# Supplementary material for: The Azospirillum brasilense Core Chemotaxis Proteins CheA1 and CheA4 Link Chemotaxis Signaling with Nitrogen Metabolism
Source: mSystems. 2021 Feb 16;6(1):e01354-20. doi: 10.1128/mSystems.01354-20 (PMC8561660; doi:10.1128/mSystems.01354-20)
Supplement: TABLE S1 [file msystems.01354-20-st001.xlsx]

## Sheet: ANOVA
Table: For the ANOVA test, differential protein abundances were categorized as significant for those having p-values < 0.05 and a relative fold change of > 1 between pairwise comparisons. In total, 310 proteins passed the applied significance threshold. Tukey's test was performed to identify pairwise signficance between two means with a FWER < 0.05.
			ANOVA		Log2 fold change (FC)			ANOVA signifcance		Tukey's Post Hoc test (FWER < 0.05)			Hiearchical clustering (two-way; Fast ward)
ProteinID	Blast2GO UniProt/SwissProt description	eggNOG description	F value	p-value	CheA1 - sp7	CheA1pBBRTMX - sp7	CheA1 - CheA1pBBRTMX	max FC	passes ANOVA threshold	Log2 CheA1 - Log2 sp7	CheA1pBBRTMX_sp7	CheA1_CheA1pBBRTMX	Cluster #
tr|A0A0P0ESU1|A0A0P0ESU1_AZOBR	---NA---	---NA---	80.9185	4.57e-05	8.6933	1.9072	6.7861	8.6933	+	TRUE	FALSE	TRUE	1
tr|A0A0P0F8P9|A0A0P0F8P9_AZOBR	---NA---	---NA---	96.9028	2.71e-05	8.6593	1.736	6.9233	8.6593	+	TRUE	FALSE	TRUE	1
tr|A0A0P0F2Q4|A0A0P0F2Q4_AZOBR	CLPV1_PSEAERecName: Full=Protein ClpV1	Type VI secretion ATPase, ClpV1 family	48.9787	0.000192259	8.5624	1.882	6.6804	8.5624	+	TRUE	FALSE	TRUE	1
tr|A0A0P0EYH3|A0A0P0EYH3_AZOBR	---NA---	type VI secretion protein, EvpB VC_A0108 family	75.7496	5.53e-05	8.1646	0.9475	7.2171	8.1646	+	TRUE	FALSE	TRUE	1
tr|A0A0P0F2A5|A0A0P0F2A5_AZOBR	---NA---	---NA---	14.3195	0.00519708	7.9241	2.4738	5.4503	7.9241	+	TRUE	FALSE	TRUE	1
tr|A0A0P0F2B7|A0A0P0F2B7_AZOBR	---NA---	---NA---	20.2575	0.00214622	7.4951	2.1534	5.3418	7.4951	+	TRUE	FALSE	TRUE	1
tr|A0A0P0EA48|A0A0P0EA48_AZOBR	---NA---	---NA---	70.2579	6.87e-05	7.0874	2.0283	5.0591	7.0874	+	TRUE	TRUE	TRUE	1
tr|A0A0P0EEL2|A0A0P0EEL2_AZOBR	---NA---	---NA---	59.0351	0.000113097	6.0018	0.4662	5.5356	6.0018	+	TRUE	FALSE	TRUE	1
tr|A0A060DKM9|A0A060DKM9_AZOBR	---NA---	Bacterial protein of unknown function (DUF876)	29.1974	0.000808912	5.8778	1.0949	4.7829	5.8778	+	TRUE	FALSE	TRUE	1
tr|A0A0P0EX91|A0A0P0EX91_AZOBR	DDAF_ENTAGRecName: Full=Dapdiamide A synthase; AltName: Full=ATP-dependent N-fumaramoyl-DAP-amino acid ligase	Phosphoribosylglycinamide synthetase	99.7183	2.49e-05	5.7199	1.5459	4.1741	5.7199	+	TRUE	TRUE	TRUE	1
tr|A0A0P0FCU5|A0A0P0FCU5_AZOBR	---NA---	Iron-regulated protein	158.298	6.43e-06	7.7866	7.9637	-0.1771	7.9637	+	TRUE	TRUE	FALSE	2
tr|A0A0P0EJK6|A0A0P0EJK6_AZOBR	PY2CR_PSEUBRecName: Full=Delta(1)-pyrroline-2-carboxylate/Delta(1)-piperideine-2-carboxylate reductase; Short=Pyr2C/Pip2C reductase; AltName: Full=N-methyl-L-amino acid dehydrogenase	malate L-lactate dehydrogenase	86.1434	3.81e-05	7.8636	7.7147	0.1489	7.8636	+	TRUE	TRUE	FALSE	2
tr|A0A0P0F849|A0A0P0F849_AZOBR	UXUA_SHIBSRecName: Full=Mannonate dehydratase; AltName: Full=D-mannonate hydro-lyase	Catalyzes the dehydration of D-mannonate (By similarity)	101.208	2.39e-05	7.3082	7.8228	-0.5146	7.8228	+	TRUE	TRUE	FALSE	2
tr|A0A0P0F200|A0A0P0F200_AZOBR	CNBH_COMTERecName: Full=2-amino-5-chloromuconic acid deaminase; AltName: Full=2-aminomuconate deaminase	K02433 aspartyl-tRNA(Asn) glutamyl-tRNA (Gln) amidotransferase subunit A EC 6.3.5.6 6.3.5.7	114.573	1.66e-05	7.219	7.3268	-0.1079	7.3268	+	TRUE	TRUE	FALSE	2
tr|A0A0P0ET57|A0A0P0ET57_AZOBR	GPR_ECO57RecName: Full=L-glyceraldehyde 3-phosphate reductase; Short=GAP reductase	Aldo keto reductase	187.926	3.88e-06	6.384	6.9081	-0.5241	6.9081	+	TRUE	TRUE	FALSE	2
tr|A0A0P0ET47|A0A0P0ET47_AZOBR	YEIQ_ECOLIRecName: Full=Uncharacterized oxidoreductase YeiQ	Mannitol dehydrogenase	78.9833	4.9e-05	6.6821	6.685	-0.0029	6.685	+	TRUE	TRUE	FALSE	2
tr|A0A0P0FHG8|A0A0P0FHG8_AZOBR	UXAC_PHEZHRecName: Full=Uronate isomerase; AltName: Full=Glucuronate isomerase; AltName: Full=Uronic isomerase	Uronic isomerase	101.086	2.39e-05	6.3633	5.4592	0.9041	6.3633	+	TRUE	TRUE	FALSE	2
tr|A0A0P0FCS5|A0A0P0FCS5_AZOBR	FABG_THEMARecName: Full=3-oxoacyl-	short-chain dehydrogenase reductase	49.085	0.000191084	6.2832	5.9503	0.3329	6.2832	+	TRUE	TRUE	FALSE	2
tr|A0A0P0FE33|A0A0P0FE33_AZOBR	YDFH_ECO57RecName: Full=Uncharacterized HTH-type transcriptional regulator YdfH	GntR Family Transcriptional Regulator	8.75736	0.0166125	4.9602	6.1222	-1.1619	6.1222	+	TRUE	TRUE	FALSE	2
tr|A0A0N7I968|A0A0N7I968_AZOBR	---NA---	---NA---	61.996	9.83e-05	5.505	6.0682	-0.5632	6.0682	+	TRUE	TRUE	FALSE	2
tr|A0A0P0FEU9|A0A0P0FEU9_AZOBR	PYRP_BACCLRecName: Full=Uracil permease; AltName: Full=Uracil transporter	permease	62.9551	9.41e-05	4.909	5.783	-0.8741	5.783	+	TRUE	TRUE	FALSE	2
tr|A0A0P0EYG6|A0A0P0EYG6_AZOBR	---NA---	Inherit from COG: Type VI secretion protein (IcmF)	8.68438	0.0169257	5.7731	3.9216	1.8515	5.7731	+	TRUE	FALSE	FALSE	2
tr|A0A0P0EWT7|A0A0P0EWT7_AZOBR	NUDL_PHOLLRecName: Full=Uncharacterized Nudix hydrolase NudL	nudix hydrolase	48.7834	0.000194442	5.332	5.0653	0.2667	5.332	+	TRUE	TRUE	FALSE	2
tr|A0A0P0EMW6|A0A0P0EMW6_AZOBR	---NA---	peptidase M75, Imelysin	44.7602	0.000247836	4.6484	4.3576	0.2908	4.6484	+	TRUE	TRUE	FALSE	2
tr|A0A0P0F7H7|A0A0P0F7H7_AZOBR	---NA---	---NA---	10.1531	0.0118652	4.5101	4.5721	-0.062	4.5721	+	TRUE	TRUE	FALSE	2
tr|A0A0P0FAF7|A0A0P0FAF7_AZOBR	---NA---	ABC transporter	23.748	0.00141088	4.1458	4.2987	-0.1529	4.2987	+	TRUE	TRUE	FALSE	2
tr|B5ANZ4|B5ANZ4_AZOBR	Y2770_PSEAERecName: Full=Uncharacterized isomerase PA2770	phenazine biosynthesis protein, phzf family	16.2917	0.00376054	5.6455	2.1354	3.5101	5.6455	+	TRUE	FALSE	TRUE	3
tr|A0A0P0FBY7|A0A0P0FBY7_AZOBR	---NA---	---NA---	15.8685	0.0040193	5.5399	2.4178	3.1221	5.5399	+	TRUE	FALSE	TRUE	3
tr|A0A0N7I7N5|A0A0N7I7N5_AZOBR	ATPF2_HUMANRecName: Full=ATP synthase mitochondrial F1 complex assembly factor 2; AltName: Full=ATP12 homolog; Flags: Precursor	ATP12 ATPase	18.1188	0.00286653	5.0238	1.6092	3.4146	5.0238	+	TRUE	FALSE	TRUE	3
tr|A0A0P0F4I4|A0A0P0F4I4_AZOBR	---NA---	Periplasmic binding protein	6.06688	0.0362235	4.8463	2.5588	2.2875	4.8463	+	TRUE	FALSE	FALSE	3
tr|A0A0P0EXJ2|A0A0P0EXJ2_AZOBR	URE2_CUPTRRecName: Full=Urease subunit beta; AltName: Full=Urea amidohydrolase subunit beta	Urea amidohydrolase subunit beta	9.5093	0.0137932	4.7507	2.0787	2.672	4.7507	+	TRUE	FALSE	FALSE	3
tr|A0A0P0E9X7|A0A0P0E9X7_AZOBR	HEM4_CHLP8RecName: Full=Uroporphyrinogen-III synthase; Short=UROS; AltName: Full=Hydroxymethylbilane hydrolyase	synthase	9.1638	0.0150022	4.5045	1.749	2.7556	4.5045	+	TRUE	FALSE	FALSE	3
tr|A0A0P0EHT1|A0A0P0EHT1_AZOBR	---NA---	type VI secretion-associated protein, ImpA family	8.75147	0.0166375	4.372	2.9367	1.4353	4.372	+	TRUE	FALSE	FALSE	3
tr|A0A0P0EFZ1|A0A0P0EFZ1_AZOBR	BDCA_ECOLIRecName: Full=Cyclic-di-GMP-binding biofilm dispersal mediator protein	Short-chain dehydrogenase reductase Sdr	10.6445	0.0106289	4.072	2.2197	1.8522	4.072	+	TRUE	FALSE	FALSE	3
tr|A0A060DKN8|A0A060DKN8_AZOBR	---NA---	Type VI secretion protein, VC_A0107 family	27.3063	0.000969983	3.5235	1.5883	1.9352	3.5235	+	TRUE	TRUE	TRUE	3
tr|A0A0P0EBS9|A0A0P0EBS9_AZOBR	---NA---	membrAne	6.54376	0.0310603	3.4951	1.6279	1.8672	3.4951	+	TRUE	FALSE	FALSE	3
tr|A0A0P0F4A4|A0A0P0F4A4_AZOBR	---NA---	methyltransferase, type 11	6.61317	0.0303923	3.5106	5.5544	-2.0438	5.5544	+	FALSE	TRUE	FALSE	4
tr|A0A0P0F3K0|A0A0P0F3K0_AZOBR	METXA_RHORTRecName: Full=Homoserine O-acetyltransferase; Short=HAT; AltName: Full=Homoserine transacetylase; Short=HTA	Homoserine O-trans-acetylase	20.7371	0.00201875	2.7	4.4628	-1.7628	4.4628	+	TRUE	TRUE	FALSE	4
tr|A0A0P0EM52|A0A0P0EM52_AZOBR	TORR_ECOLIRecName: Full=TorCAD operon transcriptional regulatory protein TorR	response regulator	6.3646	0.0328773	3.1012	4.3947	-1.2935	4.3947	+	FALSE	TRUE	FALSE	4
tr|A0A0P0EGQ9|A0A0P0EGQ9_AZOBR	---NA---	---NA---	16.0604	0.00389912	3.5008	4.2865	-0.7857	4.2865	+	TRUE	TRUE	FALSE	4
tr|Q6QWB8|Q6QWB8_AZOBR	FRPC_NEIMCRecName: Full=Iron-regulated protein FrpC	hemolysin-type calcium-binding region	6.1293	0.0354855	3.565	4.261	-0.696	4.261	+	FALSE	TRUE	FALSE	4
tr|A0A0P0ENG9|A0A0P0ENG9_AZOBR	---NA---	---NA---	7.69923	0.0220448	3.6207	4.0671	-0.4463	4.0671	+	TRUE	TRUE	FALSE	4
tr|A0A0P0EKA7|A0A0P0EKA7_AZOBR	---NA---	---NA---	7.6887	0.02211	3.0133	3.7632	-0.7499	3.7632	+	FALSE	TRUE	FALSE	4
tr|A0A0P0EF32|A0A0P0EF32_AZOBR	ADDB_MOOTARecName: Full=ATP-dependent helicase/deoxyribonuclease subunit B; AltName: Full=ATP-dependent helicase/nuclease AddB	double-strand break repair protein Addb	5.70338	0.0409544	3.7173	3.3221	0.3952	3.7173	+	TRUE	FALSE	FALSE	4
tr|A0A0P0F0X8|A0A0P0F0X8_AZOBR	EMRK_ECOLIRecName: Full=Probable multidrug resistance protein EmrK	secretion protein, HlyD family	5.90191	0.038275	2.4388	3.6981	-1.2594	3.6981	+	FALSE	TRUE	FALSE	4
tr|A0A0P0EYH6|A0A0P0EYH6_AZOBR	FIP2_ARATHRecName: Full=FH protein interacting protein FIP2; AltName: Full=BTB/POZ domain-containing protein At5g55000	Pentapeptide repeat protein	7.9661	0.0204742	3.3228	3.0726	0.2502	3.3228	+	TRUE	TRUE	FALSE	4
tr|A0A060DG81|A0A060DG81_AZOBR	URE3_RHOPARecName: Full=Urease subunit gamma; AltName: Full=Urea amidohydrolase subunit gamma	Urea amidohydrolase subunit gamma	7.64195	0.0224027	3.1622	2.8421	0.3202	3.1622	+	TRUE	TRUE	FALSE	4
tr|A0A0P0ERL1|A0A0P0ERL1_AZOBR	MSCK_ECOLIRecName: Full=Mechanosensitive channel MscK; AltName: Full=Potassium efflux system KefA; Flags: Precursor	Mechanosensitive ion channel	5.58236	0.0427113	2.8452	2.6334	0.2118	2.8452	+	FALSE	FALSE	FALSE	4
tr|A0A0P0FBE5|A0A0P0FBE5_AZOBR	---NA---	---NA---	6.97424	0.0272098	2.0756	2.7937	-0.7181	2.7937	+	FALSE	TRUE	FALSE	4
tr|A0A0P0EPW6|A0A0P0EPW6_AZOBR	---NA---	---NA---	8.72515	0.0167498	1.8866	2.5105	-0.6239	2.5105	+	FALSE	TRUE	FALSE	4
tr|A0A0P0FHI2|A0A0P0FHI2_AZOBR	---NA---	---NA---	13.6111	0.00589072	1.596	2.4593	-0.8634	2.4593	+	TRUE	TRUE	FALSE	4
tr|A0A0P0ESP7|A0A0P0ESP7_AZOBR	BVGS_BORBRRecName: Full=Virulence sensor protein BvgS; Flags: Precursor	Histidine kinase	5.70054	0.0409944	2.3287	2.0003	0.3284	2.3287	+	TRUE	FALSE	FALSE	4
tr|A0A0P0ENA9|A0A0P0ENA9_AZOBR	---NA---	type VI secretion protein	6.41841	0.032317	2.1714	2.1576	0.0138	2.1714	+	TRUE	TRUE	FALSE	4
tr|A0A0N7I7G3|A0A0N7I7G3_AZOBR	YVAQ_BACSURecName: Full=Putative sensory transducer protein YvaQ; AltName: Full=Methyl-accepting chemotaxis protein; Flags: Precursor	Methyl-accepting chemotaxis	9.2964	0.0145221	1.6449	1.9422	-0.2972	1.9422	+	TRUE	TRUE	FALSE	4
tr|A0A0N7I938|A0A0N7I938_AZOBR	---NA---	ADP-heptose LPS heptosyltransferase	6.20314	0.0346383	-4.5414	3.0614	-7.6028	7.6028	+	FALSE	FALSE	TRUE	5
tr|A0A0N7I934|A0A0N7I934_AZOBR	FLAD_RHIMERecName: Full=Flagellin D	Flagellin	9.72573	0.0131013	-5.0017	2.0367	-7.0384	7.0384	+	FALSE	FALSE	TRUE	5
tr|A0A0P0ETQ6|A0A0P0ETQ6_AZOBR	---NA---	Inherit from COG: pdp protein	20.8546	0.00198905	-4.4788	2.1956	-6.6745	6.6745	+	TRUE	FALSE	TRUE	5
tr|A0A0P0FES3|A0A0P0FES3_AZOBR	---NA---	---NA---	82.4507	4.33e-05	-5.9604	0.1037	-6.0641	6.0641	+	TRUE	FALSE	TRUE	5
tr|A0A0P0ETP9|A0A0P0ETP9_AZOBR	PARA_RHIRDRecName: Full=Protein ParA	Chromosome Partitioning Protein	38.8867	0.000367398	-5.2117	0.7006	-5.9122	5.9122	+	TRUE	FALSE	TRUE	5
tr|A0A0P0EL12|A0A0P0EL12_AZOBR	KFA_MOUSERecName: Full=Kynurenine formamidase; Short=KFA; Short=KFase; AltName: Full=Arylformamidase; AltName: Full=N-formylkynurenine formamidase; Short=FKF	Esterase	10.6098	0.0107104	-3.149	2.7437	-5.8927	5.8927	+	FALSE	FALSE	TRUE	5
tr|A0A0N7I989|A0A0N7I989_AZOBR	---NA---	Replication Protein	47.6871	0.000207334	-5.7978	-0.3194	-5.4784	5.7978	+	TRUE	FALSE	TRUE	5
tr|A0A0P0ETQ9|A0A0P0ETQ9_AZOBR	NIRS_PSESTRecName: Full=Nitrite reductase; AltName: Full=Cytochrome cd1; AltName: Full=Cytochrome oxidase; AltName: Full=Hydroxylamine reductase; Flags: Precursor	nitrite reductase	41.5681	0.000304993	-5.585	-0.3799	-5.2051	5.585	+	TRUE	FALSE	TRUE	5
tr|A0A0P0F237|A0A0P0F237_AZOBR	---NA---	---NA---	17.2422	0.00325532	-3.7182	1.518	-5.2362	5.2362	+	TRUE	FALSE	TRUE	5
tr|A0A0P0EDB8|A0A0P0EDB8_AZOBR	YQIR_BACSURecName: Full=Putative sigma L-dependent transcriptional regulator YqiR	---NA---	252.762	1.61e-06	-5.0909	-0.3177	-4.7732	5.0909	+	TRUE	FALSE	TRUE	5
tr|A0A0P0EE97|A0A0P0EE97_AZOBR	---NA---	gCN5-related N-acetyltransferase	80.315	4.67e-05	-4.8615	-0.3901	-4.4715	4.8615	+	TRUE	FALSE	TRUE	5			Figure: A two-way Hierarchical cluster (fast ward method) heatmap of Log2 FC values between pairwise comparisons.
tr|A0A0N7I914|A0A0N7I914_AZOBR	FLIF_CAUVCRecName: Full=Flagellar M-ring protein	The M ring may be actively involved in energy transduction (By similarity)	5.69561	0.0410642	-2.8385	1.9971	-4.8356	4.8356	+	FALSE	FALSE	TRUE	5
tr|Q6QW75|Q6QW75_AZOBR	---NA---	Plasmid Encoded RepA Protein	6.12162	0.0355752	-4.6983	-0.1329	-4.5654	4.6983	+	TRUE	FALSE	FALSE	5
tr|A0A0N7I8X0|A0A0N7I8X0_AZOBR	---NA---	---NA---	198.626	3.29e-06	-3.9941	0.6742	-4.6683	4.6683	+	TRUE	FALSE	TRUE	5
tr|A0A0P0EYC1|A0A0P0EYC1_AZOBR	---NA---	---NA---	23.373	0.00147193	-4.635	-0.9821	-3.6529	4.635	+	TRUE	FALSE	TRUE	5
tr|A0A0P0F684|A0A0P0F684_AZOBR	NAPB_AZOBRRecName: Full=Periplasmic nitrate reductase, electron transfer subunit; AltName: Full=Diheme cytochrome c NapB; Flags: Precursor	Electron transfer subunit of the periplasmic nitrate reductase complex NapAB (By similarity)	6.24384	0.0341827	-3.3927	1.2051	-4.5978	4.5978	+	FALSE	FALSE	TRUE	5
tr|A0A0P0FEU3|A0A0P0FEU3_AZOBR	Y4FA_RHISNRecName: Full=Probable chemoreceptor y4fA; AltName: Full=Methyl-accepting chemotaxis protein	Methyl-accepting chemotaxis	7.97256	0.0204381	-4.0871	0.3809	-4.4681	4.4681	+	TRUE	FALSE	TRUE	5
tr|A0A0P0EFI7|A0A0P0EFI7_AZOBR	---NA---	---NA---	5.93213	0.0378877	-2.5151	1.85	-4.3651	4.3651	+	FALSE	FALSE	TRUE	5
tr|A0A0P0F5H8|A0A0P0F5H8_AZOBR	EXBB_PSEPURecName: Full=Biopolymer transport protein ExbB	Biopolymer transport protein, ExbB	6.17546	0.0349526	-3.6649	0.5947	-4.2596	4.2596	+	FALSE	FALSE	TRUE	5
tr|A0A0P0F3U4|A0A0P0F3U4_AZOBR	NIRF_PSESTRecName: Full=Protein NirF	cytochrome d1 heme region	8.13085	0.0195785	-3.6568	0.3055	-3.9623	3.9623	+	TRUE	FALSE	TRUE	5
tr|A0A0N7I7G6|A0A0N7I7G6_AZOBR	---NA---	---NA---	7.72655	0.0218768	-2.9993	0.9227	-3.922	3.922	+	FALSE	FALSE	TRUE	5
tr|A0A0P0F5L3|A0A0P0F5L3_AZOBR	RNSE_THET8RecName: Full=Ribonuclease TTHA0252	Metallo-Beta-Lactamase	11.2438	0.00934291	-3.285	0.4968	-3.7818	3.7818	+	TRUE	FALSE	TRUE	5
tr|A0A0P0EYA8|A0A0P0EYA8_AZOBR	PCLO_MOUSERecName: Full=Protein piccolo; AltName: Full=Aczonin; AltName: Full=Brain-derived HLMN protein; AltName: Full=Multidomain presynaptic cytomatrix protein	---NA---	45.9089	0.000230781	-3.2306	0.3863	-3.6169	3.6169	+	TRUE	FALSE	TRUE	5
tr|A0A0P0FDN0|A0A0P0FDN0_AZOBR	FIXL_BRADURecName: Full=Sensor protein FixL	Sensor Signal Transduction Histidine Kinase	9.51969	0.0137589	-2.1441	2.5045	-4.6485	4.6485	+	FALSE	FALSE	TRUE	6
tr|A0A0P0FCK3|A0A0P0FCK3_AZOBR	EXPG_RHIMERecName: Full=Exopolysaccharide II synthesis transcriptional activator ExpG	TRANSCRIPTIONal	11.9836	0.00802625	-1.3341	2.9884	-4.3225	4.3225	+	FALSE	TRUE	TRUE	6
tr|A0A0P0F013|A0A0P0F013_AZOBR	RSMI_ERYLHRecName: Full=Ribosomal RNA small subunit methyltransferase I; AltName: Full=16S rRNA 2'-O-ribose C1402 methyltransferase; AltName: Full=rRNA (cytidine-2'-O-)-methyltransferase RsmI	Catalyzes the 2'-O-methylation of the ribose of cytidine 1402 (C1402) in 16S rRNA (By similarity)	6.44142	0.0320813	-1.3989	2.8284	-4.2273	4.2273	+	FALSE	FALSE	TRUE	6
tr|Q6QW28|Q6QW28_AZOBR	---NA---	---NA---	8.92629	0.0159165	-1.9623	2.1535	-4.1158	4.1158	+	FALSE	FALSE	TRUE	6
tr|A0A0P0ERY8|A0A0P0ERY8_AZOBR	FLGD_SALTYRecName: Full=Basal-body rod modification protein FlgD	Flagellar hook capping protein	7.92328	0.020716	-1.6907	2.2547	-3.9454	3.9454	+	FALSE	FALSE	TRUE	6
tr|A0A0N7I7Y2|A0A0N7I7Y2_AZOBR	Y1526_SYNY3RecName: Full=Uncharacterized protein sll1526	Methyltransferase	10.5333	0.010893	-0.7814	2.8567	-3.6381	3.6381	+	FALSE	TRUE	TRUE	6
tr|A0A0N7I852|A0A0N7I852_AZOBR	---NA---	---NA---	5.91763	0.0380728	-0.5522	2.9155	-3.4677	3.4677	+	FALSE	FALSE	TRUE	6
tr|A0A0N7I8Q9|A0A0N7I8Q9_AZOBR	ZRAR_KLEOXRecName: Full=Transcriptional regulatory protein ZraR	two component, sigma54 specific, transcriptional regulator, Fis family	10.4968	0.0109818	-1.9991	1.4639	-3.463	3.463	+	FALSE	FALSE	TRUE	6
tr|A0A0P0FBX8|A0A0P0FBX8_AZOBR	DCTD_RHIMERecName: Full=C4-dicarboxylate transport transcriptional regulatory protein DctD	sigma54 specific transcriptional regulator Fis family	15.1695	0.00450126	-3.3238	-0.1419	-3.1819	3.3238	+	TRUE	FALSE	TRUE	6
tr|A0A0P0EZA8|A0A0P0EZA8_AZOBR	GLO22_ECOLIRecName: Full=Hydroxyacylglutathione hydrolase GloC; AltName: Full=Accessory type II glyoxalase; AltName: Full=Glyoxalase II 2; Short=GlxII-2	domain protein	5.82862	0.039236	-0.4256	2.8939	-3.3196	3.3196	+	FALSE	FALSE	TRUE	6
tr|A0A0P0F4V3|A0A0P0F4V3_AZOBR	SBMC_EDWTERecName: Full=DNA gyrase inhibitor	Transcriptional regulator	7.25354	0.0250463	-3.2809	-0.0435	-3.2374	3.2809	+	TRUE	FALSE	TRUE	6
tr|A0A0P0EDE4|A0A0P0EDE4_AZOBR	CHEZ_VIBPARecName: Full=Protein phosphatase CheZ; AltName: Full=Chemotaxis protein CheZ	chemotaxis	5.74486	0.0403744	-0.9854	2.2738	-3.2591	3.2591	+	FALSE	FALSE	TRUE	6
tr|A0A0P0ENA2|A0A0P0ENA2_AZOBR	Y4CG_RHISNRecName: Full=Probable DNA-invertase y4cG	TonB-dependent receptor protein	17.0352	0.00335722	-3.0076	0.2157	-3.2233	3.2233	+	TRUE	FALSE	TRUE	6
tr|A0A0P0F6K0|A0A0P0F6K0_AZOBR	NIFA_AZOLIRecName: Full=Nif-specific regulatory protein	transcriptional regulator (NifA)	16.9435	0.00340377	-1.3632	1.8346	-3.1978	3.1978	+	FALSE	TRUE	TRUE	6
tr|A0A0P0ELJ2|A0A0P0ELJ2_AZOBR	FLIM_CAUCNRecName: Full=Flagellar motor switch protein FliM	FliM is one of three proteins (FliG, FliN, FliM) that forms the rotor-mounted switch complex (C ring), located at the base of the basal body. This complex interacts with the CheY and CheZ chemotaxis proteins, in addition to contacting components of the motor that determine the direction of flagellar rotation (By similarity)	8.91371	0.015967	-2.555	0.6074	-3.1624	3.1624	+	TRUE	FALSE	TRUE	6
tr|A0A0P0F4P0|A0A0P0F4P0_AZOBR	LUXQ_VIBVYRecName: Full=Autoinducer 2 sensor kinase/phosphatase LuxQ	Histidine kinase	7.34022	0.0244216	-2.7866	0.2984	-3.085	3.085	+	TRUE	FALSE	TRUE	6
tr|A0A0P0FGQ6|A0A0P0FGQ6_AZOBR	---NA---	---NA---	17.8083	0.00299678	-2.3147	0.7436	-3.0583	3.0583	+	TRUE	FALSE	TRUE	6
tr|A0A0N7I8R2|A0A0N7I8R2_AZOBR	FCUA_YERENRecName: Full=Ferrichrome receptor FcuA; Flags: Precursor	tonB-dependent siderophore receptor	6.74995	0.029131	-2.4331	0.5219	-2.955	2.955	+	FALSE	FALSE	TRUE	6
tr|A0A0N7I995|A0A0N7I995_AZOBR	RCSC_ECOLXRecName: Full=Sensor histidine kinase RcsC	Histidine kinase	11.9103	0.00814532	-2.7177	0.0889	-2.8065	2.8065	+	TRUE	FALSE	TRUE	6
tr|A0A0P0EE84|A0A0P0EE84_AZOBR	TRUA_RHOCSRecName: Full=tRNA pseudouridine synthase A; AltName: Full=tRNA pseudouridine(38-40) synthase; AltName: Full=tRNA pseudouridylate synthase I; AltName: Full=tRNA-uridine isomerase I	Formation of pseudouridine at positions 38, 39 and 40 in the anticodon stem and loop of transfer RNAs (By similarity)	9.61045	0.0134639	-2.7461	-0.0654	-2.6807	2.7461	+	TRUE	FALSE	TRUE	6
tr|A0A0N7I7V8|A0A0N7I7V8_AZOBR	ARUR_PSEAERecName: Full=Transcriptional regulatory protein AruR	Two component transcriptional regulator (Winged helix family	22.9163	0.00155111	-0.8264	1.6377	-2.464	2.464	+	FALSE	TRUE	TRUE	6
tr|A0A0P0EKJ2|A0A0P0EKJ2_AZOBR	---NA---	cupin 2 protein	20.4443	0.00209532	-2.2035	0.2528	-2.4563	2.4563	+	TRUE	FALSE	TRUE	6
tr|A0A0N7I8G9|A0A0N7I8G9_AZOBR	AGLA_RHIMERecName: Full=Probable alpha-glucosidase	Alpha amylase, catalytic region	25.5842	0.00115607	-2.4051	-0.3639	-2.0411	2.4051	+	TRUE	FALSE	TRUE	6
tr|A0A0P0EAY2|A0A0P0EAY2_AZOBR	HFAC_CAUCRRecName: Full=Holdfast attachment protein C; Short=Protein HfaC	ABC transporter	7.71119	0.021971	-1.0148	1.3361	-2.3509	2.3509	+	FALSE	FALSE	TRUE	6
tr|A0A0P0F7U5|A0A0P0F7U5_AZOBR	YHES_ECO57RecName: Full=Uncharacterized ABC transporter ATP-binding protein YheS	ABC transporter	7.21234	0.0253506	-0.7576	1.5865	-2.344	2.344	+	FALSE	FALSE	TRUE	6
tr|A0A0P0F2W1|A0A0P0F2W1_AZOBR	FLBA_CAUCRRecName: Full=Protein FlbA	TPR repeat-containing protein	9.45189	0.0139848	-1.7056	0.4918	-2.1974	2.1974	+	TRUE	FALSE	TRUE	6
tr|A0A0P0F077|A0A0P0F077_AZOBR	UBIE_PELCDRecName: Full=Ubiquinone/menaquinone biosynthesis C-methyltransferase UbiE; AltName: Full=2-methoxy-6-polyprenyl-1,4-benzoquinol methylase; AltName: Full=Demethylmenaquinone methyltransferase	methyltransferase	6.41177	0.0323855	-2.1656	-0.0973	-2.0683	2.1656	+	TRUE	FALSE	FALSE	6
tr|A0A0P0EGT9|A0A0P0EGT9_AZOBR	MOEA_SALTYRecName: Full=Molybdopterin molybdenumtransferase; Short=MPT Mo-transferase	molybdopterin biosynthesis protein	20.2279	0.00215445	-2.0769	-0.1918	-1.8851	2.0769	+	TRUE	FALSE	TRUE	6
tr|A0A0P0F3G7|A0A0P0F3G7_AZOBR	ANIA_NEIGORecName: Full=Copper-containing nitrite reductase; AltName: Full=Major outer membrane protein Pan 1; Flags: Precursor	nitrite reductase	9.20591	0.0148475	-1.0981	6.1425	-7.2406	7.2406	+	FALSE	TRUE	TRUE	7
tr|A0A0P0ER21|A0A0P0ER21_AZOBR	TLPC_BACSURecName: Full=Methyl-accepting chemotaxis protein TlpC	Methyl-accepting chemotaxis	79.9558	4.73e-05	-0.0415	6.1982	-6.2397	6.2397	+	FALSE	TRUE	TRUE	7
tr|A0A0P0F432|A0A0P0F432_AZOBR	Y3338_MAGSARecName: Full=Maf-like protein amb3338	MAF-like protein -septum formation ihnibitor	21.497	0.00183665	1.0415	5.8607	-4.8192	5.8607	+	FALSE	TRUE	TRUE	7
tr|A0A0N7I7J9|A0A0N7I7J9_AZOBR	---NA---	20S proteasome, A and B subunits	14.4851	0.00505076	0.3112	5.6696	-5.3584	5.6696	+	FALSE	TRUE	TRUE	7
tr|A0A0P0ER43|A0A0P0ER43_AZOBR	---NA---	---NA---	7.49538	0.0233544	-1.4077	3.8411	-5.2487	5.2487	+	FALSE	FALSE	TRUE	7
tr|A0A0P0FGD0|A0A0P0FGD0_AZOBR	ADHE_ECO57RecName: Full=Aldehyde-alcohol dehydrogenase; Includes: RecName: Full=Alcohol dehydrogenase; Short=ADH; Includes: RecName: Full=Acetaldehyde dehydrogenase	Iron-containing alcohol dehydrogenase	9.55261	0.0136509	0.6929	5.1763	-4.4834	5.1763	+	FALSE	TRUE	TRUE	7
tr|A0A0P0F5K7|A0A0P0F5K7_AZOBR	GREA_PETMORecName: Full=Transcription elongation factor GreA; AltName: Full=Transcript cleavage factor GreA	GreA GreB family elongation factor	14.8068	0.00478195	-0.0404	5.0141	-5.0545	5.0545	+	FALSE	TRUE	TRUE	7
tr|A0A0N7I7C9|A0A0N7I7C9_AZOBR	SUV3_SCHPORecName: Full=ATP-dependent RNA helicase suv3, mitochondrial; Flags: Precursor	helicase	56.5141	0.000128086	-0.9912	4.0282	-5.0193	5.0193	+	FALSE	TRUE	TRUE	7
tr|A0A0P0ENN1|A0A0P0ENN1_AZOBR	---NA---	---NA---	14.9981	0.00463108	-0.5684	4.439	-5.0074	5.0074	+	FALSE	TRUE	TRUE	7
tr|A0A0P0EF30|A0A0P0EF30_AZOBR	Y1727_PSEAERecName: Full=Uncharacterized signaling protein PA1727	Response regulator receiver modulated diguanylate cyclase phosphodiesterase with PAS PAC sensor(S)	5.82811	0.0392429	-0.5403	4.3141	-4.8544	4.8544	+	FALSE	FALSE	TRUE	7
tr|A0A0P0F3I9|A0A0P0F3I9_AZOBR	Response regulator- transcription	response regulator (Receiver	24.3445	0.00132055	-1.2293	3.4937	-4.723	4.723	+	FALSE	TRUE	TRUE	7
tr|A0A060DQ10|A0A060DQ10_AZOBR	CHEY_PSEAERecName: Full=Chemotaxis protein CheY	response regulator cheY7	35.3837	0.000477446	-0.2603	4.4381	-4.6983	4.6983	+	FALSE	TRUE	TRUE	7
tr|A0A0N7I7Q2|A0A0N7I7Q2_AZOBR	CCKA_BRUA2RecName: Full=Sensor kinase CckA; Includes: RecName: Full=Protein histidine kinase; Includes: RecName: Full=Response regulator	His Kinase A (phospho-acceptor) domain	5.22516	0.0485211	-0.6346	3.8453	-4.4799	4.4799	+	FALSE	FALSE	FALSE	7
tr|A0A0P0ET01|A0A0P0ET01_AZOBR	---NA---	---NA---	38.1454	0.000387615	-0.1285	4.3005	-4.429	4.429	+	FALSE	TRUE	TRUE	7
tr|A0A0P0F3Q8|A0A0P0F3Q8_AZOBR	---NA---	---NA---	35.4353	0.000475525	0.0806	4.3104	-4.2298	4.3104	+	FALSE	TRUE	TRUE	7
tr|A0A0P0ET36|A0A0P0ET36_AZOBR	YVKB_BACSURecName: Full=Uncharacterized HTH-type transcriptional regulator YvkB	Transcriptional regulator, TetR family	5.23599	0.04833	1.6673	4.2492	-2.5819	4.2492	+	FALSE	TRUE	FALSE	7
tr|A0A0P0EAX3|A0A0P0EAX3_AZOBR	MURG_RHOCSRecName: Full=UDP-N-acetylglucosamine--N-acetylmuramyl-(pentapeptide) pyrophosphoryl-undecaprenol N-acetylglucosamine transferase; AltName: Full=Undecaprenyl-PP-MurNAc-pentapeptide-UDPGlcNAc GlcNAc transferase	Cell wall formation. Catalyzes the transfer of a GlcNAc subunit on undecaprenyl-pyrophosphoryl-MurNAc-pentapeptide (lipid intermediate I) to form undecaprenyl-pyrophosphoryl-MurNAc- (pentapeptide)GlcNAc (lipid intermediate II) (By similarity)	38.882	0.000367521	1.2616	4.1307	-2.869	4.1307	+	FALSE	TRUE	TRUE	7
tr|A0A060DJ17|A0A060DJ17_AZOBR	CHEY_SALTYRecName: Full=Chemotaxis protein CheY	response regulator receiver protein cheY4	7.51277	0.0232387	-0.0855	4.0191	-4.1046	4.1046	+	FALSE	TRUE	TRUE	7
tr|A0A0N7I8M5|A0A0N7I8M5_AZOBR	Y1727_PSEAERecName: Full=Uncharacterized signaling protein PA1727	Diguanylate cyclase	24.436	0.00130738	1.289	4.0538	-2.7648	4.0538	+	FALSE	TRUE	TRUE	7
tr|A0A0P0F100|A0A0P0F100_AZOBR	TUPA_EUBACRecName: Full=Tungstate-binding protein TupA; Flags: Precursor	ABC transporter	6.04114	0.0365338	1.5359	3.9801	-2.4442	3.9801	+	FALSE	TRUE	FALSE	7
tr|A0A0P0F711|A0A0P0F711_AZOBR	Y1727_PSEAERecName: Full=Uncharacterized signaling protein PA1727/AZOBR_p440044	Diguanylate cyclase phosphodiesterase with PAS PAC	12.4647	0.00730025	0.2006	3.9728	-3.7722	3.9728	+	FALSE	TRUE	TRUE	7
tr|A0A0P0EXV6|A0A0P0EXV6_AZOBR	TRPE_AZOBRRecName: Full=Anthranilate synthase; Includes: RecName: Full=Glutamine amidotransferase	anthranilate synthase	17.3715	0.0031937	0.6588	3.9467	-3.2879	3.9467	+	FALSE	TRUE	TRUE	7
tr|A0A0P0FE80|A0A0P0FE80_AZOBR	---NA---	EAL domain	14.8474	0.00474941	0.7076	3.8861	-3.1785	3.8861	+	FALSE	TRUE	TRUE	7
tr|A0A0N7I814|A0A0N7I814_AZOBR	KFA_DANRERecName: Full=Kynurenine formamidase; Short=KFA; Short=KFase; AltName: Full=Arylformamidase; AltName: Full=N-formylkynurenine formamidase; Short=FKF	Esterase	27.8123	0.000922976	0.4473	3.7897	-3.3424	3.7897	+	FALSE	TRUE	TRUE	7
tr|A0A0P0EJA1|A0A0P0EJA1_AZOBR	TSGAD_HALVDRecName: Full=Putative ABC transporter glucose-binding protein TsgA13; Flags: Precursor	basic membrane	8.74066	0.0166835	1.0676	3.7358	-2.6682	3.7358	+	FALSE	TRUE	FALSE	7
tr|A0A0P0F6D3|A0A0P0F6D3_AZOBR	SOJ_BACHDRecName: Full=Sporulation initiation inhibitor protein Soj	Chromosome Partitioning Protein	36.5945	0.00043497	0.2554	3.6913	-3.4359	3.6913	+	FALSE	TRUE	TRUE	7
tr|A0A0P0EJI4|A0A0P0EJI4_AZOBR	Y3926_AZOC5RecName: Full=Probable ABC transporter ATP-binding protein AZC_3926; AltName: Full=ORF1	ABC transporter	5.58354	0.0426938	0.2177	3.6529	-3.4351	3.6529	+	FALSE	FALSE	FALSE	7
tr|A0A0P0F7D7|A0A0P0F7D7_AZOBR	---NA---	---NA---	39.4068	0.000354045	0.5945	3.6076	-3.0131	3.6076	+	FALSE	TRUE	TRUE	7
tr|A0A0N7I7P7|A0A0N7I7P7_AZOBR	YIBQ_ECOLIRecName: Full=Uncharacterized protein YibQ; Flags: Precursor	polysaccharide deacetylase	7.00436	0.0269647	0.8224	3.3922	-2.5698	3.3922	+	FALSE	TRUE	FALSE	7
tr|A0A0P0EKH0|A0A0P0EKH0_AZOBR	CHEA_RHIMERecName: Full=Chemotaxis protein CheA	CheA4 signal transduction histidine kinase	9.36984	0.014265	0.5785	3.3396	-2.7611	3.3396	+	FALSE	TRUE	TRUE	7
tr|A0A0P0F4S4|A0A0P0F4S4_AZOBR	---NA---	---NA---	28.2535	0.000884443	0.2168	2.9349	-2.7182	2.9349	+	FALSE	TRUE	TRUE	7
tr|A0A0P0F9L3|A0A0P0F9L3_AZOBR	---NA---	---NA---	6.47571	0.0317343	0.9978	2.9715	-1.9738	2.9715	+	FALSE	TRUE	FALSE	8
tr|A0A0P0EK62|A0A0P0EK62_AZOBR	---NA---	---NA---	8.76058	0.0165988	1.3383	2.8169	-1.4787	2.8169	+	FALSE	TRUE	FALSE	8
tr|A0A0P0F5J3|A0A0P0F5J3_AZOBR	MOG_HELPYRecName: Full=Molybdopterin adenylyltransferase; Short=MPT adenylyltransferase	Molybdenum cofactor synthesis domain protein	38.4093	0.000380252	0.3038	2.5373	-2.2335	2.5373	+	FALSE	TRUE	TRUE	8
tr|A0A0N7I7I7|A0A0N7I7I7_AZOBR	PLEC_CAUCRRecName: Full=Non-motile and phage-resistance protein	Histidine kinase	5.21164	0.0487612	0.7368	2.4325	-1.6957	2.4325	+	FALSE	TRUE	FALSE	8
tr|A0A0P0EY82|A0A0P0EY82_AZOBR	FABZ_MAGSARecName: Full=3-hydroxyacyl-[acyl-carrier-protein] dehydratase FabZ; AltName: Full=(3R)-hydroxymyristoyl-	Involved in unsaturated fatty acids biosynthesis. Catalyzes the dehydration of short chain beta-hydroxyacyl-ACPs and long chain saturated and unsaturated beta-hydroxyacyl-ACPs (By similarity)	5.62246	0.0421182	0.5278	2.4205	-1.8927	2.4205	+	FALSE	TRUE	FALSE	8
tr|A0A0P0EG64|A0A0P0EG64_AZOBR	---NA---	---NA---	21.4013	0.00185833	0.3254	2.3513	-2.0259	2.3513	+	FALSE	TRUE	TRUE	8
tr|A0A060DFR0|A0A060DFR0_AZOBR	Y4PD_RHISNRecName: Full=Putative MucR family transcriptional regulatory protein y4pD	Transcriptional regulator	10.1818	0.011788	1.1855	2.2537	-1.0682	2.2537	+	FALSE	TRUE	FALSE	8
tr|A0A0N7I7R3|A0A0N7I7R3_AZOBR	HEMTB_STRMKRecName: Full=Bacteriohemerythrin	Hemerythrin HHE cation binding domain	5.40083	0.0455404	0.709	2.1798	-1.4708	2.1798	+	FALSE	TRUE	FALSE	8
tr|A0A0P0EKC0|A0A0P0EKC0_AZOBR	MCPA_CAUVCRecName: Full=Chemoreceptor McpA; AltName: Full=Methyl-accepting chemotaxis protein	methyl-accepting chemotaxis	22.4888	0.00163048	0.094	2.1552	-2.0612	2.1552	+	FALSE	TRUE	TRUE	8
tr|A0A0P0EEB9|A0A0P0EEB9_AZOBR	FLJL_CAUVCRecName: Full=Flagellin FljL; AltName: Full=27 kDa flagellin	Flagellin	20.8744	0.0019841	-0.1833	1.8723	-2.0556	2.0556	+	FALSE	TRUE	TRUE	8
tr|A0A0P0EES1|A0A0P0EES1_AZOBR	---NA---	---NA---	5.79518	0.0396853	1.0705	2.0545	-0.9841	2.0545	+	FALSE	TRUE	FALSE	8
tr|A0A0N7I8Z3|A0A0N7I8Z3_AZOBR	---NA---	---NA---	7.78682	0.0215121	0.6701	1.9991	-1.329	1.9991	+	FALSE	TRUE	FALSE	8
tr|A0A0P0EAW9|A0A0P0EAW9_AZOBR	FLJL_CAUVCRecName: Full=Flagellin FljL; AltName: Full=27 kDa flagellin	Flagellin	17.9541	0.00293465	-0.3635	1.5273	-1.8908	1.8908	+	FALSE	TRUE	TRUE	8
tr|A0A0P0F5R2|A0A0P0F5R2_AZOBR	YWMD_BACSURecName: Full=Uncharacterized protein YwmD; Flags: Precursor	---NA---	5.57037	0.042891	-0.1598	1.6856	-1.8455	1.8455	+	FALSE	FALSE	FALSE	8
tr|A0A0P0EW96|A0A0P0EW96_AZOBR	RSMH_RHOCSRecName: Full=Ribosomal RNA small subunit methyltransferase H; AltName: Full=16S rRNA m(4)C1402 methyltransferase; AltName: Full=rRNA (cytosine-N(4)-)-methyltransferase RsmH	Specifically methylates the N4 position of cytidine in position 1402 (C1402) of 16S rRNA (By similarity)	5.84625	0.0390019	0.5148	1.7749	-1.2602	1.7749	+	FALSE	TRUE	FALSE	8
tr|A0A0P0FA81|A0A0P0FA81_AZOBR	---NA---	---NA---	6.56931	0.0308121	-0.4998	1.0812	-1.581	1.581	+	FALSE	FALSE	TRUE	8
tr|A0A0P0E8I9|A0A0P0E8I9_AZOBR	---NA---	---NA---	10.203	0.0117313	-0.8382	0.7206	-1.5588	1.5588	+	FALSE	FALSE	TRUE	8
tr|A0A0N7I8V4|A0A0N7I8V4_AZOBR	DHE4_SYNY3RecName: Full=NADP-specific glutamate dehydrogenase; Short=NADP-GDH	Glutamate dehydrogenase	9.78338	0.0129249	-0.0962	1.4418	-1.538	1.538	+	FALSE	TRUE	TRUE	8
tr|A0A0P0EZ66|A0A0P0EZ66_AZOBR	DPO3X_SALTYRecName: Full=DNA polymerase III subunit tau; AltName: Full=DNA polymerase III subunit gamma	dna polymerase iii subunits gamma and tau	7.41673	0.0238875	-0.8915	0.6076	-1.499	1.499	+	FALSE	FALSE	TRUE	8
tr|A0A0N7I7Q6|A0A0N7I7Q6_AZOBR	---NA---	---NA---	13.2696	0.00626952	0.4296	1.4836	-1.054	1.4836	+	FALSE	TRUE	TRUE	8
tr|A0A0P0F407|A0A0P0F407_AZOBR	MCPA_CAUVCRecName: Full=Chemoreceptor McpA; AltName: Full=Methyl-accepting chemotaxis protein	Methyl-accepting chemotaxis	8.65688	0.0170458	-0.188	1.2738	-1.4618	1.4618	+	FALSE	TRUE	TRUE	8
tr|A0A0P0FGV7|A0A0P0FGV7_AZOBR	---NA---	Membrane	5.28143	0.0475387	-0.239	1.216	-1.4551	1.4551	+	FALSE	FALSE	FALSE	8
tr|A0A0P0EFN5|A0A0P0EFN5_AZOBR	GLXR_ECOLIRecName: Full=2-hydroxy-3-oxopropionate reductase; AltName: Full=Tartronate semialdehyde reductase; Short=TSAR	2-hydroxy-3-oxopropionate reductase	5.36328	0.0461566	-0.7131	0.7334	-1.4465	1.4465	+	FALSE	FALSE	TRUE	8
tr|A0A0P0ERJ7|A0A0P0ERJ7_AZOBR	MCPA_CAUVCRecName: Full=Chemoreceptor McpA; AltName: Full=Methyl-accepting chemotaxis protein	methyl-accepting chemotaxis	11.3661	0.00910648	0.2253	1.4247	-1.1993	1.4247	+	FALSE	TRUE	TRUE	8
tr|A0A0P0FE02|A0A0P0FE02_AZOBR	LUXC_PHOLURecName: Full=Long-chain acyl-protein thioester reductase; AltName: Full=Acyl-CoA reductase	acyl-CoA reductase	14.163	0.00534049	0.184	1.3444	-1.1605	1.3444	+	FALSE	TRUE	TRUE	8
tr|A0A060DBW2|A0A060DBW2_AZOBR	ACP_AZOBRRecName: Full=Acyl carrier protein; Short=ACP	Carrier of the growing fatty acid chain in fatty acid biosynthesis (By similarity)	6.2503	0.0341112	0.3805	1.3376	-0.9571	1.3376	+	FALSE	TRUE	FALSE	8
tr|A0A0P0FB32|A0A0P0FB32_AZOBR	MSBA_DESPSRecName: Full=Lipid A export ATP-binding/permease protein MsbA	ABC transporter	6.94447	0.0274548	-0.4418	0.8556	-1.2973	1.2973	+	FALSE	FALSE	TRUE	8
tr|A0A0P0EKV2|A0A0P0EKV2_AZOBR	---NA---	---NA---	13.601	0.00590146	0.1681	1.2845	-1.1164	1.2845	+	FALSE	TRUE	TRUE	8
tr|A0A0N7I807|A0A0N7I807_AZOBR	BFR2_MAGMGRecName: Full=Putative bacterioferritin subunit 2; Short=BFR 2	Iron-storage protein	9.52736	0.0137336	0.3715	1.2774	-0.9059	1.2774	+	FALSE	TRUE	FALSE	8
tr|A0A0P0EEG5|A0A0P0EEG5_AZOBR	RSMB_SYNY3RecName: Full=Probable ribosomal RNA small subunit methyltransferase B; AltName: Full=16S rRNA m5C967 methyltransferase; AltName: Full=rRNA (cytosine-C(5)-)-methyltransferase RsmB	Fmu (Sun) domain protein	5.45283	0.0447051	0.1683	1.188	-1.0196	1.188	+	FALSE	FALSE	FALSE	8
tr|A0A0P0EBG8|A0A0P0EBG8_AZOBR	MLTB_ECOLIRecName: Full=Membrane-bound lytic murein transglycosylase B; AltName: Full=35 kDa soluble lytic transglycosylase; AltName: Full=Murein hydrolase B; AltName: Full=Slt35; Flags: Precursor	Lytic murein transglycosylase	11.3237	0.00918751	-0.4198	0.6872	-1.107	1.107	+	FALSE	FALSE	TRUE	8
tr|A0A0P0EYY7|A0A0P0EYY7_AZOBR	SYH_STRMKRecName: Full=Histidine--tRNA ligase; AltName: Full=Histidyl-tRNA synthetase; Short=HisRS	histidyl-tRNA synthetase	10.151	0.0118711	-0.2871	0.7649	-1.052	1.052	+	FALSE	TRUE	TRUE	8
tr|A0A0P0F560|A0A0P0F560_AZOBR	KANE_STRKNRecName: Full=Alpha-D-kanosaminyltransferase; AltName: Full=2'-deamino-2'-hydroxyneamine 1-alpha-D-kanosaminyltransferase; AltName: Full=Glycosyltransferase KanE; AltName: Full=Kanamycin biosynthesis protein E	glycosyl transferase group 1	5.18948	0.0491581	2.3392	1.3508	0.9884	2.3392	+	TRUE	FALSE	FALSE	9
tr|A0A0N7I8U1|A0A0N7I8U1_AZOBR	MCP4_THEMARecName: Full=Methyl-accepting chemotaxis protein 4	Chemotaxis sensory transducer	8.2284	0.0190726	1.7034	0.9517	0.7517	1.7034	+	TRUE	FALSE	FALSE	9
tr|A0A0N7I886|A0A0N7I886_AZOBR	KDSB_MAGSARecName: Full=3-deoxy-manno-octulosonate cytidylyltransferase; AltName: Full=CMP-2-keto-3-deoxyoctulosonic acid synthase; Short=CKS; Short=CMP-KDO synthase	Activates KDO (a required 8-carbon sugar) for incorporation into bacterial lipopolysaccharide in Gram-negative bacteria (By similarity)	5.40056	0.0455449	0.8013	1.6982	-0.897	1.6982	+	FALSE	TRUE	FALSE	9
tr|A0A0P0F242|A0A0P0F242_AZOBR	HFLX_MAGMMRecName: Full=GTPase HflX; AltName: Full=GTP-binding protein HflX	GTPase that associates with the 50S ribosomal subunit and may have a role during protein synthesis or ribosome biogenesis (By similarity)	36.354	0.000442994	1.6585	0.1431	1.5154	1.6585	+	TRUE	FALSE	TRUE	9
tr|A0A0P0FG20|A0A0P0FG20_AZOBR	PUUB_ECOLIRecName: Full=Gamma-glutamylputrescine oxidoreductase; Short=Gamma-Glu-Put oxidase; Short=Gamma-glutamylputrescine oxidase	fad dependent oxidoreductase	7.32212	0.0245503	0.9567	1.6319	-0.6752	1.6319	+	FALSE	TRUE	FALSE	9
tr|A0A0P0F3N9|A0A0P0F3N9_AZOBR	---NA---	---NA---	12.9002	0.00671676	1.4309	0.625	0.8059	1.4309	+	TRUE	FALSE	FALSE	9
tr|A0A0P0EE10|A0A0P0EE10_AZOBR	RHLE_ECOLIRecName: Full=ATP-dependent RNA helicase RhlE	Helicase	33.6676	0.000547665	0.814	1.4225	-0.6085	1.4225	+	TRUE	TRUE	TRUE	9
tr|A0A0P0F9J5|A0A0P0F9J5_AZOBR	DTWD2_HUMANRecName: Full=DTW domain-containing protein 2	DTW domain containing protein	5.25521	0.0479932	1.3937	0.2335	1.1601	1.3937	+	FALSE	FALSE	FALSE	9
tr|A0A0N7I7V0|A0A0N7I7V0_AZOBR	VDCA_VIBCHRecName: Full=Diguanylate cyclase VdcA; Short=DGC	Diguanylate cyclase	7.27973	0.0248552	1.3587	1.3085	0.0503	1.3587	+	TRUE	TRUE	FALSE	9
tr|A0A0P0EKD2|A0A0P0EKD2_AZOBR	AMN_ECO57RecName: Full=AMP nucleosidase	Amp nucleosidase	8.55197	0.0175144	1.2714	0.108	1.1633	1.2714	+	TRUE	FALSE	TRUE	9
tr|A0A0P0FE23|A0A0P0FE23_AZOBR	MDTA_ENT38RecName: Full=Multidrug resistance protein MdtA; AltName: Full=Multidrug transporter MdtA; Flags: Precursor	efflux transporter, rnd family, mfp subunit	8.1884	0.0192779	0.635	1.2523	-0.6172	1.2523	+	FALSE	TRUE	FALSE	9
tr|A0A0P0F7Z9|A0A0P0F7Z9_AZOBR	FMT_RHOCSRecName: Full=Methionyl-tRNA formyltransferase	Modifies the free amino group of the aminoacyl moiety of methionyl-tRNA(fMet). The formyl group appears to play a dual role in the initiator identity of N-formylmethionyl-tRNA by (I) promoting its recognition by IF2 and (II) impairing its binding to EFTu-GTP (By similarity)	6.71583	0.0294391	1.2338	0.3725	0.8612	1.2338	+	TRUE	FALSE	FALSE	9
tr|A0A0P0F8Z9|A0A0P0F8Z9_AZOBR	---NA---	---NA---	12.7194	0.00695113	1.214	0.5152	0.6988	1.214	+	TRUE	FALSE	FALSE	9
tr|A0A0P0F7E1|A0A0P0F7E1_AZOBR	Y895_HAEINRecName: Full=Uncharacterized transporter HI_0895	AcrB/AcrD/AcrF family	8.67011	0.0169879	0.9624	1.1737	-0.2113	1.1737	+	TRUE	TRUE	FALSE	9
tr|A0A0P0EXC9|A0A0P0EXC9_AZOBR	CSPA_MYCBORecName: Full=Probable cold shock protein A	cold-shock DNA-binding domain protein	6.48979	0.0315932	0.935	1.1242	-0.1892	1.1242	+	FALSE	TRUE	FALSE	9
tr|A0A0N7I7P6|A0A0N7I7P6_AZOBR	COMEC_BACSURecName: Full=ComE operon protein 3	Competence protein	7.23581	0.0251766	1.121	0.7251	0.3959	1.121	+	TRUE	FALSE	FALSE	9
tr|A0A0N7I827|A0A0N7I827_AZOBR	SRP54_RICFERecName: Full=Signal recognition particle protein; AltName: Full=Fifty-four homolog	Involved in targeting and insertion of nascent membrane proteins into the cytoplasmic membrane. Binds to the hydrophobic signal sequence of the ribosome-nascent chain (RNC) as it emerges from the ribosomes. The SRP-RNC complex is then targeted to the cytoplasmic membrane where it interacts with the SRP receptor FtsY	6.60941	0.030428	0.6822	1.0977	-0.4155	1.0977	+	FALSE	TRUE	FALSE	9
tr|A0A0P0EC70|A0A0P0EC70_AZOBR	SRMB_HAEINRecName: Full=ATP-dependent RNA helicase SrmB	atp-dependent rna helicase	13.9699	0.00552489	0.9669	1.0749	-0.108	1.0749	+	TRUE	TRUE	FALSE	9
tr|A0A0P0F5S3|A0A0P0F5S3_AZOBR	---NA---	N-formylglutamate amidohydrolase	6.2336	0.0342965	1.0496	1.0631	-0.0135	1.0631	+	FALSE	TRUE	FALSE	9
tr|A0A060DU37|A0A060DU37_AZOBR	17KD_RICBERecName: Full=17 kDa surface antigen; Flags: Precursor	17 kDa surface antigen	113.702	1.7e-05	-4.8703	-7.1251	2.2548	7.1251	+	TRUE	TRUE	TRUE	10
tr|A0A0P0EKX0|A0A0P0EKX0_AZOBR	NICF_PSEPKRecName: Full=Maleamate amidohydrolase; AltName: Full=Nicotinate degradation protein F	isochorismatase	70.6597	6.76e-05	-6.1727	-5.7991	-0.3735	6.1727	+	TRUE	TRUE	FALSE	10
tr|A0A0N7I948|A0A0N7I948_AZOBR	Y091_CAUVCRecName: Full=Uncharacterized signaling protein CC_0091	Diguanylate cyclase phosphodiesterase	7.88964	0.0209085	-5.494	-6.0759	0.5819	6.0759	+	TRUE	TRUE	FALSE	10
tr|A0A0P0EM92|A0A0P0EM92_AZOBR	YBFA_BACSURecName: Full=Putative HTH-type DNA-binding domain-containing acetyltransferase YbfA	MarR family Transcriptional regulator	16.2098	0.00380887	-4.0936	-5.7378	1.6442	5.7378	+	TRUE	TRUE	FALSE	10
tr|A0A0P0F7B3|A0A0P0F7B3_AZOBR	IOLG_THEMARecName: Full=Myo-inositol 2-dehydrogenase	Oxidoreductase family, C-terminal alpha/beta domain	15.2919	0.00441148	-5.0294	-5.4725	0.4431	5.4725	+	TRUE	TRUE	FALSE	10
tr|A0A0P0F7I0|A0A0P0F7I0_AZOBR	CBSX1_ARATHRecName: Full=CBS domain-containing protein CBSX1, chloroplastic; AltName: Full=CBS domain-containing protein 2; Short=AtCDCP2; AltName: Full=Protein LOSS OF THE TIMING OF ET AND JA BIOSYNTHESIS 2; Short=AtLEJ2; Flags: Precursor	CBS domain containing membrane protein	7.33786	0.0244384	-2.4257	-5.374	2.9483	5.374	+	FALSE	TRUE	FALSE	10
tr|A0A0N7I8N5|A0A0N7I8N5_AZOBR	DHKK_DICDIRecName: Full=Hybrid signal transduction histidine kinase K; AltName: Full=Protein sombrero	Histidine kinase	15.2179	0.00446549	-5.2594	-4.5475	-0.7119	5.2594	+	TRUE	TRUE	FALSE	10
tr|A0A0P0ESR7|A0A0P0ESR7_AZOBR	NBOR_ARTNIRecName: Full=Nicotine blue oxidoreductase	Molybdopterin binding domain protein	32.3468	0.000611382	-2.8974	-5.1722	2.2748	5.1722	+	TRUE	TRUE	TRUE	10
tr|A0A0P0E9W4|A0A0P0E9W4_AZOBR	---NA---	Phasin protein	6.50918	0.0314003	-3.645	-4.2351	0.5901	4.2351	+	FALSE	TRUE	FALSE	10
tr|A0A0P0F040|A0A0P0F040_AZOBR	---NA---	---NA---	18.2445	0.00281596	-4.1781	-3.7041	-0.474	4.1781	+	TRUE	TRUE	FALSE	10
tr|A0A0P0F7J2|A0A0P0F7J2_AZOBR	KDUD_ECOLIRecName: Full=2-dehydro-3-deoxy-D-gluconate 5-dehydrogenase; AltName: Full=2-deoxy-D-gluconate 3-dehydrogenase; AltName: Full=2-keto-3-deoxygluconate 5-dehydrogenase; AltName: Full=2-keto-3-deoxygluconate oxidoreductase; Short=KDG oxidoreductase; AltName: Full=20-ketosteroid reductase	2-deoxy-d-gluconate 3-dehydrogenase	7.93041	0.0206755	-4.0425	-4.0345	-0.008	4.0425	+	TRUE	TRUE	FALSE	10
tr|A0A0P0EXD0|A0A0P0EXD0_AZOBR	DPAL_ECOL6RecName: Full=Diaminopropionate ammonia-lyase; Short=DAPAL; AltName: Full=2,3-diaminopropionate ammonia-lyase; AltName: Full=Alpha,beta-diaminopropionate ammonia-lyase	Diaminopropionate ammonia-lyase	6.25392	0.0340711	-3.0643	-3.781	0.7167	3.781	+	FALSE	TRUE	FALSE	10
tr|A0A0P0END5|A0A0P0END5_AZOBR	CENPV_MOUSERecName: Full=Centromere protein V; Short=CENP-V; AltName: Full=Proline-rich protein 6	Glutathione-dependent formaldehyde-activating Gfa	5.72608	0.0406355	-1.7475	-3.6158	1.8683	3.6158	+	FALSE	TRUE	FALSE	10
tr|A0A0P0EET2|A0A0P0EET2_AZOBR	---NA---	Inherit from COG: pyridine nucleotide-disulfide oxidoreductase	8.8717	0.0161371	-2.9318	-3.5949	0.663	3.5949	+	TRUE	TRUE	FALSE	10
tr|A0A0P0EYT3|A0A0P0EYT3_AZOBR	---NA---	Protein of unknown function, DUF482	48.2179	0.000200955	-3.5799	-3.4255	-0.1544	3.5799	+	TRUE	TRUE	FALSE	10
tr|A0A0P0EP58|A0A0P0EP58_AZOBR	3PASE_ECOLIRecName: Full=Inorganic triphosphatase; Short=PPPase; AltName: Full=ORFXE	Adenylate cyclase	12.822	0.00681673	-3.246	-3.4873	0.2413	3.4873	+	TRUE	TRUE	FALSE	10
tr|A0A0P0EY51|A0A0P0EY51_AZOBR	MENG_LISW6RecName: Full=Demethylmenaquinone methyltransferase	Transcriptional regulator, arsr family	16.9638	0.00339338	-1.3248	-3.3652	2.0404	3.3652	+	FALSE	TRUE	TRUE	10
tr|A0A0P0F7N5|A0A0P0F7N5_AZOBR	KDUI_CALBDRecName: Full=4-deoxy-L-threo-5-hexosulose-uronate ketol-isomerase; AltName: Full=5-keto-4-deoxyuronate isomerase; AltName: Full=DKI isomerase	Catalyzes the isomerization of 5-dehydro-4-deoxy-D- glucuronate to 3-deoxy-D-glycero-2,5-hexodiulosonate (By similarity)	23.686	0.00142074	-3.2231	-3.0563	-0.1668	3.2231	+	TRUE	TRUE	FALSE	10
tr|A0A0P0EAS0|A0A0P0EAS0_AZOBR	SP5R_BACSURecName: Full=Stage V sporulation protein R	spovr family	5.65323	0.0416706	-6.8761	-4.3079	-2.5682	6.8761	+	TRUE	FALSE	FALSE	11
tr|A0A060DIJ9|A0A060DIJ9_AZOBR	CARD_MYCS2RecName: Full=RNA polymerase-binding transcription factor CarD	Transcriptional regulator (CarD family	11.251	0.0093289	-6.514	-4.4816	-2.0323	6.514	+	TRUE	TRUE	FALSE	11
tr|A0A0P0EH49|A0A0P0EH49_AZOBR	---NA---	Uncharacterized protein conserved in bacteria (DUF2336)	16.5227	0.00362864	-6.005	-3.4189	-2.5862	6.005	+	TRUE	TRUE	FALSE	11
tr|A0A0P0F519|A0A0P0F519_AZOBR	GALE_LACCARecName: Full=UDP-glucose 4-epimerase; AltName: Full=Galactowaldenase; AltName: Full=UDP-galactose 4-epimerase	udp-glucose 4-epimerase	12.404	0.00738686	-5.7999	-3.6985	-2.1013	5.7999	+	TRUE	TRUE	FALSE	11
tr|A0A0N7I8V8|A0A0N7I8V8_AZOBR	---NA---	Polysaccharide pyruvyl transferase	10.4323	0.0111406	-5.4728	-3.0848	-2.388	5.4728	+	TRUE	FALSE	FALSE	11
tr|A0A0P0F2I0|A0A0P0F2I0_AZOBR	---NA---	---NA---	7.86568	0.0210471	-4.9925	-2.6831	-2.3094	4.9925	+	TRUE	FALSE	FALSE	11
tr|A0A0P0F5F0|A0A0P0F5F0_AZOBR	DIVJ_CAUVCRecName: Full=Histidine protein kinase DivJ	Histidine kinase	5.5804	0.0427407	-4.4609	-2.2853	-2.1756	4.4609	+	TRUE	FALSE	FALSE	11
tr|A0A0P0F6D5|A0A0P0F6D5_AZOBR	GLPE_VIBF1RecName: Full=Thiosulfate sulfurtransferase GlpE	Rhodanese domain protein	7.91111	0.0207853	-4.0621	-2.3745	-1.6876	4.0621	+	TRUE	FALSE	FALSE	11
tr|A0A0P0EAL0|A0A0P0EAL0_AZOBR	---NA---	Cytochrome	7.80172	0.0214233	-3.4483	-1.5037	-1.9446	3.4483	+	TRUE	FALSE	FALSE	11
tr|A0A0P0EUS3|A0A0P0EUS3_AZOBR	---NA---	---NA---	5.55291	0.0431541	-3.3778	-1.993	-1.3848	3.3778	+	TRUE	FALSE	FALSE	11
tr|A0A0P0EMX0|A0A0P0EMX0_AZOBR	COV1_ARATHRecName: Full=Protein CONTINUOUS VASCULAR RING 1	integral membrane protein	5.86921	0.0386999	-2.9812	-2.1621	-0.8191	2.9812	+	TRUE	FALSE	FALSE	11
tr|A0A0P0FDE1|A0A0P0FDE1_AZOBR	YDFH_ECOL6RecName: Full=Uncharacterized HTH-type transcriptional regulator YdfH	GntR Family Transcriptional Regulator	8.76183	0.0165935	-2.5309	-1.6065	-0.9245	2.5309	+	TRUE	FALSE	FALSE	11
tr|A0A0P0FDZ9|A0A0P0FDZ9_AZOBR	ARADA_AZOBRRecName: Full=L-arabonate dehydratase; AltName: Full=L-arabinonate dehydratase	Dehydratase family	10.8779	0.0101016	-2.1746	-6.8922	4.7176	6.8922	+	FALSE	TRUE	TRUE	12
tr|A0A0P0EZ82|A0A0P0EZ82_AZOBR	---NA---	Protein tyrosine phosphatase	12.6566	0.00703518	1.0818	-5.5902	6.6719	6.6719	+	FALSE	TRUE	TRUE	12
tr|A0A0P0F815|A0A0P0F815_AZOBR	SBPA_AZOBRRecName: Full=Multiple sugar-binding periplasmic protein SbpA; Short=Sugar-binding protein A; Flags: Precursor	ABC transporter	11.838	0.00826482	-0.1442	-6.3986	6.2544	6.3986	+	FALSE	TRUE	TRUE	12
tr|A0A0P0FHS3|A0A0P0FHS3_AZOBR	---NA---	---NA---	7.24364	0.0251189	-1.9227	-6.3699	4.4473	6.3699	+	FALSE	TRUE	FALSE	12
tr|A0A0N7I944|A0A0N7I944_AZOBR	SOXR_PSEAERecName: Full=Redox-sensitive transcriptional activator SoxR	TRANSCRIPTIONal	76.0394	5.47e-05	0.1767	-5.9976	6.1743	6.1743	+	FALSE	TRUE	TRUE	12
tr|A0A0P0EER2|A0A0P0EER2_AZOBR	---NA---	---NA---	96.5417	2.74e-05	-0.0604	-5.8877	5.8273	5.8877	+	FALSE	TRUE	TRUE	12
tr|A0A0N7I7F4|A0A0N7I7F4_AZOBR	UGPB_YERPSRecName: Full=sn-glycerol-3-phosphate-binding periplasmic protein UgpB; Flags: Precursor	extracellular solute-binding protein family 1	10.5615	0.0108253	-2.007	-5.8784	3.8715	5.8784	+	FALSE	TRUE	FALSE	12
tr|A0A0P0F2Q7|A0A0P0F2Q7_AZOBR	FCTA_ECOLIRecName: Full=Formyl-CoA:oxalate CoA-transferase; Short=FCOCT; AltName: Full=Formyl-coenzyme A transferase; Short=Formyl-CoA transferase	Catalyzes the transfer of the CoA moiety from formyl-CoA to oxalate (By similarity)	21.4413	0.00184923	-0.8104	-5.6984	4.888	5.6984	+	FALSE	TRUE	TRUE	12
tr|A0A0P0F5V9|A0A0P0F5V9_AZOBR	EXAA_PSEAERecName: Full=Quinoprotein alcohol dehydrogenase (cytochrome c); AltName: Full=Quinoprotein alcohol dehydrogenase (cytochrome c550); AltName: Full=Quinoprotein ethanol dehydrogenase; Short=QEDH; Flags: Precursor	Dehydrogenase	5.47242	0.0443958	0.1202	-5.4775	5.5977	5.5977	+	FALSE	FALSE	FALSE	12
tr|A0A0P0EMN3|A0A0P0EMN3_AZOBR	KDADA_AZOBRRecName: Full=L-2-keto-3-deoxyarabonate dehydratase; Short=L-KDA dehydratase; AltName: Full=2-dehydro-3-deoxy-L-arabinonate dehydratase; AltName: Full=L-2-keto-3-deoxyarabinonate dehydratase	dihydrodipicolinate	6.96831	0.0272583	-1.0804	-5.4794	4.399	5.4794	+	FALSE	TRUE	FALSE	12
tr|A0A0P0ESX6|A0A0P0ESX6_AZOBR	DPPC_HAEINRecName: Full=Dipeptide transport system permease protein DppC	binding-protein-dependent transport systems inner membrane component	8.76334	0.0165872	-0.0957	-4.9799	4.8842	4.9799	+	FALSE	TRUE	TRUE	12
tr|A0A0N7I7P5|A0A0N7I7P5_AZOBR	LPXB_RHOCSRecName: Full=Lipid-A-disaccharide synthase	Condensation of UDP-2,3-diacylglucosamine and 2,3- diacylglucosamine-1-phosphate to form lipid A disaccharide, a precursor of lipid A, a phosphorylated glycolipid that anchors the lipopolysaccharide to the outer membrane of the cell (By similarity)	12.7083	0.00696586	0.9561	-3.9444	4.9005	4.9005	+	FALSE	TRUE	TRUE	12
tr|A0A0P0F5Q0|A0A0P0F5Q0_AZOBR	LIVG_ECO57RecName: Full=High-affinity branched-chain amino acid transport ATP-binding protein LivG; AltName: Full=LIV-I protein G	ABC transporter	9.13119	0.0151236	-0.3496	-4.7213	4.3718	4.7213	+	FALSE	TRUE	TRUE	12
tr|A0A0P0F9S2|A0A0P0F9S2_AZOBR	Y3178_CAUVCRecName: Full=Pirin-like protein CC_3178	pirin domain protein	5.63443	0.0419433	-0.1757	-4.4426	4.2669	4.4426	+	FALSE	FALSE	FALSE	12
tr|A0A0P0FD36|A0A0P0FD36_AZOBR	YIBF_ECOL6RecName: Full=Uncharacterized GST-like protein YibF	Glutathione S-transferase	5.86628	0.0387381	-0.0571	-4.2394	4.1823	4.2394	+	FALSE	FALSE	FALSE	12
tr|A0A0P0F0D3|A0A0P0F0D3_AZOBR	NODI_RALSORecName: Full=Nod factor export ATP-binding protein I; AltName: Full=Nodulation ATP-binding protein I	ABC transporter	13.8711	0.0056226	-0.3827	-4.1508	3.7681	4.1508	+	FALSE	TRUE	TRUE	12
tr|A0A0P0EK49|A0A0P0EK49_AZOBR	PYRKH_THEMARecName: Full=Dihydroorotate dehydrogenase B (NAD(+)), electron transfer subunit homolog; AltName: Full=Dihydroorotate oxidase B, electron transfer subunit homolog	bifunctional glutamate synthase subunit beta 2-polyprenylphenol hydroxylase	5.18118	0.0493079	-0.161	-3.7605	3.5995	3.7605	+	FALSE	FALSE	FALSE	12
tr|A0A0N7I7I6|A0A0N7I7I6_AZOBR	CREA_ECO57RecName: Full=Protein CreA; AltName: Full=Catabolite regulation protein A; Flags: Precursor	Crea protein	54.5134	0.000141924	4.3442	-1.9558	6.3	6.3	+	TRUE	TRUE	TRUE	13
tr|A0A0P0F354|A0A0P0F354_AZOBR	AMIA_ECOLIRecName: Full=N-acetylmuramoyl-L-alanine amidase AmiA; Flags: Precursor	n-acetylmuramoyl-l-alanine amidase	5.48741	0.044161	2.2387	-2.1452	4.384	4.384	+	FALSE	FALSE	TRUE	13
tr|A0A0P0F345|A0A0P0F345_AZOBR	---NA---	zinc-finger protein	60.5873	0.000105015	0.5446	-3.1856	3.7301	3.7301	+	FALSE	TRUE	TRUE	13
tr|A0A0P0F0G0|A0A0P0F0G0_AZOBR	BCSP_BRUMERecName: Full=31 kDa immunogenic protein; Flags: Precursor	trap transporter solute receptor taxi family	26.3479	0.00106815	1.209	-2.5188	3.7278	3.7278	+	FALSE	TRUE	TRUE	13
tr|A0A0P0EUH3|A0A0P0EUH3_AZOBR	YDFH_ECO57RecName: Full=Uncharacterized HTH-type transcriptional regulator YdfH	GntR family transcriptional regulator	7.24706	0.0250938	2.1139	-1.5765	3.6904	3.6904	+	FALSE	FALSE	TRUE	13
tr|A0A0P0F195|A0A0P0F195_AZOBR	---NA---	---NA---	13.3768	0.00614722	0.0638	-3.3015	3.3654	3.3654	+	FALSE	TRUE	TRUE	13
tr|A0A0P0EHU3|A0A0P0EHU3_AZOBR	Y505_ZYMMORecName: Full=Uncharacterized RNA pseudouridine synthase ZMO0505; AltName: Full=RNA pseudouridylate synthase; AltName: Full=RNA-uridine isomerase	pseudouridine synthase	41.2278	0.000312089	3.3271	-0.0009	3.328	3.328	+	TRUE	FALSE	TRUE	13
tr|A0A0P0ETZ6|A0A0P0ETZ6_AZOBR	CLPB_RHOPARecName: Full=Chaperone protein ClpB	ATP-dependent chaperone ClpB	41.9592	0.000297103	-0.1323	-3.3126	3.1803	3.3126	+	FALSE	TRUE	TRUE	13
tr|A0A0P0F0Z3|A0A0P0F0Z3_AZOBR	YOAE_ECO57RecName: Full=UPF0053 inner membrane protein YoaE	Membrane protein terC	5.69424	0.0410836	0.4561	-2.77	3.2261	3.2261	+	FALSE	FALSE	TRUE	13
tr|A0A0P0FDD1|A0A0P0FDD1_AZOBR	TSAC_COMTERecName: Full=4-formylbenzenesulfonate dehydrogenase TsaC1/TsaC2; AltName: Full=Toluenesulfonate zinc-independent alcohol dehydrogenase TsaC	reductase	5.55343	0.0431462	2.0688	-1.1037	3.1725	3.1725	+	FALSE	FALSE	TRUE	13
tr|A0A060DIN6|A0A060DIN6_AZOBR	NOCM_AGRFCRecName: Full=Nopaline transport system permease protein NocM	ABC, transporter	8.61748	0.0172198	2.166	-0.9509	3.1169	3.1169	+	FALSE	FALSE	TRUE	13
tr|A0A0P0EDM2|A0A0P0EDM2_AZOBR	---NA---	Cupin domain	5.86917	0.0387003	1.201	-1.8939	3.0949	3.0949	+	FALSE	FALSE	TRUE	13
tr|A0A0P0EC52|A0A0P0EC52_AZOBR	YDHS_ECOLIRecName: Full=Uncharacterized protein YdhS	oxidoreductase	7.23739	0.025165	-0.5701	-2.8957	2.3256	2.8957	+	FALSE	TRUE	FALSE	13
tr|A0A0P0F915|A0A0P0F915_AZOBR	BEPA_VIBCHRecName: Full=Putative beta-barrel assembly-enhancing protease; Flags: Precursor	peptidase, M48	38.3736	0.000381235	0.1034	-2.5934	2.6969	2.6969	+	FALSE	TRUE	TRUE	13
tr|A0A0P0EVB8|A0A0P0EVB8_AZOBR	---NA---	---NA---	16.757	0.00350107	-0.282	-2.6697	2.3877	2.6697	+	FALSE	TRUE	TRUE	13
tr|A0A0P0EBT3|A0A0P0EBT3_AZOBR	YBBP_ECOLIRecName: Full=Uncharacterized ABC transporter permease YbbP	ABC transporter, permease	5.54675	0.0432475	0.7701	-1.8679	2.638	2.638	+	FALSE	FALSE	TRUE	13
tr|A0A0P0EAA7|A0A0P0EAA7_AZOBR	4)-glucan branching enzyme; AltName: Full=Glycogen branching enzyme; Short=BE	Catalyzes the formation of the alpha-1,6-glucosidic linkages in glycogen by scission of a 1,4-alpha-linked oligosaccharide from growing alpha-1,4-glucan chains and the subsequent attachment of the oligosaccharide to the alpha-1,6 position (By similarity)	6.82137	0.0285002	-0.683	-2.338	1.655	2.338	+	FALSE	TRUE	FALSE	13
tr|A0A0P0ETC8|A0A0P0ETC8_AZOBR	YLII_ECOLIRecName: Full=Aldose sugar dehydrogenase YliI; Short=Asd; AltName: Full=Soluble aldose sugar dehydrogenase YliI; Flags: Precursor	Glucose sorbosone dehydrogenase	11.9012	0.00816022	-0.8405	-2.3326	1.4921	2.3326	+	FALSE	TRUE	TRUE	13
tr|A0A0N7I874|A0A0N7I874_AZOBR	PEPF_BACSURecName: Full=Oligoendopeptidase F homolog	Oligoendopeptidase f	9.94207	0.0124553	-0.6033	-2.3086	1.7052	2.3086	+	FALSE	TRUE	TRUE	13
tr|A0A0P0EBY2|A0A0P0EBY2_AZOBR	MSRA_RHOCSRecName: Full=Peptide methionine sulfoxide reductase MsrA; Short=Protein-methionine-S-oxide reductase; AltName: Full=Peptide-methionine (S)-S-oxide reductase; Short=Peptide Met(O) reductase	Has an important function as a repair enzyme for proteins that have been inactivated by oxidation. Catalyzes the reversible oxidation-reduction of methionine sulfoxide in proteins to methionine (By similarity)	8.57019	0.0174318	0.2114	-2.0957	2.3071	2.3071	+	FALSE	TRUE	TRUE	13
tr|A0A0N7I8E7|A0A0N7I8E7_AZOBR	DCTP_VEREIRecName: Full=Solute-binding protein Veis_3954; Flags: Precursor	trap dicarboxylate transporter, dctp subunit	13.0475	0.00653345	0.2093	-2.018	2.2272	2.2272	+	FALSE	TRUE	TRUE	13
tr|A0A0P0F375|A0A0P0F375_AZOBR	HSLU_RHOCSRecName: Full=ATP-dependent protease ATPase subunit HslU; AltName: Full=Unfoldase HslU	this subunit has chaperone activity. The binding of ATP and its subsequent hydrolysis by HslU are essential for unfolding of protein substrates subsequently hydrolyzed by HslV. HslU recognizes the N-terminal part of its protein substrates and unfolds these before they are guided to HslV for hydrolysis (By similarity)	39.3868	0.000354545	1.0434	-1.1274	2.1708	2.1708	+	TRUE	TRUE	TRUE	13
tr|A0A0P0F625|A0A0P0F625_AZOBR	GCP_CAEELRecName: Full=Bifunctional glyoxylate cycle protein; AltName: Full=Gex-3-interacting protein 7; Includes: RecName: Full=Isocitrate lyase; Short=ICL; Short=Isocitrase; Short=Isocitratase; Includes: RecName: Full=Malate synthase	Isocitrate lyase	6.39757	0.0325324	0.0892	-2.0338	2.123	2.123	+	FALSE	FALSE	TRUE	13
tr|A0A0N7I8S3|A0A0N7I8S3_AZOBR	YAT4_RHOBLRecName: Full=ATP synthase subunits region ORF 4	Methyltransferase, type 11	5.47925	0.0442886	0.0354	-2.0805	2.1159	2.1159	+	FALSE	FALSE	FALSE	13
tr|A0A0P0EXF0|A0A0P0EXF0_AZOBR	SURE_MAGSARecName: Full=5'-nucleotidase SurE; AltName: Full=Nucleoside 5'-monophosphate phosphohydrolase	Nucleotidase that shows phosphatase activity on nucleoside 5'-monophosphates (By similarity)	19.2901	0.00243795	1.3936	-0.6645	2.0581	2.0581	+	TRUE	FALSE	TRUE	13
tr|A0A0P0EBH8|A0A0P0EBH8_AZOBR	ACNA_BRADURecName: Full=Aconitate hydratase A; Short=ACN; Short=Aconitase; AltName: Full=(2R,3S)-2-methylisocitrate dehydratase; AltName: Full=(2S,3R)-3-hydroxybutane-1,2,3-tricarboxylate dehydratase; AltName: Full=Iron-responsive protein-like; Short=IRP-like; AltName: Full=Probable 2-methyl-cis-aconitate hydratase; AltName: Full=RNA-binding protein	aconitate hydratase	8.12436	0.0196128	-0.041	-1.9959	1.9549	1.9959	+	FALSE	TRUE	TRUE	13
tr|A0A0P0E9N3|A0A0P0E9N3_AZOBR	Y0571_MYCTORecName: Full=Putative phosphoribosyl transferase MT0597	dienelactone hydrolase	8.02404	0.0201531	0.2408	-1.6974	1.9382	1.9382	+	FALSE	TRUE	TRUE	13
tr|A0A0P0F9M2|A0A0P0F9M2_AZOBR	DCTM_PSEAERecName: Full=C4-dicarboxylate TRAP transporter large permease protein DctM	Trap dicarboxylate transporter, dctm subunit	6.21388	0.0345172	0.3908	-1.4844	1.8752	1.8752	+	FALSE	FALSE	TRUE	13
tr|A0A0P0F7R6|A0A0P0F7R6_AZOBR	DHA_HALEDRecName: Full=Alanine dehydrogenase	AlaDh_PNT_C	8.39596	0.0182436	-0.0323	-1.8156	1.7833	1.8156	+	FALSE	TRUE	TRUE	13
tr|A0A0P0F6N2|A0A0P0F6N2_AZOBR	---NA---	---NA---	6.74409	0.0291836	0.5607	-1.2334	1.7941	1.7941	+	FALSE	FALSE	TRUE	13
tr|A0A060DME1|A0A060DME1_AZOBR	KPYK1_AGRVIRecName: Full=Pyruvate kinase; Short=PK	Pyruvate kinase	13.0199	0.00656722	0.4971	-1.2669	1.764	1.764	+	FALSE	TRUE	TRUE	13
tr|A0A0P0E9G2|A0A0P0E9G2_AZOBR	CAF17_MOUSERecName: Full=Putative transferase CAF17 homolog, mitochondrial; AltName: Full=Iron-sulfur cluster assembly factor homolog; Flags: Precursor	Glycine cleavage	20.077	0.00219697	0.4123	-1.0199	1.4322	1.4322	+	FALSE	TRUE	TRUE	13
tr|A0A0P0EVK6|A0A0P0EVK6_AZOBR	DHAS_RICCNRecName: Full=Aspartate-semialdehyde dehydrogenase; Short=ASA dehydrogenase; Short=ASADH; AltName: Full=Aspartate-beta-semialdehyde dehydrogenase	Catalyzes the NADPH-dependent formation of L-aspartate- semialdehyde (L-ASA) by the reductive dephosphorylation of L- aspartyl-4-phosphate (By similarity)	20.4005	0.00210712	0.2808	-1.0195	1.3003	1.3003	+	FALSE	TRUE	TRUE	13
tr|A0A0N7I860|A0A0N7I860_AZOBR	DNAK_RHOCSRecName: Full=Chaperone protein DnaK; AltName: Full=HSP70; AltName: Full=Heat shock 70 kDa protein; AltName: Full=Heat shock protein 70	Acts as a chaperone (By similarity)	17.0602	0.0033447	0.3599	-0.9086	1.2685	1.2685	+	FALSE	TRUE	TRUE	13
tr|A0A0P0EZG8|A0A0P0EZG8_AZOBR	GLTD_AZOBRRecName: Full=Glutamate synthase	Glutamate synthase	8.58466	0.0173666	0.0415	-1.0809	1.1223	1.1223	+	FALSE	TRUE	TRUE	13
tr|A0A0P0EIB5|A0A0P0EIB5_AZOBR	DCTP_RHOCARecName: Full=C4-dicarboxylate-binding periplasmic protein DctP; Flags: Precursor	TRAP dicarboxylate transporter, DctP subunit	6.62658	0.0302654	0.2393	-0.8564	1.0956	1.0956	+	FALSE	FALSE	TRUE	13
tr|A0A0P0EED6|A0A0P0EED6_AZOBR	COBT_PSEDERecName: Full=Aerobic cobaltochelatase subunit CobT; AltName: Full=Hydrogenobyrinic acid a,c-diamide cobaltochelatase subunit CobT	Cobalt chelatase, pCobT subunit	13.774	0.00572073	0.2215	-0.8708	1.0923	1.0923	+	FALSE	TRUE	TRUE	13
tr|A0A0P0FC65|A0A0P0FC65_AZOBR	METQ_YERPERecName: Full=D-methionine-binding lipoprotein MetQ; Flags: Precursor	NLPA lipoprotein	8.19627	0.0192373	0.6739	-0.3681	1.042	1.042	+	FALSE	FALSE	TRUE	13
tr|A0A060DGX2|A0A060DGX2_AZOBR	LGUL_NEIMARecName: Full=Lactoylglutathione lyase; AltName: Full=Aldoketomutase; AltName: Full=Glyoxalase I; Short=Glx I; AltName: Full=Ketone-aldehyde mutase; AltName: Full=Methylglyoxalase; AltName: Full=S-D-lactoylglutathione methylglyoxal lyase	Lactoylglutathione lyase	6.24773	0.0341396	0.5058	-0.5345	1.0403	1.0403	+	FALSE	FALSE	TRUE	13
tr|A0A0P0F5F9|A0A0P0F5F9_AZOBR	---NA---	decarboxylase family	8.30463	0.0186893	-2.2047	-3.0611	0.8564	3.0611	+	FALSE	TRUE	FALSE	14
tr|A0A0P0EZG1|A0A0P0EZG1_AZOBR	CheB-CheR fusion	catalyzes the demethylation of specific methylglutamate residues introduced into the chemoreceptors (methyl-accepting chemotaxis proteins) by CheR (By similarity)	17.3712	0.00319386	-2.4978	-2.4481	-0.0498	2.4978	+	TRUE	TRUE	FALSE	14		CheBR fusion
tr|A0A0N7I7G8|A0A0N7I7G8_AZOBR	DPO3E_PASMURecName: Full=DNA polymerase III subunit epsilon	DNA polymerase iii, epsilon subunit	6.14164	0.035342	-1.7291	-2.379	0.6499	2.379	+	FALSE	TRUE	FALSE	14
tr|A0A0P0EAM1|A0A0P0EAM1_AZOBR	---NA---	---NA---	5.22886	0.0484556	-1.6676	-2.2906	0.623	2.2906	+	FALSE	TRUE	FALSE	14
tr|A0A0P0F690|A0A0P0F690_AZOBR	Y898_MYCBORecName: Full=Uncharacterized protein Mb0898c	FIST C domain	13.9462	0.00554814	-1.4565	-2.2823	0.8258	2.2823	+	TRUE	TRUE	FALSE	14
tr|A0A0P0FC18|A0A0P0FC18_AZOBR	Y868_HAEINRecName: Full=Uncharacterized glycosyltransferase HI_0868	Family 2 glycosyl transferase	5.39147	0.045693	-1.2937	-2.2698	0.9762	2.2698	+	FALSE	TRUE	FALSE	14
tr|A0A0P0FCZ9|A0A0P0FCZ9_AZOBR	FIXL_BRADURecName: Full=Sensor protein FixL	signal transduction histidine kinase	7.8697	0.0210238	-2.0825	-0.646	-1.4365	2.0825	+	TRUE	FALSE	FALSE	14
tr|A0A0P0EEH4|A0A0P0EEH4_AZOBR	PDRP_MAGSARecName: Full=Putative pyruvate, phosphate dikinase regulatory protein; Short=PPDK regulatory protein	Bifunctional serine threonine kinase and phosphorylase involved in the regulation of the pyruvate, phosphate dikinase (PPDK) by catalyzing its phosphorylation dephosphorylation (By similarity)	5.65152	0.0416953	-1.9298	-1.963	0.0333	1.963	+	FALSE	FALSE	FALSE	14
tr|A0A0P0EKD6|A0A0P0EKD6_AZOBR	GSHB_BRUSURecName: Full=Glutathione synthetase; AltName: Full=GSH synthetase; Short=GSH-S; Short=GSHase; AltName: Full=Glutathione synthase	glutathione synthase	6.55736	0.0309279	-1.9062	-0.7541	-1.1521	1.9062	+	TRUE	FALSE	FALSE	14
tr|A0A0P0FEI6|A0A0P0FEI6_AZOBR	DCP_SALTYRecName: Full=Dipeptidyl carboxypeptidase; AltName: Full=Peptidyl-dipeptidase Dcp	oligopeptidase A	28.2572	0.000884124	-1.2175	-1.8753	0.6578	1.8753	+	TRUE	TRUE	FALSE	14
tr|A0A0P0F474|A0A0P0F474_AZOBR	TAKP_RHOS4RecName: Full=Alpha-keto acid-binding periplasmic protein TakP; AltName: Full=Extracytoplasmic solute receptor protein TakP; AltName: Full=TRAP transporter alpha-keto acid-binding subunit P; AltName: Full=TRAP-T family sorbitol/mannitol transporter, periplasmic binding protein, SmoM; Flags: Precursor	extracellular solute-binding protein, family 7	19.6133	0.00233493	-1.4678	-1.8201	0.3523	1.8201	+	TRUE	TRUE	FALSE	14
tr|A0A0P0EJP9|A0A0P0EJP9_AZOBR	HTPG_MAGSARecName: Full=Chaperone protein HtpG; AltName: Full=Heat shock protein HtpG; AltName: Full=High temperature protein G	Molecular chaperone. Has ATPase activity (By similarity)	8.0044	0.0202612	-1.027	-1.7341	0.7071	1.7341	+	FALSE	TRUE	FALSE	14
tr|A0A0P0EHH1|A0A0P0EHH1_AZOBR	MOAC_RHORTRecName: Full=Cyclic pyranopterin monophosphate synthase; AltName: Full=Molybdenum cofactor biosynthesis protein C	Together with MoaA, is involved in the conversion of 5'- GTP to cyclic pyranopterin monophosphate (cPMP or molybdopterin precursor Z) (By similarity)	5.29771	0.0472594	-0.8851	-1.7109	0.8259	1.7109	+	FALSE	TRUE	FALSE	14
tr|A0A0P0F0A0|A0A0P0F0A0_AZOBR	RECJ_BACSURecName: Full=Single-stranded-DNA-specific exonuclease RecJ	Single-stranded-DNA-specific exonuclease (RecJ)	7.47781	0.0234721	-0.7438	-1.6966	0.9528	1.6966	+	FALSE	TRUE	FALSE	14
tr|A0A0P0ERI1|A0A0P0ERI1_AZOBR	NHAA_BRUA2RecName: Full=Na(+)/H(+) antiporter NhaA; AltName: Full=Sodium/proton antiporter NhaA	) H( ) antiporter that extrudes sodium in exchange for external protons (By similarity)	8.03698	0.0200823	-0.2783	-1.6721	1.3938	1.6721	+	FALSE	TRUE	TRUE	14
tr|A0A0P0EYZ8|A0A0P0EYZ8_AZOBR	---NA---	Tellurite resistance protein TerB	7.7827	0.0215368	-1.2608	-1.6471	0.3862	1.6471	+	FALSE	TRUE	FALSE	14
tr|A0A0P0EHW0|A0A0P0EHW0_AZOBR	SLT_ECO57RecName: Full=Soluble lytic murein transglycosylase; AltName: Full=Exomuramidase; AltName: Full=Peptidoglycan lytic exotransglycosylase; AltName: Full=Slt70; Flags: Precursor	transglycosylase	7.19638	0.0254698	-1.6037	-0.9697	-0.6339	1.6037	+	TRUE	FALSE	FALSE	14
tr|A0A0P0EU58|A0A0P0EU58_AZOBR	NAGK_RALSPRecName: Full=Fumarylpyruvate hydrolase; AltName: Full=Naphthalene degradation protein K	fumarylacetoacetate (faa) hydrolase	9.65058	0.0133362	-0.3098	-1.5556	1.2458	1.5556	+	FALSE	TRUE	TRUE	14
tr|A0A0N7I8B8|A0A0N7I8B8_AZOBR	---NA---	Protein of unknown function (DUF1611)	7.38718	0.0240919	-0.0124	-1.4316	1.4192	1.4316	+	FALSE	TRUE	TRUE	14
tr|A0A0P0EXG9|A0A0P0EXG9_AZOBR	TTUD4_AGRVIRecName: Full=Putative hydroxypyruvate reductase	hydroxypyruvate reductase	16.9345	0.00340837	-1.414	-1.1608	-0.2532	1.414	+	TRUE	TRUE	FALSE	14
tr|A0A060DGY9|A0A060DGY9_AZOBR	HFLC_HAEINRecName: Full=Protein HflC	hflc protein	11.3444	0.00914776	-0.437	-1.3704	0.9334	1.3704	+	FALSE	TRUE	TRUE	14
tr|A0A0P0EPF4|A0A0P0EPF4_AZOBR	IDIA_THEEBRecName: Full=Iron deficiency-induced protein A; Flags: Precursor	extracellular solute-binding protein family 1	5.58354	0.0426938	-1.3644	-0.2524	-1.1119	1.3644	+	TRUE	FALSE	FALSE	14
tr|A0A0P0ET22|A0A0P0ET22_AZOBR	GLMU_MAGSARecName: Full=Bifunctional protein GlmU; Includes: RecName: Full=UDP-N-acetylglucosamine pyrophosphorylase; AltName: Full=N-acetylglucosamine-1-phosphate uridyltransferase; Includes: RecName: Full=Glucosamine-1-phosphate N-acetyltransferase	Catalyzes the last two sequential reactions in the de novo biosynthetic pathway for UDP-N-acetylglucosamine (UDP- GlcNAc). The C-terminal domain catalyzes the transfer of acetyl group from acetyl coenzyme A to glucosamine-1-phosphate (GlcN-1-P) to produce N-acetylglucosamine-1-phosphate (GlcNAc-1-P), which is converted into UDP-GlcNAc by the transfer of uridine 5- monophosphate (from uridine 5-tr…	8.47679	0.0178609	-1.3557	-0.9596	-0.396	1.3557	+	TRUE	FALSE	FALSE	14
tr|A0A0P0F0K4|A0A0P0F0K4_AZOBR	PGM_RHIRDRecName: Full=Phosphoglucomutase; Short=PGM; AltName: Full=Glucose phosphomutase	Phosphoglucomutase (EC 5.4.2.2	9.80639	0.0128553	-0.8694	-1.3487	0.4793	1.3487	+	FALSE	TRUE	FALSE	14
tr|A0A0P0FFX7|A0A0P0FFX7_AZOBR	---NA---	---NA---	5.49686	0.0440138	-0.4854	-1.3218	0.8363	1.3218	+	FALSE	TRUE	FALSE	14
tr|A0A0P0EXA7|A0A0P0EXA7_AZOBR	TRPC_AZOBRRecName: Full=Indole-3-glycerol phosphate synthase; Short=IGPS	Indole-3-glycerol phosphate synthase	7.64537	0.0223811	-1.3193	-0.6797	-0.6397	1.3193	+	TRUE	FALSE	FALSE	14
tr|A0A0P0EXB2|A0A0P0EXB2_AZOBR	6PGD_BACSURecName: Full=6-phosphogluconate dehydrogenase, NADP(+)-dependent, decarboxylating; AltName: Full=GNTZII	Catalyzes the oxidative decarboxylation of 6- phosphogluconate to ribulose 5-phosphate and CO(2), with concomitant reduction of NADP to NADPH (By similarity)	12.3576	0.00745401	0.041	-1.2665	1.3075	1.3075	+	FALSE	TRUE	TRUE	14
tr|A0A0P0EVR8|A0A0P0EVR8_AZOBR	HIPO_CAMJERecName: Full=Hippurate hydrolase; AltName: Full=Benzoylglycine amidohydrolase; AltName: Full=Hippuricase	ec 3.5.1.32	18.1212	0.00286556	-1.2896	-0.472	-0.8176	1.2896	+	TRUE	FALSE	TRUE	14
tr|A0A0P0ECT0|A0A0P0ECT0_AZOBR	YFCG_ECOLIRecName: Full=Disulfide-bond oxidoreductase YfcG; AltName: Full=GSH-dependent disulfide-bond oxidoreductase YfcG; AltName: Full=GST N1-1; AltName: Full=GST-like protein YfcG; AltName: Full=Organic hydroperoxidase	Glutathione S-transferase (GST)	6.17787	0.0349252	-1.0643	-1.2703	0.2061	1.2703	+	FALSE	TRUE	FALSE	14
tr|A0AQW8|A0AQW8_AZOBR	PFKA1_SYNY3RecName: Full=ATP-dependent 6-phosphofructokinase 1; Short=ATP-PFK 1; Short=Phosphofructokinase 1; AltName: Full=Phosphohexokinase 1	Phosphohexokinase	6.64116	0.0301284	-1.1459	-1.2443	0.0984	1.2443	+	FALSE	TRUE	FALSE	14
tr|A0A0P0EBQ4|A0A0P0EBQ4_AZOBR	NUBPL_DICDIRecName: Full=Iron-sulfur protein NUBPL; AltName: Full=Nucleotide-binding protein-like; Flags: Precursor	ATP-binding protein	31.4634	0.000659614	-1.2231	-0.9563	-0.2668	1.2231	+	TRUE	TRUE	FALSE	14
tr|A0A0P0E9B8|A0A0P0E9B8_AZOBR	---NA---	Protein of unknown function (DUF1330)	7.33928	0.0244283	-1.2071	-1.0559	-0.1512	1.2071	+	TRUE	TRUE	FALSE	14
tr|A0A0P0ESW7|A0A0P0ESW7_AZOBR	MUTB_RHIMERecName: Full=Methylmalonyl-CoA mutase; Short=MCM	Methylmalonyl-coA mutase	6.44072	0.0320884	-1.1732	-0.1064	-1.0668	1.1732	+	TRUE	FALSE	FALSE	14
tr|A0A0P0EX41|A0A0P0EX41_AZOBR	Y4PA_RHISNRecName: Full=Putative transcriptional regulatory protein y4pA	TIM-barrel signal transduction protein	7.48174	0.0234457	-1.0869	-0.8243	-0.2626	1.0869	+	TRUE	FALSE	FALSE	14
tr|A0A0N7I7C7|A0A0N7I7C7_AZOBR	COABC_VIBCHRecName: Full=Coenzyme A biosynthesis bifunctional protein CoaBC; AltName: Full=DNA/pantothenate metabolism flavoprotein; Includes: RecName: Full=Phosphopantothenoylcysteine decarboxylase; Short=PPCDC; AltName: Full=CoaC; Includes: RecName: Full=Phosphopantothenate--cysteine ligase; AltName: Full=CoaB; AltName: Full=PPC synthetase; Short=PPCS; AltName: Full=Phosphopantothenoylcysteine …	Phosphopantothenoylcysteine decarboxylase	9.83785	0.0127611	-0.4075	-1.0791	0.6717	1.0791	+	FALSE	TRUE	FALSE	14
tr|A0A0P0F441|A0A0P0F441_AZOBR	SUCD_RICBRRecName: Full=Succinate--CoA ligase	Succinyl-CoA ligase ADP-forming subunit alpha	6.13334	0.0354384	-0.31	-1.0266	0.7166	1.0266	+	FALSE	TRUE	FALSE	14
tr|A0A0P0FEB1|A0A0P0FEB1_AZOBR	CLPP3_RHIMERecName: Full=ATP-dependent Clp protease proteolytic subunit 3; AltName: Full=Endopeptidase Clp 3	Cleaves peptides in various proteins in a process that requires ATP hydrolysis. Has a chymotrypsin-like activity. Plays a major role in the degradation of misfolded proteins (By similarity)	11.1072	0.00961708	-0.321	-1.0071	0.6861	1.0071	+	FALSE	TRUE	TRUE	14
tr|A0A0N7I7P0|A0A0N7I7P0_AZOBR	LON_AZOBRRecName: Full=Lon protease; AltName: Full=ATP-dependent protease La	ATP-dependent serine protease that mediates the selective degradation of mutant and abnormal proteins as well as certain short-lived regulatory proteins. Required for cellular homeostasis and for survival from DNA damage and developmental changes induced by stress. Degrades polypeptides processively to yield small peptide fragments that are 5 to 10 amino acids long. Binds to DNA in a double-stran…	34.5883	0.000508402	-0.5681	-0.9921	0.424	0.9921		TRUE	TRUE	TRUE
tr|A0A0P0FCM9|A0A0P0FCM9_AZOBR	ALGE1_AZOVIRecName: Full=Mannuronan C5-epimerase AlgE1; AltName: Full=Poly(beta-D-mannuronate) C5 epimerase 1	---NA---	5.56615	0.0429543	-0.9885	-0.9275	-0.061	0.9885		FALSE	FALSE	FALSE
tr|A0A0P0EZH7|A0A0P0EZH7_AZOBR	RPOD_AGRFCRecName: Full=RNA polymerase sigma factor RpoD; AltName: Full=Major vegetative sigma factor; AltName: Full=Sigma-70	Sigma factors are initiation factors that promote the attachment of RNA polymerase to specific initiation sites and are then released (By similarity)	26.546	0.00104681	0.4383	-0.5492	0.9875	0.9875		TRUE	TRUE	TRUE
tr|A0A0P0E872|A0A0P0E872_AZOBR	ODO1_BRUSURecName: Full=2-oxoglutarate dehydrogenase E1 component; AltName: Full=Alpha-ketoglutarate dehydrogenase	2-oxoglutarate dehydrogenase, E1	6.46967	0.031795	-0.0727	-0.9849	0.9122	0.9849		FALSE	TRUE	FALSE
tr|A0A060DP98|A0A060DP98_AZOBR	SUCD_RICBRRecName: Full=Succinate--CoA ligase	Succinyl-CoA ligase ADP-forming subunit alpha	6.37923	0.0327237	-0.31	-0.9632	0.6531	0.9632		FALSE	TRUE	FALSE
tr|A0A0P0ESN0|A0A0P0ESN0_AZOBR	FABI1_RHIMERecName: Full=Enoyl-[acyl-carrier-protein] reductase	Enoyl- acyl-carrier-protein reductase NADH	5.97455	0.037353	-0.7687	0.1863	-0.955	0.955		FALSE	FALSE	TRUE
tr|A0A0P0E7X0|A0A0P0E7X0_AZOBR	---NA---	HemY domain protein	116.055	1.6e-05	0.276	-0.6508	0.9268	0.9268		TRUE	TRUE	TRUE
tr|A0A0N7I955|A0A0N7I955_AZOBR	THIG_AZOC5RecName: Full=Thiazole synthase	Catalyzes the rearrangement of 1-deoxy-D-xylulose 5- phosphate (DXP) to produce the thiazole phosphate moiety of thiamine. Sulfur is provided by the thiocarboxylate moiety of the carrier protein ThiS. In vitro, sulfur can be provided by H(2)S (By similarity)	6.25371	0.0340735	-0.3129	-0.9264	0.6135	0.9264		FALSE	TRUE	FALSE
tr|A0A0P0F0W2|A0A0P0F0W2_AZOBR	FIXH_RHIMERecName: Full=Nitrogen fixation protein FixH	FixH	10.5438	0.0108678	0.763	-0.1555	0.9186	0.9186		TRUE	FALSE	TRUE
tr|A0A0P0F461|A0A0P0F461_AZOBR	YBAL_ECOLIRecName: Full=Putative cation/proton antiporter YbaL	Sodium/hydrogen exchanger family	7.76753	0.021628	-0.9083	-0.3985	-0.5098	0.9083		TRUE	FALSE	FALSE
tr|A0A0N7I8R0|A0A0N7I8R0_AZOBR	FRZCD_MYXXARecName: Full=Frizzy aggregation protein FrzCD	Methyl-accepting chemotaxis sensory transducer	5.28287	0.047514	-0.908	-0.2354	-0.6726	0.908		TRUE	FALSE	FALSE
tr|A0A0P0F2Z1|A0A0P0F2Z1_AZOBR	SMC_RHOPARecName: Full=Chromosome partition protein Smc	Required for chromosome condensation and partitioning (By similarity)	5.74999	0.0403033	-0.86	0.0355	-0.8955	0.8955		FALSE	FALSE	FALSE
tr|A0A0P0FC48|A0A0P0FC48_AZOBR	SSB_MYCBORecName: Full=Single-stranded DNA-binding protein; Short=SSB	single-stranded DNA-binding protein	11.8853	0.00818632	-0.8939	-0.0935	-0.8004	0.8939		TRUE	FALSE	TRUE
tr|A0A0P0F5H1|A0A0P0F5H1_AZOBR	---NA---	---NA---	7.17261	0.0256487	0.386	0.8906	-0.5046	0.8906		FALSE	TRUE	FALSE
tr|A0A0P0F3T4|A0A0P0F3T4_AZOBR	---NA---	---NA---	5.46361	0.0445345	0.8655	0.6759	0.1896	0.8655		TRUE	FALSE	FALSE
tr|A0A060DEL1|A0A060DEL1_AZOBR	RL15_AGRFCRecName: Full=50S ribosomal protein L15	Binds to the 23S rRNA (By similarity)	5.88874	0.0384452	0.6132	0.8653	-0.2521	0.8653		FALSE	TRUE	FALSE
tr|A0A060DH55|A0A060DH55_AZOBR	RL17_RHOCSRecName: Full=50S ribosomal protein L17	50S ribosomal protein l17	7.62062	0.022538	0.4702	0.8652	-0.3949	0.8652		FALSE	TRUE	FALSE
tr|A0A0P0EDW3|A0A0P0EDW3_AZOBR	Y321_RICBRRecName: Full=Uncharacterized RNA pseudouridine synthase RBE_0321; AltName: Full=RNA pseudouridylate synthase; AltName: Full=RNA-uridine isomerase	Pseudouridine synthase	13.455	0.00606002	0.8182	0.8579	-0.0397	0.8579		TRUE	TRUE	FALSE
tr|A0A0N7I8G1|A0A0N7I8G1_AZOBR	ILVD_XANP2RecName: Full=Dihydroxy-acid dehydratase; Short=DAD	Dihydroxy-acid dehydratase	74.1961	5.87e-05	-0.228	-0.8516	0.6236	0.8516		TRUE	TRUE	TRUE
tr|A0A060DDG3|A0A060DDG3_AZOBR	---NA---	Protein of unknown function (DUF465)	21.1197	0.00192419	0.7259	-0.1202	0.8461	0.8461		TRUE	FALSE	TRUE
tr|A0A0P0EIR0|A0A0P0EIR0_AZOBR	ETFA_PSEAERecName: Full=Electron transfer flavoprotein subunit alpha; Short=Alpha-ETF; AltName: Full=Electron transfer flavoprotein large subunit; Short=ETFLS	electron transfer flavoprotein, alpha subunit	8.83899	0.0162712	-0.8032	0.0338	-0.837	0.837		TRUE	FALSE	TRUE
tr|A0A0P0F1K8|A0A0P0F1K8_AZOBR	ETFA_PSEAERecName: Full=Electron transfer flavoprotein subunit alpha; Short=Alpha-ETF; AltName: Full=Electron transfer flavoprotein large subunit; Short=ETFLS	electron transfer flavoprotein, alpha subunit	11.9593	0.00806547	-0.8356	-0.0058	-0.8298	0.8356		TRUE	FALSE	TRUE
tr|A0A0P0EL58|A0A0P0EL58_AZOBR	OPLA_HUMANRecName: Full=5-oxoprolinase; AltName: Full=5-oxo-L-prolinase; Short=5-OPase; AltName: Full=Pyroglutamase	Hydantoinase B/oxoprolinase	10.875	0.0101081	-0.7324	-0.8349	0.1025	0.8349		TRUE	TRUE	FALSE
tr|A0A0P0EXW8|A0A0P0EXW8_AZOBR	THYX_RICFERecName: Full=Flavin-dependent thymidylate synthase; Short=FDTS; AltName: Full=FAD-dependent thymidylate synthase; AltName: Full=Thymidylate synthase ThyX; Short=TS; Short=TSase	Catalyzes the formation of dTMP and tetrahydrofolate from dUMP and methylenetetrahydrofolate (By similarity)	6.13361	0.0354353	-0.4096	0.4169	-0.8265	0.8265		FALSE	FALSE	TRUE
tr|A0A0P0EGI5|A0A0P0EGI5_AZOBR	---NA---	---NA---	15.4452	0.0043024	0.801	0.6408	0.1602	0.801		TRUE	TRUE	FALSE
tr|A0A0P0EM66|A0A0P0EM66_AZOBR	---NA---	Membrane	5.91859	0.0380606	0.7987	0.784	0.0147	0.7987		FALSE	FALSE	FALSE
tr|A0A0N7I8C7|A0A0N7I8C7_AZOBR	HLYU_VIBCHRecName: Full=Transcriptional activator HlyU	Transcriptional regulator, arsr family	6.94348	0.0274631	-0.7981	-0.2867	-0.5115	0.7981		TRUE	FALSE	FALSE
tr|A0A0P0FD17|A0A0P0FD17_AZOBR	PYRB_RHOCSRecName: Full=Aspartate carbamoyltransferase; AltName: Full=Aspartate transcarbamylase; Short=ATCase	aspartate transcarbamylase	6.16996	0.0350155	-0.7877	-0.0368	-0.7509	0.7877		TRUE	FALSE	FALSE
tr|A0A0P0ES40|A0A0P0ES40_AZOBR	HFLK_VIBCHRecName: Full=Protein HflK	hflk protein	14.3962	0.00512864	0.0967	-0.6697	0.7664	0.7664		FALSE	TRUE	TRUE
tr|A0A0P0F3H2|A0A0P0F3H2_AZOBR	FTSH_BARBKRecName: Full=ATP-dependent zinc metalloprotease FtsH	Acts as a processive, ATP-dependent zinc metallopeptidase for both cytoplasmic and membrane proteins. Plays a role in the quality control of integral membrane proteins (By similarity)	15.1961	0.00448153	-0.178	-0.7625	0.5845	0.7625		FALSE	TRUE	TRUE
tr|A0A0P0EA78|A0A0P0EA78_AZOBR	SUCC_MAGSARecName: Full=Succinate--CoA ligase	Succinyl-CoA synthetase subunit beta	5.20191	0.048935	-0.2872	-0.7601	0.4728	0.7601		FALSE	TRUE	FALSE
tr|A0A0N7I7Z4|A0A0N7I7Z4_AZOBR	UBID_CHRSDRecName: Full=3-octaprenyl-4-hydroxybenzoate carboxy-lyase; AltName: Full=Polyprenyl p-hydroxybenzoate decarboxylase	Catalyzes the decarboxylation of 3-octaprenyl-4-hydroxy benzoate to 2-octaprenylphenol (By similarity)	5.579	0.0427615	-0.75	-0.4881	-0.2619	0.75		TRUE	FALSE	FALSE
tr|A0A0N7I885|A0A0N7I885_AZOBR	---NA---	excinuclease, ATPase subunit	6.38947	0.0326168	-0.6808	0.0604	-0.7412	0.7412		FALSE	FALSE	TRUE
tr|A0A0P0F4D3|A0A0P0F4D3_AZOBR	---NA---	---NA---	10.3404	0.0113726	0.5686	-0.1632	0.7318	0.7318		TRUE	FALSE	TRUE
tr|A0A060DDF9|A0A060DDF9_AZOBR	RL21_RHOCSRecName: Full=50S ribosomal protein L21	This protein binds to 23S rRNA in the presence of protein L20 (By similarity)	8.80542	0.0164104	0.5076	0.7214	-0.2138	0.7214		FALSE	TRUE	FALSE
tr|A0A0N7I7D1|A0A0N7I7D1_AZOBR	SYFB_MAGSARecName: Full=Phenylalanine--tRNA ligase beta subunit; AltName: Full=Phenylalanyl-tRNA synthetase beta subunit; Short=PheRS	phenylalanyl-tRNA synthetase (beta subunit)	5.36138	0.046188	0.6208	-0.0965	0.7173	0.7173		FALSE	FALSE	FALSE
tr|A0A0P0ENN9|A0A0P0ENN9_AZOBR	---NA---	tripartite ATP-independent periplasmic transporter, DctQ component	5.37118	0.0460261	-0.5131	-0.7169	0.2038	0.7169		FALSE	TRUE	FALSE
tr|A0A0P0F3B1|A0A0P0F3B1_AZOBR	PHOL_BACSURecName: Full=PhoH-like protein	Phoh family	7.24103	0.0251381	0.0715	-0.6229	0.6944	0.6944		FALSE	TRUE	TRUE
tr|A0A0P0EE26|A0A0P0EE26_AZOBR	CTPA_BARBKRecName: Full=Carboxy-terminal-processing protease; Short=C-terminal-processing protease; Flags: Precursor	protease	7.13388	0.0259439	0.1102	-0.579	0.6892	0.6892		FALSE	FALSE	TRUE
tr|A0A060DJ27|A0A060DJ27_AZOBR	MURC_RHOCSRecName: Full=UDP-N-acetylmuramate--L-alanine ligase; AltName: Full=UDP-N-acetylmuramoyl-L-alanine synthetase	Cell wall formation (By similarity)	9.60823	0.0134711	0.6767	0.6848	-0.0081	0.6848		TRUE	TRUE	FALSE
tr|A0A0P0F402|A0A0P0F402_AZOBR	EXOB_AZOBRRecName: Full=UDP-glucose 4-epimerase; AltName: Full=Galactowaldenase; AltName: Full=UDP-galactose 4-epimerase	udp-glucose 4-epimerase	13.0338	0.00655015	-0.6542	-0.6678	0.0136	0.6678		TRUE	TRUE	FALSE
tr|A0A0P0EUH5|A0A0P0EUH5_AZOBR	NUSA_RICCNRecName: Full=Transcription termination/antitermination protein NusA	Transcription elongation factor NusA	8.92271	0.0159308	0.2903	0.6538	-0.3635	0.6538		FALSE	TRUE	FALSE
tr|A0A0P0ESV5|A0A0P0ESV5_AZOBR	ALF_HAEINRecName: Full=Fructose-bisphosphate aldolase; Short=FBP aldolase; Short=FBPA; AltName: Full=Fructose-1,6-bisphosphate aldolase	fructose-bisphosphate aldolase	11.8565	0.00823406	-0.0489	-0.65	0.6011	0.65		FALSE	TRUE	TRUE
tr|A0A0P0F5M1|A0A0P0F5M1_AZOBR	---NA---	---NA---	15.2698	0.00442756	0.4051	0.6447	-0.2396	0.6447		TRUE	TRUE	FALSE
tr|A0A0P0F617|A0A0P0F617_AZOBR	PARA_CAUCNRecName: Full=Chromosome partitioning protein ParA	Chromosome Partitioning Protein	5.91954	0.0380484	-0.4129	-0.6342	0.2213	0.6342		FALSE	TRUE	FALSE
tr|A0A0P0EER7|A0A0P0EER7_AZOBR	GATB_RHOCSRecName: Full=Aspartyl/glutamyl-tRNA(Asn/Gln) amidotransferase subunit B; Short=Asp/Glu-ADT subunit B	Allows the formation of correctly charged Asn-tRNA(Asn) or Gln-tRNA(Gln) through the transamidation of misacylated Asp- tRNA(Asn) or Glu-tRNA(Gln) in organisms which lack either or both of asparaginyl-tRNA or glutaminyl-tRNA synthetases. The reaction takes place in the presence of glutamine and ATP through an activated phospho-Asp-tRNA(Asn) or phospho-Glu-tRNA(Gln) (By similarity)	6.14401	0.0353145	-0.1513	0.4819	-0.6332	0.6332		FALSE	FALSE	TRUE
tr|A0A0P0F214|A0A0P0F214_AZOBR	AMPA_CAUVCRecName: Full=Probable cytosol aminopeptidase; AltName: Full=Leucine aminopeptidase; Short=LAP; AltName: Full=Leucyl aminopeptidase	Presumably involved in the processing and regular turnover of intracellular proteins. Catalyzes the removal of unsubstituted N-terminal amino acids from various peptides (By similarity)	20.1615	0.00217301	-0.6288	-0.4857	-0.1431	0.6288		TRUE	TRUE	FALSE
tr|A0A0P0EZ46|A0A0P0EZ46_AZOBR	PSEB_CAMJJRecName: Full=UDP-N-acetylglucosamine 4,6-dehydratase (inverting); AltName: Full=Pseudaminic acid biosynthesis protein B; AltName: Full=UDP-GlcNAc-inverting 4,6-dehydratase	Polysaccharide biosynthesis protein	5.67276	0.0413897	0.2384	0.6152	-0.3768	0.6152		FALSE	TRUE	FALSE
tr|A0A0P0F6M2|A0A0P0F6M2_AZOBR	SYY_MAGSARecName: Full=Tyrosine--tRNA ligase; AltName: Full=Tyrosyl-tRNA synthetase; Short=TyrRS	Catalyzes the attachment of tyrosine to tRNA(Tyr) in a two-step reaction tyrosine is first activated by ATP to form Tyr- AMP and then transferred to the acceptor end of tRNA(Tyr) (By similarity)	11.3725	0.0090943	-0.3849	0.2275	-0.6124	0.6124		FALSE	FALSE	TRUE
tr|A0A0P0EVU7|A0A0P0EVU7_AZOBR	HIBCH_DANRERecName: Full=3-hydroxyisobutyryl-CoA hydrolase, mitochondrial; AltName: Full=3-hydroxyisobutyryl-coenzyme A hydrolase; Short=HIB-CoA hydrolase; Short=HIBYL-CoA-H; Flags: Precursor	Enoyl-CoA hydratase	10.3539	0.0113379	-0.1906	0.42	-0.6106	0.6106		FALSE	FALSE	TRUE
tr|A0A0N7I7R0|A0A0N7I7R0_AZOBR	YDHC_BACSURecName: Full=Uncharacterized HTH-type transcriptional regulator YdhC	GntR family transcriptional regulator	5.5468	0.0432468	0.5477	0.3398	0.2079	0.5477		TRUE	FALSE	FALSE
tr|Q2PZM5|Q2PZM5_AZOBR	CYSK_SYNY3RecName: Full=Cysteine synthase; Short=CSase; AltName: Full=O-acetylserine (thiol)-lyase; Short=OAS-TL; AltName: Full=O-acetylserine sulfhydrylase	Cysteine synthase	5.27323	0.0476803	-0.1577	-0.5156	0.3578	0.5156		FALSE	TRUE	FALSE
tr|A0A0P0FF72|A0A0P0FF72_AZOBR	---NA---	Glycosyl transferase (Group 1	6.02419	0.03674	0.4944	0.0149	0.4795	0.4944		FALSE	FALSE	FALSE
tr|A0A0P0EIH1|A0A0P0EIH1_AZOBR	PAL_BRUMERecName: Full=Peptidoglycan-associated lipoprotein; Short=PAL; AltName: Full=16.5 kDa minor OMP; Short=16 kDa OMP; AltName: Full=Minor outer membrane protein Omp16; AltName: Full=Outer membrane lipoprotein Omp16; Flags: Precursor	Peptidoglycan-associated lipoprotein	6.60212	0.0304974	0.4331	0.4882	-0.055	0.4882		FALSE	TRUE	FALSE
tr|A0A060DEJ4|A0A060DEJ4_AZOBR	RS19_RHOCSRecName: Full=30S ribosomal protein S19	Protein S19 forms a complex with S13 that binds strongly to the 16S ribosomal RNA (By similarity)	13.2235	0.00632306	0.485	0.4653	0.0197	0.485		TRUE	TRUE	FALSE
tr|A0A0P0F7E5|A0A0P0F7E5_AZOBR	BCSP_BRUMERecName: Full=31 kDa immunogenic protein; Flags: Precursor	trap transporter solute receptor taxi family	5.21278	0.0487408	-0.3161	-0.4828	0.1666	0.4828		FALSE	TRUE	FALSE
tr|B5AP02|B5AP02_AZOBR	CLPP_AZOBRRecName: Full=ATP-dependent Clp protease proteolytic subunit; AltName: Full=Endopeptidase Clp	Cleaves peptides in various proteins in a process that requires ATP hydrolysis. Has a chymotrypsin-like activity. Plays a major role in the degradation of misfolded proteins (By similarity)	8.37825	0.0183289	0.042	-0.4172	0.4592	0.4592		FALSE	TRUE	TRUE
tr|A0A060DJF9|A0A060DJF9_AZOBR	RL23_RHORTRecName: Full=50S ribosomal protein L23	One of the early assembly proteins it binds 23S rRNA. One of the proteins that surrounds the polypeptide exit tunnel on the outside of the ribosome. Forms the main docking site for trigger factor binding to the ribosome (By similarity)	5.22194	0.0485782	0.2167	0.4377	-0.2209	0.4377		FALSE	TRUE	FALSE
tr|A0A0P0F165|A0A0P0F165_AZOBR	AAS_CROS8RecName: Full=Bifunctional protein Aas; Includes: RecName: Full=2-acylglycerophosphoethanolamine acyltransferase; AltName: Full=2-acyl-GPE acyltransferase; AltName: Full=Acyl-[acyl-carrier-protein]--phospholipid O-acyltransferase; Includes: RecName: Full=Acyl-[acyl-carrier-protein] synthetase; AltName: Full=Acyl-ACP synthetase; AltName: Full=Long-chain-fatty-acid--	acylglycerophosphoethanolamine acyltransferase	8.71199	0.0168063	0.0019	0.4076	-0.4058	0.4076		FALSE	TRUE	TRUE
tr|A0A060DDI4|A0A060DDI4_AZOBR	Y4CH_RHISNRecName: Full=Probable cold shock protein y4cH	Cold shock protein	7.4665	0.0235483	0.3878	-0.0174	0.4052	0.4052		TRUE	FALSE	TRUE
tr|A0A0P0ER33|A0A0P0ER33_AZOBR	LIVB1_BRUSURecName: Full=Leu/Ile/Val-binding protein homolog 1; Flags: Precursor	extracellular ligand-binding receptor	5.4973	0.0440069	0.346	0.2241	0.122	0.346		TRUE	FALSE	FALSE

## Sheet: Tukey_pairwise
tr|A0A060DBW2|A0A060DBW2_AZOBR
Multiple Comparison of Means - Tukey HSD,FWER=0.05
========================================================
group1 group2 meandiff lower upper reject
--------------------------------------------------------
CheA1 CheA1pBBRTMX -0.9571 -2.1519 0.2377 False
CheA1 sp7 0.3805 -0.8143 1.5753 False
CheA1pBBRTMX sp7 1.3376 0.1428 2.5324 True
--------------------------------------------------------
tr|A0A060DDF9|A0A060DDF9_AZOBR
Multiple Comparison of Means - Tukey HSD,FWER=0.05
========================================================
group1 group2 meandiff lower upper reject
--------------------------------------------------------
CheA1 CheA1pBBRTMX -0.2138 -0.755 0.3274 False
CheA1 sp7 0.5076 -0.0336 1.0488 False
CheA1pBBRTMX sp7 0.7214 0.1802 1.2626 True
--------------------------------------------------------
tr|A0A060DDG3|A0A060DDG3_AZOBR
Multiple Comparison of Means - Tukey HSD,FWER=0.05
========================================================
group1 group2 meandiff lower upper reject
--------------------------------------------------------
CheA1 CheA1pBBRTMX 0.8461 0.4144 1.2778 True
CheA1 sp7 0.7259 0.2942 1.1576 True
CheA1pBBRTMX sp7 -0.1202 -0.5519 0.3115 False
--------------------------------------------------------
tr|A0A060DDI4|A0A060DDI4_AZOBR
Multiple Comparison of Means - Tukey HSD,FWER=0.05
========================================================
group1 group2 meandiff lower upper reject
--------------------------------------------------------
CheA1 CheA1pBBRTMX 0.4052 0.0418 0.7685 True
CheA1 sp7 0.3878 0.0245 0.7512 True
CheA1pBBRTMX sp7 -0.0174 -0.3807 0.346 False
--------------------------------------------------------
tr|A0A060DEJ4|A0A060DEJ4_AZOBR
Multiple Comparison of Means - Tukey HSD,FWER=0.05
========================================================
group1 group2 meandiff lower upper reject
--------------------------------------------------------
CheA1 CheA1pBBRTMX 0.0197 -0.3075 0.3469 False
CheA1 sp7 0.485 0.1578 0.8122 True
CheA1pBBRTMX sp7 0.4653 0.1381 0.7925 True
--------------------------------------------------------
tr|A0A060DEL1|A0A060DEL1_AZOBR
Multiple Comparison of Means - Tukey HSD,FWER=0.05
========================================================
group1 group2 meandiff lower upper reject
--------------------------------------------------------
CheA1 CheA1pBBRTMX -0.2521 -1.0469 0.5427 False
CheA1 sp7 0.6132 -0.1816 1.408 False
CheA1pBBRTMX sp7 0.8653 0.0705 1.6601 True
--------------------------------------------------------
tr|A0A060DFR0|A0A060DFR0_AZOBR
Multiple Comparison of Means - Tukey HSD,FWER=0.05
========================================================
group1 group2 meandiff lower upper reject
--------------------------------------------------------
CheA1 CheA1pBBRTMX -1.0682 -2.5994 0.463 False
CheA1 sp7 1.1855 -0.3458 2.7167 False
CheA1pBBRTMX sp7 2.2537 0.7224 3.7849 True
--------------------------------------------------------
tr|A0A060DG81|A0A060DG81_AZOBR
Multiple Comparison of Means - Tukey HSD,FWER=0.05
========================================================
group1 group2 meandiff lower upper reject
--------------------------------------------------------
CheA1 CheA1pBBRTMX 0.3202 -2.4089 3.0492 False
CheA1 sp7 3.1622 0.4331 5.8913 True
CheA1pBBRTMX sp7 2.8421 0.113 5.5711 True
--------------------------------------------------------
tr|A0A060DGX2|A0A060DGX2_AZOBR
Multiple Comparison of Means - Tukey HSD,FWER=0.05
========================================================
group1 group2 meandiff lower upper reject
--------------------------------------------------------
CheA1 CheA1pBBRTMX 1.0403 0.1383 1.9423 True
CheA1 sp7 0.5058 -0.3962 1.4078 False
CheA1pBBRTMX sp7 -0.5345 -1.4365 0.3675 False
--------------------------------------------------------
tr|A0A060DGY9|A0A060DGY9_AZOBR
Multiple Comparison of Means - Tukey HSD,FWER=0.05
=========================================================
group1 group2 meandiff lower upper reject
---------------------------------------------------------
CheA1 CheA1pBBRTMX 0.9334 0.0326 1.8342 True
CheA1 sp7 -0.437 -1.3378 0.4638 False
CheA1pBBRTMX sp7 -1.3704 -2.2713 -0.4696 True
---------------------------------------------------------
tr|A0A060DH55|A0A060DH55_AZOBR
Multiple Comparison of Means - Tukey HSD,FWER=0.05
========================================================
group1 group2 meandiff lower upper reject
--------------------------------------------------------
CheA1 CheA1pBBRTMX -0.3949 -1.075 0.2851 False
CheA1 sp7 0.4702 -0.2098 1.1503 False
CheA1pBBRTMX sp7 0.8652 0.1851 1.5452 True
--------------------------------------------------------
tr|A0A060DIJ9|A0A060DIJ9_AZOBR
Multiple Comparison of Means - Tukey HSD,FWER=0.05
==========================================================
group1 group2 meandiff lower upper reject
----------------------------------------------------------
CheA1 CheA1pBBRTMX -2.0323 -6.3388 2.2741 False
CheA1 sp7 -6.514 -10.8205 -2.2075 True
CheA1pBBRTMX sp7 -4.4816 -8.7881 -0.1751 True
----------------------------------------------------------
tr|A0A060DIN6|A0A060DIN6_AZOBR
Multiple Comparison of Means - Tukey HSD,FWER=0.05
========================================================
group1 group2 meandiff lower upper reject
--------------------------------------------------------
CheA1 CheA1pBBRTMX 3.1169 0.7584 5.4754 True
CheA1 sp7 2.166 -0.1925 4.5245 False
CheA1pBBRTMX sp7 -0.9509 -3.3094 1.4076 False
--------------------------------------------------------
tr|A0A060DJ17|A0A060DJ17_AZOBR
Multiple Comparison of Means - Tukey HSD,FWER=0.05
=========================================================
group1 group2 meandiff lower upper reject
---------------------------------------------------------
CheA1 CheA1pBBRTMX -4.1046 -7.8135 -0.3958 True
CheA1 sp7 -0.0855 -3.7944 3.6233 False
CheA1pBBRTMX sp7 4.0191 0.3102 7.7279 True
---------------------------------------------------------
tr|A0A060DJ27|A0A060DJ27_AZOBR
Multiple Comparison of Means - Tukey HSD,FWER=0.05
========================================================
group1 group2 meandiff lower upper reject
--------------------------------------------------------
CheA1 CheA1pBBRTMX -0.0081 -0.5577 0.5414 False
CheA1 sp7 0.6767 0.1271 1.2262 True
CheA1pBBRTMX sp7 0.6848 0.1352 1.2343 True
--------------------------------------------------------
tr|A0A060DJF9|A0A060DJF9_AZOBR
Multiple Comparison of Means - Tukey HSD,FWER=0.05
========================================================
group1 group2 meandiff lower upper reject
--------------------------------------------------------
CheA1 CheA1pBBRTMX -0.2209 -0.636 0.1941 False
CheA1 sp7 0.2167 -0.1983 0.6318 False
CheA1pBBRTMX sp7 0.4377 0.0226 0.8527 True
--------------------------------------------------------
tr|A0A060DKM9|A0A060DKM9_AZOBR
Multiple Comparison of Means - Tukey HSD,FWER=0.05
========================================================
group1 group2 meandiff lower upper reject
--------------------------------------------------------
CheA1 CheA1pBBRTMX 4.7829 2.2757 7.2902 True
CheA1 sp7 5.8778 3.3706 8.385 True
CheA1pBBRTMX sp7 1.0949 -1.4123 3.6021 False
--------------------------------------------------------
tr|A0A060DKN8|A0A060DKN8_AZOBR
Multiple Comparison of Means - Tukey HSD,FWER=0.05
=======================================================
group1 group2 meandiff lower upper reject
-------------------------------------------------------
CheA1 CheA1pBBRTMX 1.9352 0.4716 3.3988 True
CheA1 sp7 3.5235 2.06 4.9871 True
CheA1pBBRTMX sp7 1.5883 0.1247 3.0519 True
-------------------------------------------------------
tr|A0A060DME1|A0A060DME1_AZOBR
Multiple Comparison of Means - Tukey HSD,FWER=0.05
=========================================================
group1 group2 meandiff lower upper reject
---------------------------------------------------------
CheA1 CheA1pBBRTMX 1.764 0.6715 2.8565 True
CheA1 sp7 0.4971 -0.5954 1.5896 False
CheA1pBBRTMX sp7 -1.2669 -2.3594 -0.1744 True
---------------------------------------------------------
tr|A0A060DP98|A0A060DP98_AZOBR
Multiple Comparison of Means - Tukey HSD,FWER=0.05
=========================================================
group1 group2 meandiff lower upper reject
---------------------------------------------------------
CheA1 CheA1pBBRTMX 0.6531 -0.1906 1.4968 False
CheA1 sp7 -0.31 -1.1537 0.5337 False
CheA1pBBRTMX sp7 -0.9632 -1.8069 -0.1195 True
---------------------------------------------------------
tr|A0A060DQ10|A0A060DQ10_AZOBR
Multiple Comparison of Means - Tukey HSD,FWER=0.05
=========================================================
group1 group2 meandiff lower upper reject
---------------------------------------------------------
CheA1 CheA1pBBRTMX -4.6983 -6.6224 -2.7743 True
CheA1 sp7 -0.2603 -2.1843 1.6638 False
CheA1pBBRTMX sp7 4.4381 2.514 6.3621 True
---------------------------------------------------------
tr|A0A060DU37|A0A060DU37_AZOBR
Multiple Comparison of Means - Tukey HSD,FWER=0.05
=========================================================
group1 group2 meandiff lower upper reject
---------------------------------------------------------
CheA1 CheA1pBBRTMX 2.2548 0.7746 3.735 True
CheA1 sp7 -4.8703 -6.3505 -3.3901 True
CheA1pBBRTMX sp7 -7.1251 -8.6053 -5.6449 True
---------------------------------------------------------
tr|A0A0N7I7C7|A0A0N7I7C7_AZOBR
Multiple Comparison of Means - Tukey HSD,FWER=0.05
=========================================================
group1 group2 meandiff lower upper reject
---------------------------------------------------------
CheA1 CheA1pBBRTMX 0.6717 -0.0813 1.4246 False
CheA1 sp7 -0.4075 -1.1605 0.3455 False
CheA1pBBRTMX sp7 -1.0791 -1.8321 -0.3261 True
---------------------------------------------------------
tr|A0A0N7I7C9|A0A0N7I7C9_AZOBR
Multiple Comparison of Means - Tukey HSD,FWER=0.05
=========================================================
group1 group2 meandiff lower upper reject
---------------------------------------------------------
CheA1 CheA1pBBRTMX -5.0193 -6.552 -3.4867 True
CheA1 sp7 -0.9912 -2.5238 0.5415 False
CheA1pBBRTMX sp7 4.0282 2.4955 5.5608 True
---------------------------------------------------------
tr|A0A0N7I7D1|A0A0N7I7D1_AZOBR
Multiple Comparison of Means - Tukey HSD,FWER=0.05
========================================================
group1 group2 meandiff lower upper reject
--------------------------------------------------------
CheA1 CheA1pBBRTMX 0.7173 -0.0114 1.446 False
CheA1 sp7 0.6208 -0.1079 1.3495 False
CheA1pBBRTMX sp7 -0.0965 -0.8252 0.6322 False
--------------------------------------------------------
tr|A0A0N7I7F4|A0A0N7I7F4_AZOBR
Multiple Comparison of Means - Tukey HSD,FWER=0.05
=========================================================
group1 group2 meandiff lower upper reject
---------------------------------------------------------
CheA1 CheA1pBBRTMX 3.8715 -0.1136 7.8565 False
CheA1 sp7 -2.007 -5.992 1.9781 False
CheA1pBBRTMX sp7 -5.8784 -9.8635 -1.8934 True
---------------------------------------------------------
tr|A0A0N7I7G3|A0A0N7I7G3_AZOBR
Multiple Comparison of Means - Tukey HSD,FWER=0.05
========================================================
group1 group2 meandiff lower upper reject
--------------------------------------------------------
CheA1 CheA1pBBRTMX -0.2972 -1.7843 1.1898 False
CheA1 sp7 1.6449 0.1579 3.132 True
CheA1pBBRTMX sp7 1.9422 0.4551 3.4292 True
--------------------------------------------------------
tr|A0A0N7I7G6|A0A0N7I7G6_AZOBR
Multiple Comparison of Means - Tukey HSD,FWER=0.05
=========================================================
group1 group2 meandiff lower upper reject
---------------------------------------------------------
CheA1 CheA1pBBRTMX -3.922 -7.1194 -0.7247 True
CheA1 sp7 -2.9993 -6.1967 0.198 False
CheA1pBBRTMX sp7 0.9227 -2.2747 4.12 False
---------------------------------------------------------
tr|A0A0N7I7G8|A0A0N7I7G8_AZOBR
Multiple Comparison of Means - Tukey HSD,FWER=0.05
=========================================================
group1 group2 meandiff lower upper reject
---------------------------------------------------------
CheA1 CheA1pBBRTMX 0.6499 -1.5006 2.8003 False
CheA1 sp7 -1.7291 -3.8795 0.4213 False
CheA1pBBRTMX sp7 -2.379 -4.5294 -0.2285 True
---------------------------------------------------------
tr|A0A0N7I7I6|A0A0N7I7I6_AZOBR
Multiple Comparison of Means - Tukey HSD,FWER=0.05
=========================================================
group1 group2 meandiff lower upper reject
---------------------------------------------------------
CheA1 CheA1pBBRTMX 6.3 4.4071 8.1929 True
CheA1 sp7 4.3442 2.4514 6.2371 True
CheA1pBBRTMX sp7 -1.9558 -3.8486 -0.0629 True
---------------------------------------------------------
tr|A0A0N7I7I7|A0A0N7I7I7_AZOBR
Multiple Comparison of Means - Tukey HSD,FWER=0.05
========================================================
group1 group2 meandiff lower upper reject
--------------------------------------------------------
CheA1 CheA1pBBRTMX -1.6957 -4.0638 0.6724 False
CheA1 sp7 0.7368 -1.6314 3.1049 False
CheA1pBBRTMX sp7 2.4325 0.0644 4.8006 True
--------------------------------------------------------
tr|A0A0N7I7J9|A0A0N7I7J9_AZOBR
Multiple Comparison of Means - Tukey HSD,FWER=0.05
=========================================================
group1 group2 meandiff lower upper reject
---------------------------------------------------------
CheA1 CheA1pBBRTMX -5.3584 -8.988 -1.7287 True
CheA1 sp7 0.3112 -3.3185 3.9408 False
CheA1pBBRTMX sp7 5.6696 2.0399 9.2992 True
---------------------------------------------------------
tr|A0A0N7I7N5|A0A0N7I7N5_AZOBR
Multiple Comparison of Means - Tukey HSD,FWER=0.05
========================================================
group1 group2 meandiff lower upper reject
--------------------------------------------------------
CheA1 CheA1pBBRTMX 3.4146 0.8025 6.0267 True
CheA1 sp7 5.0238 2.4117 7.6359 True
CheA1pBBRTMX sp7 1.6092 -1.0029 4.2213 False
--------------------------------------------------------
tr|A0A0N7I7P0|A0A0N7I7P0_AZOBR
Multiple Comparison of Means - Tukey HSD,FWER=0.05
=========================================================
group1 group2 meandiff lower upper reject
---------------------------------------------------------
CheA1 CheA1pBBRTMX 0.424 0.0572 0.7909 True
CheA1 sp7 -0.5681 -0.9349 -0.2012 True
CheA1pBBRTMX sp7 -0.9921 -1.359 -0.6253 True
---------------------------------------------------------
tr|A0A0N7I7P5|A0A0N7I7P5_AZOBR
Multiple Comparison of Means - Tukey HSD,FWER=0.05
=========================================================
group1 group2 meandiff lower upper reject
---------------------------------------------------------
CheA1 CheA1pBBRTMX 4.9005 1.7423 8.0587 True
CheA1 sp7 0.9561 -2.2021 4.1143 False
CheA1pBBRTMX sp7 -3.9444 -7.1026 -0.7862 True
---------------------------------------------------------
tr|A0A0N7I7P6|A0A0N7I7P6_AZOBR
Multiple Comparison of Means - Tukey HSD,FWER=0.05
========================================================
group1 group2 meandiff lower upper reject
--------------------------------------------------------
CheA1 CheA1pBBRTMX 0.3959 -0.5201 1.3118 False
CheA1 sp7 1.121 0.205 2.0369 True
CheA1pBBRTMX sp7 0.7251 -0.1909 1.6411 False
--------------------------------------------------------
tr|A0A0N7I7P7|A0A0N7I7P7_AZOBR
Multiple Comparison of Means - Tukey HSD,FWER=0.05
========================================================
group1 group2 meandiff lower upper reject
--------------------------------------------------------
CheA1 CheA1pBBRTMX -2.5698 -5.4677 0.328 False
CheA1 sp7 0.8224 -2.0755 3.7203 False
CheA1pBBRTMX sp7 3.3922 0.4944 6.2901 True
--------------------------------------------------------
tr|A0A0N7I7Q2|A0A0N7I7Q2_AZOBR
Multiple Comparison of Means - Tukey HSD,FWER=0.05
========================================================
group1 group2 meandiff lower upper reject
--------------------------------------------------------
CheA1 CheA1pBBRTMX -4.4799 -9.0762 0.1164 False
CheA1 sp7 -0.6346 -5.2309 3.9617 False
CheA1pBBRTMX sp7 3.8453 -0.751 8.4416 False
--------------------------------------------------------
tr|A0A0N7I7Q6|A0A0N7I7Q6_AZOBR
Multiple Comparison of Means - Tukey HSD,FWER=0.05
=========================================================
group1 group2 meandiff lower upper reject
---------------------------------------------------------
CheA1 CheA1pBBRTMX -1.054 -1.9623 -0.1457 True
CheA1 sp7 0.4296 -0.4786 1.3379 False
CheA1pBBRTMX sp7 1.4836 0.5753 2.3919 True
---------------------------------------------------------
tr|A0A0N7I7R0|A0A0N7I7R0_AZOBR
Multiple Comparison of Means - Tukey HSD,FWER=0.05
========================================================
group1 group2 meandiff lower upper reject
--------------------------------------------------------
CheA1 CheA1pBBRTMX 0.2079 -0.3009 0.7167 False
CheA1 sp7 0.5477 0.0389 1.0566 True
CheA1pBBRTMX sp7 0.3398 -0.169 0.8487 False
--------------------------------------------------------
tr|A0A0N7I7R3|A0A0N7I7R3_AZOBR
Multiple Comparison of Means - Tukey HSD,FWER=0.05
========================================================
group1 group2 meandiff lower upper reject
--------------------------------------------------------
CheA1 CheA1pBBRTMX -1.4708 -3.5444 0.6028 False
CheA1 sp7 0.709 -1.3646 2.7825 False
CheA1pBBRTMX sp7 2.1798 0.1062 4.2534 True
--------------------------------------------------------
tr|A0A0N7I7V0|A0A0N7I7V0_AZOBR
Multiple Comparison of Means - Tukey HSD,FWER=0.05
========================================================
group1 group2 meandiff lower upper reject
--------------------------------------------------------
CheA1 CheA1pBBRTMX 0.0503 -1.1872 1.2877 False
CheA1 sp7 1.3587 0.1212 2.5962 True
CheA1pBBRTMX sp7 1.3085 0.071 2.5459 True
--------------------------------------------------------
tr|A0A0N7I7V8|A0A0N7I7V8_AZOBR
Multiple Comparison of Means - Tukey HSD,FWER=0.05
=========================================================
group1 group2 meandiff lower upper reject
---------------------------------------------------------
CheA1 CheA1pBBRTMX -2.464 -3.5994 -1.3286 True
CheA1 sp7 -0.8264 -1.9618 0.3091 False
CheA1pBBRTMX sp7 1.6377 0.5023 2.7731 True
---------------------------------------------------------
tr|A0A0N7I7Y2|A0A0N7I7Y2_AZOBR
Multiple Comparison of Means - Tukey HSD,FWER=0.05
=========================================================
group1 group2 meandiff lower upper reject
---------------------------------------------------------
CheA1 CheA1pBBRTMX -3.6381 -6.1957 -1.0806 True
CheA1 sp7 -0.7814 -3.339 1.7761 False
CheA1pBBRTMX sp7 2.8567 0.2991 5.4143 True
---------------------------------------------------------
tr|A0A0N7I7Z4|A0A0N7I7Z4_AZOBR
Multiple Comparison of Means - Tukey HSD,FWER=0.05
=========================================================
group1 group2 meandiff lower upper reject
---------------------------------------------------------
CheA1 CheA1pBBRTMX -0.2619 -0.9603 0.4366 False
CheA1 sp7 -0.75 -1.4485 -0.0515 True
CheA1pBBRTMX sp7 -0.4881 -1.1866 0.2103 False
---------------------------------------------------------
tr|A0A0N7I807|A0A0N7I807_AZOBR
Multiple Comparison of Means - Tukey HSD,FWER=0.05
========================================================
group1 group2 meandiff lower upper reject
--------------------------------------------------------
CheA1 CheA1pBBRTMX -0.9059 -1.8285 0.0168 False
CheA1 sp7 0.3715 -0.5511 1.2942 False
CheA1pBBRTMX sp7 1.2774 0.3548 2.2001 True
--------------------------------------------------------
tr|A0A0N7I814|A0A0N7I814_AZOBR
Multiple Comparison of Means - Tukey HSD,FWER=0.05
=========================================================
group1 group2 meandiff lower upper reject
---------------------------------------------------------
CheA1 CheA1pBBRTMX -3.3424 -5.0444 -1.6404 True
CheA1 sp7 0.4473 -1.2547 2.1493 False
CheA1pBBRTMX sp7 3.7897 2.0877 5.4917 True
---------------------------------------------------------
tr|A0A0N7I827|A0A0N7I827_AZOBR
Multiple Comparison of Means - Tukey HSD,FWER=0.05
========================================================
group1 group2 meandiff lower upper reject
--------------------------------------------------------
CheA1 CheA1pBBRTMX -0.4155 -1.3498 0.5189 False
CheA1 sp7 0.6822 -0.2521 1.6166 False
CheA1pBBRTMX sp7 1.0977 0.1634 2.032 True
--------------------------------------------------------
tr|A0A0N7I852|A0A0N7I852_AZOBR
Multiple Comparison of Means - Tukey HSD,FWER=0.05
========================================================
group1 group2 meandiff lower upper reject
--------------------------------------------------------
CheA1 CheA1pBBRTMX -3.4677 -6.7873 -0.148 True
CheA1 sp7 -0.5522 -3.8719 2.7674 False
CheA1pBBRTMX sp7 2.9155 -0.4042 6.2351 False
--------------------------------------------------------
tr|A0A0N7I860|A0A0N7I860_AZOBR
Multiple Comparison of Means - Tukey HSD,FWER=0.05
=========================================================
group1 group2 meandiff lower upper reject
---------------------------------------------------------
CheA1 CheA1pBBRTMX 1.2685 0.5825 1.9545 True
CheA1 sp7 0.3599 -0.3261 1.0459 False
CheA1pBBRTMX sp7 -0.9086 -1.5946 -0.2226 True
---------------------------------------------------------
tr|A0A0N7I874|A0A0N7I874_AZOBR
Multiple Comparison of Means - Tukey HSD,FWER=0.05
=========================================================
group1 group2 meandiff lower upper reject
---------------------------------------------------------
CheA1 CheA1pBBRTMX 1.7052 0.0595 3.351 True
CheA1 sp7 -0.6033 -2.2491 1.0425 False
CheA1pBBRTMX sp7 -2.3086 -3.9543 -0.6628 True
---------------------------------------------------------
tr|A0A0N7I885|A0A0N7I885_AZOBR
Multiple Comparison of Means - Tukey HSD,FWER=0.05
=========================================================
group1 group2 meandiff lower upper reject
---------------------------------------------------------
CheA1 CheA1pBBRTMX -0.7412 -1.4469 -0.0354 True
CheA1 sp7 -0.6808 -1.3866 0.0249 False
CheA1pBBRTMX sp7 0.0604 -0.6454 0.7661 False
---------------------------------------------------------
tr|A0A0N7I886|A0A0N7I886_AZOBR
Multiple Comparison of Means - Tukey HSD,FWER=0.05
========================================================
group1 group2 meandiff lower upper reject
--------------------------------------------------------
CheA1 CheA1pBBRTMX -0.897 -2.4814 0.6875 False
CheA1 sp7 0.8013 -0.7832 2.3857 False
CheA1pBBRTMX sp7 1.6982 0.1138 3.2827 True
--------------------------------------------------------
tr|A0A0N7I8B8|A0A0N7I8B8_AZOBR
Multiple Comparison of Means - Tukey HSD,FWER=0.05
=========================================================
group1 group2 meandiff lower upper reject
---------------------------------------------------------
CheA1 CheA1pBBRTMX 1.4192 0.1068 2.7315 True
CheA1 sp7 -0.0124 -1.3248 1.2999 False
CheA1pBBRTMX sp7 -1.4316 -2.7439 -0.1192 True
---------------------------------------------------------
tr|A0A0N7I8C7|A0A0N7I8C7_AZOBR
Multiple Comparison of Means - Tukey HSD,FWER=0.05
=========================================================
group1 group2 meandiff lower upper reject
---------------------------------------------------------
CheA1 CheA1pBBRTMX -0.5115 -1.1765 0.1535 False
CheA1 sp7 -0.7981 -1.4632 -0.1331 True
CheA1pBBRTMX sp7 -0.2867 -0.9517 0.3784 False
---------------------------------------------------------
tr|A0A0N7I8E7|A0A0N7I8E7_AZOBR
Multiple Comparison of Means - Tukey HSD,FWER=0.05
=========================================================
group1 group2 meandiff lower upper reject
---------------------------------------------------------
CheA1 CheA1pBBRTMX 2.2272 0.7515 3.703 True
CheA1 sp7 0.2093 -1.2665 1.6851 False
CheA1pBBRTMX sp7 -2.018 -3.4938 -0.5422 True
---------------------------------------------------------
tr|A0A0N7I8G1|A0A0N7I8G1_AZOBR
Multiple Comparison of Means - Tukey HSD,FWER=0.05
=========================================================
group1 group2 meandiff lower upper reject
---------------------------------------------------------
CheA1 CheA1pBBRTMX 0.6236 0.4017 0.8454 True
CheA1 sp7 -0.228 -0.4498 -0.0062 True
CheA1pBBRTMX sp7 -0.8516 -1.0734 -0.6298 True
---------------------------------------------------------
tr|A0A0N7I8G9|A0A0N7I8G9_AZOBR
Multiple Comparison of Means - Tukey HSD,FWER=0.05
=========================================================
group1 group2 meandiff lower upper reject
---------------------------------------------------------
CheA1 CheA1pBBRTMX -2.0411 -3.1519 -0.9304 True
CheA1 sp7 -2.4051 -3.5159 -1.2943 True
CheA1pBBRTMX sp7 -0.3639 -1.4747 0.7469 False
---------------------------------------------------------
tr|A0A0N7I8M5|A0A0N7I8M5_AZOBR
Multiple Comparison of Means - Tukey HSD,FWER=0.05
=========================================================
group1 group2 meandiff lower upper reject
---------------------------------------------------------
CheA1 CheA1pBBRTMX -2.7648 -4.5807 -0.9488 True
CheA1 sp7 1.289 -0.527 3.1049 False
CheA1pBBRTMX sp7 4.0538 2.2378 5.8697 True
---------------------------------------------------------
tr|A0A0N7I8N5|A0A0N7I8N5_AZOBR
Multiple Comparison of Means - Tukey HSD,FWER=0.05
=========================================================
group1 group2 meandiff lower upper reject
---------------------------------------------------------
CheA1 CheA1pBBRTMX -0.7119 -3.882 2.4582 False
CheA1 sp7 -5.2594 -8.4295 -2.0893 True
CheA1pBBRTMX sp7 -4.5475 -7.7176 -1.3774 True
---------------------------------------------------------
tr|A0A0N7I8Q9|A0A0N7I8Q9_AZOBR
Multiple Comparison of Means - Tukey HSD,FWER=0.05
=========================================================
group1 group2 meandiff lower upper reject
---------------------------------------------------------
CheA1 CheA1pBBRTMX -3.463 -5.7886 -1.1375 True
CheA1 sp7 -1.9991 -4.3247 0.3264 False
CheA1pBBRTMX sp7 1.4639 -0.8617 3.7894 False
---------------------------------------------------------
tr|A0A0N7I8R0|A0A0N7I8R0_AZOBR
Multiple Comparison of Means - Tukey HSD,FWER=0.05
=========================================================
group1 group2 meandiff lower upper reject
---------------------------------------------------------
CheA1 CheA1pBBRTMX -0.6726 -1.5611 0.216 False
CheA1 sp7 -0.908 -1.7965 -0.0194 True
CheA1pBBRTMX sp7 -0.2354 -1.1239 0.6531 False
---------------------------------------------------------
tr|A0A0N7I8R2|A0A0N7I8R2_AZOBR
Multiple Comparison of Means - Tukey HSD,FWER=0.05
========================================================
group1 group2 meandiff lower upper reject
--------------------------------------------------------
CheA1 CheA1pBBRTMX -2.955 -5.586 -0.324 True
CheA1 sp7 -2.4331 -5.0641 0.1979 False
CheA1pBBRTMX sp7 0.5219 -2.1091 3.1529 False
--------------------------------------------------------
tr|A0A0N7I8S3|A0A0N7I8S3_AZOBR
Multiple Comparison of Means - Tukey HSD,FWER=0.05
========================================================
group1 group2 meandiff lower upper reject
--------------------------------------------------------
CheA1 CheA1pBBRTMX 2.1159 -0.1273 4.3591 False
CheA1 sp7 0.0354 -2.2078 2.2786 False
CheA1pBBRTMX sp7 -2.0805 -4.3237 0.1627 False
--------------------------------------------------------
tr|A0A0N7I8U1|A0A0N7I8U1_AZOBR
Multiple Comparison of Means - Tukey HSD,FWER=0.05
========================================================
group1 group2 meandiff lower upper reject
--------------------------------------------------------
CheA1 CheA1pBBRTMX 0.7517 -0.5381 2.0415 False
CheA1 sp7 1.7034 0.4136 2.9932 True
CheA1pBBRTMX sp7 0.9517 -0.3381 2.2414 False
--------------------------------------------------------
tr|A0A0N7I8V4|A0A0N7I8V4_AZOBR
Multiple Comparison of Means - Tukey HSD,FWER=0.05
=========================================================
group1 group2 meandiff lower upper reject
---------------------------------------------------------
CheA1 CheA1pBBRTMX -1.538 -2.7318 -0.3442 True
CheA1 sp7 -0.0962 -1.29 1.0976 False
CheA1pBBRTMX sp7 1.4418 0.248 2.6356 True
---------------------------------------------------------
tr|A0A0N7I8V8|A0A0N7I8V8_AZOBR
Multiple Comparison of Means - Tukey HSD,FWER=0.05
========================================================
group1 group2 meandiff lower upper reject
--------------------------------------------------------
CheA1 CheA1pBBRTMX -2.388 -6.0698 1.2938 False
CheA1 sp7 -5.4728 -9.1546 -1.791 True
CheA1pBBRTMX sp7 -3.0848 -6.7666 0.597 False
--------------------------------------------------------
tr|A0A0N7I8X0|A0A0N7I8X0_AZOBR
Multiple Comparison of Means - Tukey HSD,FWER=0.05
=========================================================
group1 group2 meandiff lower upper reject
---------------------------------------------------------
CheA1 CheA1pBBRTMX -4.6683 -5.4443 -3.8923 True
CheA1 sp7 -3.9941 -4.7701 -3.2181 True
CheA1pBBRTMX sp7 0.6742 -0.1018 1.4501 False
---------------------------------------------------------
tr|A0A0N7I8Z3|A0A0N7I8Z3_AZOBR
Multiple Comparison of Means - Tukey HSD,FWER=0.05
========================================================
group1 group2 meandiff lower upper reject
--------------------------------------------------------
CheA1 CheA1pBBRTMX -1.329 -2.9093 0.2513 False
CheA1 sp7 0.6701 -0.9102 2.2504 False
CheA1pBBRTMX sp7 1.9991 0.4188 3.5794 True
--------------------------------------------------------
tr|A0A0N7I914|A0A0N7I914_AZOBR
Multiple Comparison of Means - Tukey HSD,FWER=0.05
=========================================================
group1 group2 meandiff lower upper reject
---------------------------------------------------------
CheA1 CheA1pBBRTMX -4.8356 -9.2486 -0.4226 True
CheA1 sp7 -2.8385 -7.2515 1.5745 False
CheA1pBBRTMX sp7 1.9971 -2.4159 6.4101 False
---------------------------------------------------------
tr|A0A0N7I934|A0A0N7I934_AZOBR
Multiple Comparison of Means - Tukey HSD,FWER=0.05
=========================================================
group1 group2 meandiff lower upper reject
---------------------------------------------------------
CheA1 CheA1pBBRTMX -7.0384 -12.0718 -2.005 True
CheA1 sp7 -5.0017 -10.0351 0.0317 False
CheA1pBBRTMX sp7 2.0367 -2.9968 7.0701 False
---------------------------------------------------------
tr|A0A0N7I938|A0A0N7I938_AZOBR
Multiple Comparison of Means - Tukey HSD,FWER=0.05
=========================================================
group1 group2 meandiff lower upper reject
---------------------------------------------------------
CheA1 CheA1pBBRTMX -7.6028 -14.2596 -0.946 True
CheA1 sp7 -4.5414 -11.1982 2.1154 False
CheA1pBBRTMX sp7 3.0614 -3.5955 9.7182 False
---------------------------------------------------------
tr|A0A0N7I944|A0A0N7I944_AZOBR
Multiple Comparison of Means - Tukey HSD,FWER=0.05
=========================================================
group1 group2 meandiff lower upper reject
---------------------------------------------------------
CheA1 CheA1pBBRTMX 6.1743 4.4273 7.9213 True
CheA1 sp7 0.1767 -1.5703 1.9237 False
CheA1pBBRTMX sp7 -5.9976 -7.7446 -4.2507 True
---------------------------------------------------------
tr|A0A0N7I948|A0A0N7I948_AZOBR
Multiple Comparison of Means - Tukey HSD,FWER=0.05
==========================================================
group1 group2 meandiff lower upper reject
----------------------------------------------------------
CheA1 CheA1pBBRTMX 0.5819 -4.5912 5.7551 False
CheA1 sp7 -5.494 -10.6672 -0.3208 True
CheA1pBBRTMX sp7 -6.0759 -11.2491 -0.9028 True
----------------------------------------------------------
tr|A0A0N7I955|A0A0N7I955_AZOBR
Multiple Comparison of Means - Tukey HSD,FWER=0.05
=========================================================
group1 group2 meandiff lower upper reject
---------------------------------------------------------
CheA1 CheA1pBBRTMX 0.6135 -0.2032 1.4302 False
CheA1 sp7 -0.3129 -1.1296 0.5038 False
CheA1pBBRTMX sp7 -0.9264 -1.7431 -0.1096 True
---------------------------------------------------------
tr|A0A0N7I968|A0A0N7I968_AZOBR
Multiple Comparison of Means - Tukey HSD,FWER=0.05
========================================================
group1 group2 meandiff lower upper reject
--------------------------------------------------------
CheA1 CheA1pBBRTMX -0.5632 -2.4087 1.2823 False
CheA1 sp7 5.505 3.6595 7.3505 True
CheA1pBBRTMX sp7 6.0682 4.2227 7.9137 True
--------------------------------------------------------
tr|A0A0N7I989|A0A0N7I989_AZOBR
Multiple Comparison of Means - Tukey HSD,FWER=0.05
=========================================================
group1 group2 meandiff lower upper reject
---------------------------------------------------------
CheA1 CheA1pBBRTMX -5.4784 -7.5239 -3.4329 True
CheA1 sp7 -5.7978 -7.8433 -3.7523 True
CheA1pBBRTMX sp7 -0.3194 -2.3649 1.7261 False
---------------------------------------------------------
tr|A0A0N7I995|A0A0N7I995_AZOBR
Multiple Comparison of Means - Tukey HSD,FWER=0.05
=========================================================
group1 group2 meandiff lower upper reject
---------------------------------------------------------
CheA1 CheA1pBBRTMX -2.8065 -4.8101 -0.803 True
CheA1 sp7 -2.7177 -4.7212 -0.7142 True
CheA1pBBRTMX sp7 0.0889 -1.9147 2.0924 False
---------------------------------------------------------
tr|A0A0P0E7X0|A0A0P0E7X0_AZOBR
Multiple Comparison of Means - Tukey HSD,FWER=0.05
=========================================================
group1 group2 meandiff lower upper reject
---------------------------------------------------------
CheA1 CheA1pBBRTMX 0.9268 0.7354 1.1183 True
CheA1 sp7 0.276 0.0846 0.4675 True
CheA1pBBRTMX sp7 -0.6508 -0.8423 -0.4593 True
---------------------------------------------------------
tr|A0A0P0E872|A0A0P0E872_AZOBR
Multiple Comparison of Means - Tukey HSD,FWER=0.05
=========================================================
group1 group2 meandiff lower upper reject
---------------------------------------------------------
CheA1 CheA1pBBRTMX 0.9122 -0.023 1.8475 False
CheA1 sp7 -0.0727 -1.0079 0.8626 False
CheA1pBBRTMX sp7 -0.9849 -1.9201 -0.0497 True
---------------------------------------------------------
tr|A0A0P0E8I9|A0A0P0E8I9_AZOBR
Multiple Comparison of Means - Tukey HSD,FWER=0.05
=========================================================
group1 group2 meandiff lower upper reject
---------------------------------------------------------
CheA1 CheA1pBBRTMX -1.5588 -2.6173 -0.5002 True
CheA1 sp7 -0.8382 -1.8967 0.2203 False
CheA1pBBRTMX sp7 0.7206 -0.3379 1.7791 False
---------------------------------------------------------
tr|A0A0P0E9B8|A0A0P0E9B8_AZOBR
Multiple Comparison of Means - Tukey HSD,FWER=0.05
=========================================================
group1 group2 meandiff lower upper reject
---------------------------------------------------------
CheA1 CheA1pBBRTMX -0.1512 -1.2034 0.9009 False
CheA1 sp7 -1.2071 -2.2593 -0.155 True
CheA1pBBRTMX sp7 -1.0559 -2.108 -0.0038 True
---------------------------------------------------------
tr|A0A0P0E9G2|A0A0P0E9G2_AZOBR
Multiple Comparison of Means - Tukey HSD,FWER=0.05
=========================================================
group1 group2 meandiff lower upper reject
---------------------------------------------------------
CheA1 CheA1pBBRTMX 1.4322 0.719 2.1453 True
CheA1 sp7 0.4123 -0.3009 1.1254 False
CheA1pBBRTMX sp7 -1.0199 -1.733 -0.3068 True
---------------------------------------------------------
tr|A0A0P0E9N3|A0A0P0E9N3_AZOBR
Multiple Comparison of Means - Tukey HSD,FWER=0.05
=========================================================
group1 group2 meandiff lower upper reject
---------------------------------------------------------
CheA1 CheA1pBBRTMX 1.9382 0.3219 3.5546 True
CheA1 sp7 0.2408 -1.3756 1.8571 False
CheA1pBBRTMX sp7 -1.6974 -3.3138 -0.0811 True
---------------------------------------------------------
tr|A0A0P0E9W4|A0A0P0E9W4_AZOBR
Multiple Comparison of Means - Tukey HSD,FWER=0.05
=========================================================
group1 group2 meandiff lower upper reject
---------------------------------------------------------
CheA1 CheA1pBBRTMX 0.5901 -3.3067 4.4869 False
CheA1 sp7 -3.645 -7.5418 0.2518 False
CheA1pBBRTMX sp7 -4.2351 -8.1319 -0.3383 True
---------------------------------------------------------
tr|A0A0P0E9X7|A0A0P0E9X7_AZOBR
Multiple Comparison of Means - Tukey HSD,FWER=0.05
========================================================
group1 group2 meandiff lower upper reject
--------------------------------------------------------
CheA1 CheA1pBBRTMX 2.7556 -0.4958 6.007 False
CheA1 sp7 4.5045 1.2531 7.7559 True
CheA1pBBRTMX sp7 1.749 -1.5024 5.0004 False
--------------------------------------------------------
tr|A0A0P0EA48|A0A0P0EA48_AZOBR
Multiple Comparison of Means - Tukey HSD,FWER=0.05
=======================================================
group1 group2 meandiff lower upper reject
-------------------------------------------------------
CheA1 CheA1pBBRTMX 5.0591 3.1717 6.9465 True
CheA1 sp7 7.0874 5.2 8.9748 True
CheA1pBBRTMX sp7 2.0283 0.1409 3.9157 True
-------------------------------------------------------
tr|A0A0P0EA78|A0A0P0EA78_AZOBR
Multiple Comparison of Means - Tukey HSD,FWER=0.05
=========================================================
group1 group2 meandiff lower upper reject
---------------------------------------------------------
CheA1 CheA1pBBRTMX 0.4728 -0.2565 1.2022 False
CheA1 sp7 -0.2872 -1.0166 0.4421 False
CheA1pBBRTMX sp7 -0.7601 -1.4894 -0.0308 True
---------------------------------------------------------
tr|A0A0P0EAA7|A0A0P0EAA7_AZOBR
Multiple Comparison of Means - Tukey HSD,FWER=0.05
========================================================
group1 group2 meandiff lower upper reject
--------------------------------------------------------
CheA1 CheA1pBBRTMX 1.655 -0.34 3.65 False
CheA1 sp7 -0.683 -2.6781 1.312 False
CheA1pBBRTMX sp7 -2.338 -4.333 -0.343 True
--------------------------------------------------------
tr|A0A0P0EAL0|A0A0P0EAL0_AZOBR
Multiple Comparison of Means - Tukey HSD,FWER=0.05
=========================================================
group1 group2 meandiff lower upper reject
---------------------------------------------------------
CheA1 CheA1pBBRTMX -1.9446 -4.6272 0.7381 False
CheA1 sp7 -3.4483 -6.131 -0.7657 True
CheA1pBBRTMX sp7 -1.5037 -4.1864 1.1789 False
---------------------------------------------------------
tr|A0A0P0EAM1|A0A0P0EAM1_AZOBR
Multiple Comparison of Means - Tukey HSD,FWER=0.05
=========================================================
group1 group2 meandiff lower upper reject
---------------------------------------------------------
CheA1 CheA1pBBRTMX 0.623 -1.6218 2.8677 False
CheA1 sp7 -1.6676 -3.9124 0.5771 False
CheA1pBBRTMX sp7 -2.2906 -4.5353 -0.0458 True
---------------------------------------------------------
tr|A0A0P0EAS0|A0A0P0EAS0_AZOBR
Multiple Comparison of Means - Tukey HSD,FWER=0.05
==========================================================
group1 group2 meandiff lower upper reject
----------------------------------------------------------
CheA1 CheA1pBBRTMX -2.5682 -8.9018 3.7654 False
CheA1 sp7 -6.8761 -13.2097 -0.5425 True
CheA1pBBRTMX sp7 -4.3079 -10.6416 2.0257 False
----------------------------------------------------------
tr|A0A0P0EAW9|A0A0P0EAW9_AZOBR
Multiple Comparison of Means - Tukey HSD,FWER=0.05
=========================================================
group1 group2 meandiff lower upper reject
---------------------------------------------------------
CheA1 CheA1pBBRTMX -1.8908 -2.917 -0.8645 True
CheA1 sp7 -0.3635 -1.3897 0.6628 False
CheA1pBBRTMX sp7 1.5273 0.501 2.5536 True
---------------------------------------------------------
tr|A0A0P0EAX3|A0A0P0EAX3_AZOBR
Multiple Comparison of Means - Tukey HSD,FWER=0.05
=========================================================
group1 group2 meandiff lower upper reject
---------------------------------------------------------
CheA1 CheA1pBBRTMX -2.869 -4.3404 -1.3977 True
CheA1 sp7 1.2616 -0.2097 2.733 False
CheA1pBBRTMX sp7 4.1307 2.6593 5.602 True
---------------------------------------------------------
tr|A0A0P0EAY2|A0A0P0EAY2_AZOBR
Multiple Comparison of Means - Tukey HSD,FWER=0.05
=========================================================
group1 group2 meandiff lower upper reject
---------------------------------------------------------
CheA1 CheA1pBBRTMX -2.3509 -4.1911 -0.5106 True
CheA1 sp7 -1.0148 -2.855 0.8255 False
CheA1pBBRTMX sp7 1.3361 -0.5042 3.1764 False
---------------------------------------------------------
tr|A0A0P0EBG8|A0A0P0EBG8_AZOBR
Multiple Comparison of Means - Tukey HSD,FWER=0.05
=========================================================
group1 group2 meandiff lower upper reject
---------------------------------------------------------
CheA1 CheA1pBBRTMX -1.107 -1.8268 -0.3872 True
CheA1 sp7 -0.4198 -1.1395 0.3 False
CheA1pBBRTMX sp7 0.6872 -0.0326 1.407 False
---------------------------------------------------------
tr|A0A0P0EBH8|A0A0P0EBH8_AZOBR
Multiple Comparison of Means - Tukey HSD,FWER=0.05
=========================================================
group1 group2 meandiff lower upper reject
---------------------------------------------------------
CheA1 CheA1pBBRTMX 1.9549 0.2204 3.6894 True
CheA1 sp7 -0.041 -1.7755 1.6935 False
CheA1pBBRTMX sp7 -1.9959 -3.7304 -0.2614 True
---------------------------------------------------------
tr|A0A0P0EBQ4|A0A0P0EBQ4_AZOBR
Multiple Comparison of Means - Tukey HSD,FWER=0.05
=========================================================
group1 group2 meandiff lower upper reject
---------------------------------------------------------
CheA1 CheA1pBBRTMX -0.2668 -0.7638 0.2301 False
CheA1 sp7 -1.2231 -1.7201 -0.7262 True
CheA1pBBRTMX sp7 -0.9563 -1.4533 -0.4594 True
---------------------------------------------------------
tr|A0A0P0EBS9|A0A0P0EBS9_AZOBR
Multiple Comparison of Means - Tukey HSD,FWER=0.05
========================================================
group1 group2 meandiff lower upper reject
--------------------------------------------------------
CheA1 CheA1pBBRTMX 1.8672 -1.096 4.8304 False
CheA1 sp7 3.4951 0.5319 6.4583 True
CheA1pBBRTMX sp7 1.6279 -1.3353 4.5911 False
--------------------------------------------------------
tr|A0A0P0EBT3|A0A0P0EBT3_AZOBR
Multiple Comparison of Means - Tukey HSD,FWER=0.05
========================================================
group1 group2 meandiff lower upper reject
--------------------------------------------------------
CheA1 CheA1pBBRTMX 2.638 0.1416 5.1344 True
CheA1 sp7 0.7701 -1.7263 3.2665 False
CheA1pBBRTMX sp7 -1.8679 -4.3643 0.6285 False
--------------------------------------------------------
tr|A0A0P0EBY2|A0A0P0EBY2_AZOBR
Multiple Comparison of Means - Tukey HSD,FWER=0.05
=========================================================
group1 group2 meandiff lower upper reject
---------------------------------------------------------
CheA1 CheA1pBBRTMX 2.3071 0.4189 4.1953 True
CheA1 sp7 0.2114 -1.6768 2.0996 False
CheA1pBBRTMX sp7 -2.0957 -3.9839 -0.2075 True
---------------------------------------------------------
tr|A0A0P0EC52|A0A0P0EC52_AZOBR
Multiple Comparison of Means - Tukey HSD,FWER=0.05
=========================================================
group1 group2 meandiff lower upper reject
---------------------------------------------------------
CheA1 CheA1pBBRTMX 2.3256 -0.1457 4.7969 False
CheA1 sp7 -0.5701 -3.0414 1.9012 False
CheA1pBBRTMX sp7 -2.8957 -5.367 -0.4244 True
---------------------------------------------------------
tr|A0A0P0EC70|A0A0P0EC70_AZOBR
Multiple Comparison of Means - Tukey HSD,FWER=0.05
========================================================
group1 group2 meandiff lower upper reject
--------------------------------------------------------
CheA1 CheA1pBBRTMX -0.108 -0.7943 0.5783 False
CheA1 sp7 0.9669 0.2806 1.6532 True
CheA1pBBRTMX sp7 1.0749 0.3886 1.7612 True
--------------------------------------------------------
tr|A0A0P0ECT0|A0A0P0ECT0_AZOBR
Multiple Comparison of Means - Tukey HSD,FWER=0.05
=========================================================
group1 group2 meandiff lower upper reject
---------------------------------------------------------
CheA1 CheA1pBBRTMX 0.2061 -0.9828 1.3949 False
CheA1 sp7 -1.0643 -2.2531 0.1246 False
CheA1pBBRTMX sp7 -1.2703 -2.4592 -0.0815 True
---------------------------------------------------------
tr|A0A0P0EDB8|A0A0P0EDB8_AZOBR
Multiple Comparison of Means - Tukey HSD,FWER=0.05
=========================================================
group1 group2 meandiff lower upper reject
---------------------------------------------------------
CheA1 CheA1pBBRTMX -4.7732 -5.5507 -3.9957 True
CheA1 sp7 -5.0909 -5.8684 -4.3134 True
CheA1pBBRTMX sp7 -0.3177 -1.0952 0.4598 False
---------------------------------------------------------
tr|A0A0P0EDE4|A0A0P0EDE4_AZOBR
Multiple Comparison of Means - Tukey HSD,FWER=0.05
=========================================================
group1 group2 meandiff lower upper reject
---------------------------------------------------------
CheA1 CheA1pBBRTMX -3.2591 -6.2816 -0.2367 True
CheA1 sp7 -0.9854 -4.0078 2.0371 False
CheA1pBBRTMX sp7 2.2738 -0.7487 5.2962 False
---------------------------------------------------------
tr|A0A0P0EDM2|A0A0P0EDM2_AZOBR
Multiple Comparison of Means - Tukey HSD,FWER=0.05
========================================================
group1 group2 meandiff lower upper reject
--------------------------------------------------------
CheA1 CheA1pBBRTMX 3.0949 0.3035 5.8864 True
CheA1 sp7 1.201 -1.5904 3.9925 False
CheA1pBBRTMX sp7 -1.8939 -4.6854 0.8976 False
--------------------------------------------------------
tr|A0A0P0EDW3|A0A0P0EDW3_AZOBR
Multiple Comparison of Means - Tukey HSD,FWER=0.05
========================================================
group1 group2 meandiff lower upper reject
--------------------------------------------------------
CheA1 CheA1pBBRTMX -0.0397 -0.6119 0.5325 False
CheA1 sp7 0.8182 0.246 1.3904 True
CheA1pBBRTMX sp7 0.8579 0.2857 1.4301 True
--------------------------------------------------------
tr|A0A0P0EE10|A0A0P0EE10_AZOBR
Multiple Comparison of Means - Tukey HSD,FWER=0.05
=========================================================
group1 group2 meandiff lower upper reject
---------------------------------------------------------
CheA1 CheA1pBBRTMX -0.6085 -1.1417 -0.0754 True
CheA1 sp7 0.814 0.2809 1.3472 True
CheA1pBBRTMX sp7 1.4225 0.8894 1.9557 True
---------------------------------------------------------
tr|A0A0P0EE26|A0A0P0EE26_AZOBR
Multiple Comparison of Means - Tukey HSD,FWER=0.05
========================================================
group1 group2 meandiff lower upper reject
--------------------------------------------------------
CheA1 CheA1pBBRTMX 0.6892 0.0884 1.29 True
CheA1 sp7 0.1102 -0.4906 0.7109 False
CheA1pBBRTMX sp7 -0.579 -1.1798 0.0217 False
--------------------------------------------------------
tr|A0A0P0EE84|A0A0P0EE84_AZOBR
Multiple Comparison of Means - Tukey HSD,FWER=0.05
=========================================================
group1 group2 meandiff lower upper reject
---------------------------------------------------------
CheA1 CheA1pBBRTMX -2.6807 -4.8713 -0.49 True
CheA1 sp7 -2.7461 -4.9367 -0.5554 True
CheA1pBBRTMX sp7 -0.0654 -2.256 2.1253 False
---------------------------------------------------------
tr|A0A0P0EE97|A0A0P0EE97_AZOBR
Multiple Comparison of Means - Tukey HSD,FWER=0.05
=========================================================
group1 group2 meandiff lower upper reject
---------------------------------------------------------
CheA1 CheA1pBBRTMX -4.4715 -5.7779 -3.1651 True
CheA1 sp7 -4.8615 -6.1679 -3.5552 True
CheA1pBBRTMX sp7 -0.3901 -1.6964 0.9163 False
---------------------------------------------------------
tr|A0A0P0EEB9|A0A0P0EEB9_AZOBR
Multiple Comparison of Means - Tukey HSD,FWER=0.05
=========================================================
group1 group2 meandiff lower upper reject
---------------------------------------------------------
CheA1 CheA1pBBRTMX -2.0556 -3.1347 -0.9764 True
CheA1 sp7 -0.1833 -1.2624 0.8959 False
CheA1pBBRTMX sp7 1.8723 0.7932 2.9514 True
---------------------------------------------------------
tr|A0A0P0EED6|A0A0P0EED6_AZOBR
Multiple Comparison of Means - Tukey HSD,FWER=0.05
=========================================================
group1 group2 meandiff lower upper reject
---------------------------------------------------------
CheA1 CheA1pBBRTMX 1.0923 0.418 1.7666 True
CheA1 sp7 0.2215 -0.4529 0.8958 False
CheA1pBBRTMX sp7 -0.8708 -1.5452 -0.1965 True
---------------------------------------------------------
tr|A0A0P0EEG5|A0A0P0EEG5_AZOBR
Multiple Comparison of Means - Tukey HSD,FWER=0.05
========================================================
group1 group2 meandiff lower upper reject
--------------------------------------------------------
CheA1 CheA1pBBRTMX -1.0196 -2.2128 0.1735 False
CheA1 sp7 0.1683 -1.0248 1.3615 False
CheA1pBBRTMX sp7 1.188 -0.0051 2.3811 False
--------------------------------------------------------
tr|A0A0P0EEH4|A0A0P0EEH4_AZOBR
Multiple Comparison of Means - Tukey HSD,FWER=0.05
========================================================
group1 group2 meandiff lower upper reject
--------------------------------------------------------
CheA1 CheA1pBBRTMX 0.0333 -2.0157 2.0823 False
CheA1 sp7 -1.9298 -3.9788 0.1192 False
CheA1pBBRTMX sp7 -1.963 -4.012 0.086 False
--------------------------------------------------------
tr|A0A0P0EEL2|A0A0P0EEL2_AZOBR
Multiple Comparison of Means - Tukey HSD,FWER=0.05
========================================================
group1 group2 meandiff lower upper reject
--------------------------------------------------------
CheA1 CheA1pBBRTMX 5.5356 3.6523 7.419 True
CheA1 sp7 6.0018 4.1185 7.8852 True
CheA1pBBRTMX sp7 0.4662 -1.4171 2.3496 False
--------------------------------------------------------
tr|A0A0P0EER2|A0A0P0EER2_AZOBR
Multiple Comparison of Means - Tukey HSD,FWER=0.05
=========================================================
group1 group2 meandiff lower upper reject
---------------------------------------------------------
CheA1 CheA1pBBRTMX 5.8273 4.3355 7.3191 True
CheA1 sp7 -0.0604 -1.5522 1.4314 False
CheA1pBBRTMX sp7 -5.8877 -7.3795 -4.3959 True
---------------------------------------------------------
tr|A0A0P0EER7|A0A0P0EER7_AZOBR
Multiple Comparison of Means - Tukey HSD,FWER=0.05
========================================================
group1 group2 meandiff lower upper reject
--------------------------------------------------------
CheA1 CheA1pBBRTMX -0.6332 -1.2114 -0.055 True
CheA1 sp7 -0.1513 -0.7295 0.4269 False
CheA1pBBRTMX sp7 0.4819 -0.0963 1.0602 False
--------------------------------------------------------
tr|A0A0P0EES1|A0A0P0EES1_AZOBR
Multiple Comparison of Means - Tukey HSD,FWER=0.05
========================================================
group1 group2 meandiff lower upper reject
--------------------------------------------------------
CheA1 CheA1pBBRTMX -0.9841 -2.8341 0.866 False
CheA1 sp7 1.0705 -0.7796 2.9205 False
CheA1pBBRTMX sp7 2.0545 0.2045 3.9045 True
--------------------------------------------------------
tr|A0A0P0EET2|A0A0P0EET2_AZOBR
Multiple Comparison of Means - Tukey HSD,FWER=0.05
=========================================================
group1 group2 meandiff lower upper reject
---------------------------------------------------------
CheA1 CheA1pBBRTMX 0.663 -2.1207 3.4467 False
CheA1 sp7 -2.9318 -5.7155 -0.1481 True
CheA1pBBRTMX sp7 -3.5949 -6.3786 -0.8112 True
---------------------------------------------------------
tr|A0A0P0EF30|A0A0P0EF30_AZOBR
Multiple Comparison of Means - Tukey HSD,FWER=0.05
========================================================
group1 group2 meandiff lower upper reject
--------------------------------------------------------
CheA1 CheA1pBBRTMX -4.8544 -9.6308 -0.078 True
CheA1 sp7 -0.5403 -5.3166 4.2361 False
CheA1pBBRTMX sp7 4.3141 -0.4622 9.0905 False
--------------------------------------------------------
tr|A0A0P0EF32|A0A0P0EF32_AZOBR
Multiple Comparison of Means - Tukey HSD,FWER=0.05
========================================================
group1 group2 meandiff lower upper reject
--------------------------------------------------------
CheA1 CheA1pBBRTMX 0.3952 -3.3102 4.1005 False
CheA1 sp7 3.7173 0.012 7.4227 True
CheA1pBBRTMX sp7 3.3221 -0.3832 7.0275 False
--------------------------------------------------------
tr|A0A0P0EFI7|A0A0P0EFI7_AZOBR
Multiple Comparison of Means - Tukey HSD,FWER=0.05
=========================================================
group1 group2 meandiff lower upper reject
---------------------------------------------------------
CheA1 CheA1pBBRTMX -4.3651 -8.264 -0.4663 True
CheA1 sp7 -2.5151 -6.414 1.3837 False
CheA1pBBRTMX sp7 1.85 -2.0489 5.7489 False
---------------------------------------------------------
tr|A0A0P0EFN5|A0A0P0EFN5_AZOBR
Multiple Comparison of Means - Tukey HSD,FWER=0.05
=========================================================
group1 group2 meandiff lower upper reject
---------------------------------------------------------
CheA1 CheA1pBBRTMX -1.4465 -2.8001 -0.0929 True
CheA1 sp7 -0.7131 -2.0667 0.6405 False
CheA1pBBRTMX sp7 0.7334 -0.6202 2.087 False
---------------------------------------------------------
tr|A0A0P0EFZ1|A0A0P0EFZ1_AZOBR
Multiple Comparison of Means - Tukey HSD,FWER=0.05
========================================================
group1 group2 meandiff lower upper reject
--------------------------------------------------------
CheA1 CheA1pBBRTMX 1.8522 -0.8561 4.5606 False
CheA1 sp7 4.072 1.3636 6.7803 True
CheA1pBBRTMX sp7 2.2197 -0.4886 4.9281 False
--------------------------------------------------------
tr|A0A0P0EG64|A0A0P0EG64_AZOBR
Multiple Comparison of Means - Tukey HSD,FWER=0.05
=========================================================
group1 group2 meandiff lower upper reject
---------------------------------------------------------
CheA1 CheA1pBBRTMX -2.0259 -3.2195 -0.8323 True
CheA1 sp7 0.3254 -0.8682 1.519 False
CheA1pBBRTMX sp7 2.3513 1.1577 3.5449 True
---------------------------------------------------------
tr|A0A0P0EGI5|A0A0P0EGI5_AZOBR
Multiple Comparison of Means - Tukey HSD,FWER=0.05
========================================================
group1 group2 meandiff lower upper reject
--------------------------------------------------------
CheA1 CheA1pBBRTMX 0.1602 -0.3072 0.6276 False
CheA1 sp7 0.801 0.3336 1.2684 True
CheA1pBBRTMX sp7 0.6408 0.1734 1.1082 True
--------------------------------------------------------
tr|A0A0P0EGQ9|A0A0P0EGQ9_AZOBR
Multiple Comparison of Means - Tukey HSD,FWER=0.05
========================================================
group1 group2 meandiff lower upper reject
--------------------------------------------------------
CheA1 CheA1pBBRTMX -0.7857 -3.2537 1.6824 False
CheA1 sp7 3.5008 1.0328 5.9688 True
CheA1pBBRTMX sp7 4.2865 1.8184 6.7545 True
--------------------------------------------------------
tr|A0A0P0EGT9|A0A0P0EGT9_AZOBR
Multiple Comparison of Means - Tukey HSD,FWER=0.05
=========================================================
group1 group2 meandiff lower upper reject
---------------------------------------------------------
CheA1 CheA1pBBRTMX -1.8851 -2.9912 -0.7791 True
CheA1 sp7 -2.0769 -3.183 -0.9709 True
CheA1pBBRTMX sp7 -0.1918 -1.2979 0.9143 False
---------------------------------------------------------
tr|A0A0P0EH49|A0A0P0EH49_AZOBR
Multiple Comparison of Means - Tukey HSD,FWER=0.05
=========================================================
group1 group2 meandiff lower upper reject
---------------------------------------------------------
CheA1 CheA1pBBRTMX -2.5862 -5.7979 0.6255 False
CheA1 sp7 -6.005 -9.2168 -2.7933 True
CheA1pBBRTMX sp7 -3.4189 -6.6306 -0.2072 True
---------------------------------------------------------
tr|A0A0P0EHH1|A0A0P0EHH1_AZOBR
Multiple Comparison of Means - Tukey HSD,FWER=0.05
=========================================================
group1 group2 meandiff lower upper reject
---------------------------------------------------------
CheA1 CheA1pBBRTMX 0.8259 -0.7853 2.4371 False
CheA1 sp7 -0.8851 -2.4963 0.7261 False
CheA1pBBRTMX sp7 -1.7109 -3.3221 -0.0997 True
---------------------------------------------------------
tr|A0A0P0EHT1|A0A0P0EHT1_AZOBR
Multiple Comparison of Means - Tukey HSD,FWER=0.05
========================================================
group1 group2 meandiff lower upper reject
--------------------------------------------------------
CheA1 CheA1pBBRTMX 1.4353 -1.8297 4.7003 False
CheA1 sp7 4.372 1.107 7.637 True
CheA1pBBRTMX sp7 2.9367 -0.3283 6.2017 False
--------------------------------------------------------
tr|A0A0P0EHU3|A0A0P0EHU3_AZOBR
Multiple Comparison of Means - Tukey HSD,FWER=0.05
========================================================
group1 group2 meandiff lower upper reject
--------------------------------------------------------
CheA1 CheA1pBBRTMX 3.328 2.0312 4.6248 True
CheA1 sp7 3.3271 2.0303 4.6239 True
CheA1pBBRTMX sp7 -0.0009 -1.2977 1.2959 False
--------------------------------------------------------
tr|A0A0P0EHW0|A0A0P0EHW0_AZOBR
Multiple Comparison of Means - Tukey HSD,FWER=0.05
=========================================================
group1 group2 meandiff lower upper reject
---------------------------------------------------------
CheA1 CheA1pBBRTMX -0.6339 -1.9388 0.671 False
CheA1 sp7 -1.6037 -2.9086 -0.2988 True
CheA1pBBRTMX sp7 -0.9697 -2.2747 0.3352 False
---------------------------------------------------------
tr|A0A0P0EIB5|A0A0P0EIB5_AZOBR
Multiple Comparison of Means - Tukey HSD,FWER=0.05
========================================================
group1 group2 meandiff lower upper reject
--------------------------------------------------------
CheA1 CheA1pBBRTMX 1.0956 0.1257 2.0655 True
CheA1 sp7 0.2393 -0.7306 1.2091 False
CheA1pBBRTMX sp7 -0.8564 -1.8263 0.1135 False
--------------------------------------------------------
tr|A0A0P0EIH1|A0A0P0EIH1_AZOBR
Multiple Comparison of Means - Tukey HSD,FWER=0.05
========================================================
group1 group2 meandiff lower upper reject
--------------------------------------------------------
CheA1 CheA1pBBRTMX -0.055 -0.506 0.396 False
CheA1 sp7 0.4331 -0.0179 0.8841 False
CheA1pBBRTMX sp7 0.4882 0.0372 0.9392 True
--------------------------------------------------------
tr|A0A0P0EIR0|A0A0P0EIR0_AZOBR
Multiple Comparison of Means - Tukey HSD,FWER=0.05
=========================================================
group1 group2 meandiff lower upper reject
---------------------------------------------------------
CheA1 CheA1pBBRTMX -0.837 -1.5277 -0.1463 True
CheA1 sp7 -0.8032 -1.4939 -0.1125 True
CheA1pBBRTMX sp7 0.0338 -0.6569 0.7245 False
---------------------------------------------------------
tr|A0A0P0EJA1|A0A0P0EJA1_AZOBR
Multiple Comparison of Means - Tukey HSD,FWER=0.05
========================================================
group1 group2 meandiff lower upper reject
--------------------------------------------------------
CheA1 CheA1pBBRTMX -2.6682 -5.4891 0.1526 False
CheA1 sp7 1.0676 -1.7533 3.8884 False
CheA1pBBRTMX sp7 3.7358 0.9149 6.5566 True
--------------------------------------------------------
tr|A0A0P0EJI4|A0A0P0EJI4_AZOBR
Multiple Comparison of Means - Tukey HSD,FWER=0.05
========================================================
group1 group2 meandiff lower upper reject
--------------------------------------------------------
CheA1 CheA1pBBRTMX -3.4351 -7.1935 0.3232 False
CheA1 sp7 0.2177 -3.5406 3.9761 False
CheA1pBBRTMX sp7 3.6529 -0.1055 7.4112 False
--------------------------------------------------------
tr|A0A0P0EJK6|A0A0P0EJK6_AZOBR
Multiple Comparison of Means - Tukey HSD,FWER=0.05
========================================================
group1 group2 meandiff lower upper reject
--------------------------------------------------------
CheA1 CheA1pBBRTMX 0.1489 -1.9514 2.2492 False
CheA1 sp7 7.8636 5.7633 9.9639 True
CheA1pBBRTMX sp7 7.7147 5.6144 9.815 True
--------------------------------------------------------
tr|A0A0P0EJP9|A0A0P0EJP9_AZOBR
Multiple Comparison of Means - Tukey HSD,FWER=0.05
=========================================================
group1 group2 meandiff lower upper reject
---------------------------------------------------------
CheA1 CheA1pBBRTMX 0.7071 -0.6287 2.0429 False
CheA1 sp7 -1.027 -2.3628 0.3088 False
CheA1pBBRTMX sp7 -1.7341 -3.0699 -0.3983 True
---------------------------------------------------------
tr|A0A0P0EK49|A0A0P0EK49_AZOBR
Multiple Comparison of Means - Tukey HSD,FWER=0.05
========================================================
group1 group2 meandiff lower upper reject
--------------------------------------------------------
CheA1 CheA1pBBRTMX 3.5995 -0.4489 7.648 False
CheA1 sp7 -0.161 -4.2094 3.8875 False
CheA1pBBRTMX sp7 -3.7605 -7.8089 0.2879 False
--------------------------------------------------------
tr|A0A0P0EK62|A0A0P0EK62_AZOBR
Multiple Comparison of Means - Tukey HSD,FWER=0.05
=======================================================
group1 group2 meandiff lower upper reject
-------------------------------------------------------
CheA1 CheA1pBBRTMX -1.4787 -3.542 0.5846 False
CheA1 sp7 1.3383 -0.725 3.4016 False
CheA1pBBRTMX sp7 2.8169 0.7536 4.8802 True
-------------------------------------------------------
tr|A0A0P0EKA7|A0A0P0EKA7_AZOBR
Multiple Comparison of Means - Tukey HSD,FWER=0.05
========================================================
group1 group2 meandiff lower upper reject
--------------------------------------------------------
CheA1 CheA1pBBRTMX -0.7499 -3.8633 2.3635 False
CheA1 sp7 3.0133 -0.1 6.1267 False
CheA1pBBRTMX sp7 3.7632 0.6499 6.8766 True
--------------------------------------------------------
tr|A0A0P0EKC0|A0A0P0EKC0_AZOBR
Multiple Comparison of Means - Tukey HSD,FWER=0.05
========================================================
group1 group2 meandiff lower upper reject
--------------------------------------------------------
CheA1 CheA1pBBRTMX -2.0612 -3.1744 -0.948 True
CheA1 sp7 0.094 -1.0193 1.2072 False
CheA1pBBRTMX sp7 2.1552 1.0419 3.2684 True
--------------------------------------------------------
tr|A0A0P0EKD2|A0A0P0EKD2_AZOBR
Multiple Comparison of Means - Tukey HSD,FWER=0.05
========================================================
group1 group2 meandiff lower upper reject
--------------------------------------------------------
CheA1 CheA1pBBRTMX 1.1633 0.1186 2.2081 True
CheA1 sp7 1.2714 0.2266 2.3161 True
CheA1pBBRTMX sp7 0.108 -0.9367 1.1528 False
--------------------------------------------------------
tr|A0A0P0EKD6|A0A0P0EKD6_AZOBR
Multiple Comparison of Means - Tukey HSD,FWER=0.05
=========================================================
group1 group2 meandiff lower upper reject
---------------------------------------------------------
CheA1 CheA1pBBRTMX -1.1521 -2.7769 0.4727 False
CheA1 sp7 -1.9062 -3.531 -0.2814 True
CheA1pBBRTMX sp7 -0.7541 -2.3789 0.8707 False
---------------------------------------------------------
tr|A0A0P0EKH0|A0A0P0EKH0_AZOBR
Multiple Comparison of Means - Tukey HSD,FWER=0.05
=========================================================
group1 group2 meandiff lower upper reject
---------------------------------------------------------
CheA1 CheA1pBBRTMX -2.7611 -5.2881 -0.2341 True
CheA1 sp7 0.5785 -1.9485 3.1055 False
CheA1pBBRTMX sp7 3.3396 0.8126 5.8666 True
---------------------------------------------------------
tr|A0A0P0EKJ2|A0A0P0EKJ2_AZOBR
Multiple Comparison of Means - Tukey HSD,FWER=0.05
=========================================================
group1 group2 meandiff lower upper reject
---------------------------------------------------------
CheA1 CheA1pBBRTMX -2.4563 -3.7514 -1.1612 True
CheA1 sp7 -2.2035 -3.4986 -0.9084 True
CheA1pBBRTMX sp7 0.2528 -1.0423 1.5479 False
---------------------------------------------------------
tr|A0A0P0EKV2|A0A0P0EKV2_AZOBR
Multiple Comparison of Means - Tukey HSD,FWER=0.05
=========================================================
group1 group2 meandiff lower upper reject
---------------------------------------------------------
CheA1 CheA1pBBRTMX -1.1164 -1.937 -0.2959 True
CheA1 sp7 0.1681 -0.6524 0.9886 False
CheA1pBBRTMX sp7 1.2845 0.464 2.1051 True
---------------------------------------------------------
tr|A0A0P0EKX0|A0A0P0EKX0_AZOBR
Multiple Comparison of Means - Tukey HSD,FWER=0.05
=========================================================
group1 group2 meandiff lower upper reject
---------------------------------------------------------
CheA1 CheA1pBBRTMX -0.3735 -2.1581 1.411 False
CheA1 sp7 -6.1727 -7.9572 -4.3882 True
CheA1pBBRTMX sp7 -5.7991 -7.5836 -4.0146 True
---------------------------------------------------------
tr|A0A0P0EL12|A0A0P0EL12_AZOBR
Multiple Comparison of Means - Tukey HSD,FWER=0.05
=========================================================
group1 group2 meandiff lower upper reject
---------------------------------------------------------
CheA1 CheA1pBBRTMX -5.8927 -9.8163 -1.9692 True
CheA1 sp7 -3.149 -7.0726 0.7745 False
CheA1pBBRTMX sp7 2.7437 -1.1798 6.6672 False
---------------------------------------------------------
tr|A0A0P0EL58|A0A0P0EL58_AZOBR
Multiple Comparison of Means - Tukey HSD,FWER=0.05
=========================================================
group1 group2 meandiff lower upper reject
---------------------------------------------------------
CheA1 CheA1pBBRTMX 0.1025 -0.4959 0.701 False
CheA1 sp7 -0.7324 -1.3308 -0.1339 True
CheA1pBBRTMX sp7 -0.8349 -1.4333 -0.2365 True
---------------------------------------------------------
tr|A0A0P0ELJ2|A0A0P0ELJ2_AZOBR
Multiple Comparison of Means - Tukey HSD,FWER=0.05
=========================================================
group1 group2 meandiff lower upper reject
---------------------------------------------------------
CheA1 CheA1pBBRTMX -3.1624 -5.5986 -0.7262 True
CheA1 sp7 -2.555 -4.9912 -0.1188 True
CheA1pBBRTMX sp7 0.6074 -1.8288 3.0436 False
---------------------------------------------------------
tr|A0A0P0EM52|A0A0P0EM52_AZOBR
Multiple Comparison of Means - Tukey HSD,FWER=0.05
========================================================
group1 group2 meandiff lower upper reject
--------------------------------------------------------
CheA1 CheA1pBBRTMX -1.2935 -5.1734 2.5865 False
CheA1 sp7 3.1012 -0.7788 6.9812 False
CheA1pBBRTMX sp7 4.3947 0.5147 8.2746 True
--------------------------------------------------------
tr|A0A0P0EM66|A0A0P0EM66_AZOBR
Multiple Comparison of Means - Tukey HSD,FWER=0.05
========================================================
group1 group2 meandiff lower upper reject
--------------------------------------------------------
CheA1 CheA1pBBRTMX 0.0147 -0.7993 0.8287 False
CheA1 sp7 0.7987 -0.0154 1.6127 False
CheA1pBBRTMX sp7 0.784 -0.0301 1.598 False
--------------------------------------------------------
tr|A0A0P0EM92|A0A0P0EM92_AZOBR
Multiple Comparison of Means - Tukey HSD,FWER=0.05
=========================================================
group1 group2 meandiff lower upper reject
---------------------------------------------------------
CheA1 CheA1pBBRTMX 1.6442 -1.5366 4.825 False
CheA1 sp7 -4.0936 -7.2743 -0.9128 True
CheA1pBBRTMX sp7 -5.7378 -8.9185 -2.557 True
---------------------------------------------------------
tr|A0A0P0EMN3|A0A0P0EMN3_AZOBR
Multiple Comparison of Means - Tukey HSD,FWER=0.05
==========================================================
group1 group2 meandiff lower upper reject
----------------------------------------------------------
CheA1 CheA1pBBRTMX 4.399 -0.3663 9.1643 False
CheA1 sp7 -1.0804 -5.8457 3.6848 False
CheA1pBBRTMX sp7 -5.4794 -10.2447 -0.7141 True
----------------------------------------------------------
tr|A0A0P0EMW6|A0A0P0EMW6_AZOBR
Multiple Comparison of Means - Tukey HSD,FWER=0.05
========================================================
group1 group2 meandiff lower upper reject
--------------------------------------------------------
CheA1 CheA1pBBRTMX 0.2908 -1.3961 1.9776 False
CheA1 sp7 4.6484 2.9615 6.3352 True
CheA1pBBRTMX sp7 4.3576 2.6708 6.0444 True
--------------------------------------------------------
tr|A0A0P0EMX0|A0A0P0EMX0_AZOBR
Multiple Comparison of Means - Tukey HSD,FWER=0.05
=========================================================
group1 group2 meandiff lower upper reject
---------------------------------------------------------
CheA1 CheA1pBBRTMX -0.8191 -3.5745 1.9363 False
CheA1 sp7 -2.9812 -5.7365 -0.2258 True
CheA1pBBRTMX sp7 -2.1621 -4.9175 0.5933 False
---------------------------------------------------------
tr|A0A0P0ENA2|A0A0P0ENA2_AZOBR
Multiple Comparison of Means - Tukey HSD,FWER=0.05
=========================================================
group1 group2 meandiff lower upper reject
---------------------------------------------------------
CheA1 CheA1pBBRTMX -3.2233 -5.1155 -1.3311 True
CheA1 sp7 -3.0076 -4.8997 -1.1154 True
CheA1pBBRTMX sp7 0.2157 -1.6765 2.1079 False
---------------------------------------------------------
tr|A0A0P0ENA9|A0A0P0ENA9_AZOBR
Multiple Comparison of Means - Tukey HSD,FWER=0.05
========================================================
group1 group2 meandiff lower upper reject
--------------------------------------------------------
CheA1 CheA1pBBRTMX 0.0138 -2.1241 2.1517 False
CheA1 sp7 2.1714 0.0335 4.3093 True
CheA1pBBRTMX sp7 2.1576 0.0197 4.2955 True
--------------------------------------------------------
tr|A0A0P0END5|A0A0P0END5_AZOBR
Multiple Comparison of Means - Tukey HSD,FWER=0.05
=========================================================
group1 group2 meandiff lower upper reject
---------------------------------------------------------
CheA1 CheA1pBBRTMX 1.8683 -1.4068 5.1434 False
CheA1 sp7 -1.7475 -5.0226 1.5276 False
CheA1pBBRTMX sp7 -3.6158 -6.8909 -0.3407 True
---------------------------------------------------------
tr|A0A0P0ENG9|A0A0P0ENG9_AZOBR
Multiple Comparison of Means - Tukey HSD,FWER=0.05
========================================================
group1 group2 meandiff lower upper reject
--------------------------------------------------------
CheA1 CheA1pBBRTMX -0.4463 -3.9303 3.0377 False
CheA1 sp7 3.6207 0.1368 7.1047 True
CheA1pBBRTMX sp7 4.0671 0.5831 7.551 True
--------------------------------------------------------
tr|A0A0P0ENN1|A0A0P0ENN1_AZOBR
Multiple Comparison of Means - Tukey HSD,FWER=0.05
========================================================
group1 group2 meandiff lower upper reject
--------------------------------------------------------
CheA1 CheA1pBBRTMX -5.0074 -8.0758 -1.939 True
CheA1 sp7 -0.5684 -3.6368 2.5 False
CheA1pBBRTMX sp7 4.439 1.3706 7.5074 True
--------------------------------------------------------
tr|A0A0P0ENN9|A0A0P0ENN9_AZOBR
Multiple Comparison of Means - Tukey HSD,FWER=0.05
=========================================================
group1 group2 meandiff lower upper reject
---------------------------------------------------------
CheA1 CheA1pBBRTMX 0.2038 -0.4871 0.8946 False
CheA1 sp7 -0.5131 -1.204 0.1777 False
CheA1pBBRTMX sp7 -0.7169 -1.4078 -0.0261 True
---------------------------------------------------------
tr|A0A0P0EP58|A0A0P0EP58_AZOBR
Multiple Comparison of Means - Tukey HSD,FWER=0.05
=========================================================
group1 group2 meandiff lower upper reject
---------------------------------------------------------
CheA1 CheA1pBBRTMX 0.2413 -2.1159 2.5985 False
CheA1 sp7 -3.246 -5.6032 -0.8888 True
CheA1pBBRTMX sp7 -3.4873 -5.8445 -1.1301 True
---------------------------------------------------------
tr|A0A0P0EPF4|A0A0P0EPF4_AZOBR
Multiple Comparison of Means - Tukey HSD,FWER=0.05
=========================================================
group1 group2 meandiff lower upper reject
---------------------------------------------------------
CheA1 CheA1pBBRTMX -1.1119 -2.4434 0.2195 False
CheA1 sp7 -1.3644 -2.6958 -0.0329 True
CheA1pBBRTMX sp7 -0.2524 -1.5839 1.079 False
---------------------------------------------------------
tr|A0A0P0EPW6|A0A0P0EPW6_AZOBR
Multiple Comparison of Means - Tukey HSD,FWER=0.05
========================================================
group1 group2 meandiff lower upper reject
--------------------------------------------------------
CheA1 CheA1pBBRTMX -0.6239 -2.5418 1.294 False
CheA1 sp7 1.8866 -0.0313 3.8045 False
CheA1pBBRTMX sp7 2.5105 0.5926 4.4284 True
--------------------------------------------------------
tr|A0A0P0ER21|A0A0P0ER21_AZOBR
Multiple Comparison of Means - Tukey HSD,FWER=0.05
=========================================================
group1 group2 meandiff lower upper reject
---------------------------------------------------------
CheA1 CheA1pBBRTMX -6.2397 -7.9801 -4.4993 True
CheA1 sp7 -0.0415 -1.7818 1.6989 False
CheA1pBBRTMX sp7 6.1982 4.4579 7.9386 True
---------------------------------------------------------
tr|A0A0P0ER33|A0A0P0ER33_AZOBR
Multiple Comparison of Means - Tukey HSD,FWER=0.05
========================================================
group1 group2 meandiff lower upper reject
--------------------------------------------------------
CheA1 CheA1pBBRTMX 0.122 -0.2025 0.4464 False
CheA1 sp7 0.346 0.0216 0.6704 True
CheA1pBBRTMX sp7 0.2241 -0.1004 0.5485 False
--------------------------------------------------------
tr|A0A0P0ER43|A0A0P0ER43_AZOBR
Multiple Comparison of Means - Tukey HSD,FWER=0.05
=========================================================
group1 group2 meandiff lower upper reject
---------------------------------------------------------
CheA1 CheA1pBBRTMX -5.2487 -9.5496 -0.9479 True
CheA1 sp7 -1.4077 -5.7086 2.8932 False
CheA1pBBRTMX sp7 3.8411 -0.4598 8.1419 False
---------------------------------------------------------
tr|A0A0P0ERI1|A0A0P0ERI1_AZOBR
Multiple Comparison of Means - Tukey HSD,FWER=0.05
=========================================================
group1 group2 meandiff lower upper reject
---------------------------------------------------------
CheA1 CheA1pBBRTMX 1.3938 0.0241 2.7635 True
CheA1 sp7 -0.2783 -1.648 1.0914 False
CheA1pBBRTMX sp7 -1.6721 -3.0418 -0.3024 True
---------------------------------------------------------
tr|A0A0P0ERJ7|A0A0P0ERJ7_AZOBR
Multiple Comparison of Means - Tukey HSD,FWER=0.05
=========================================================
group1 group2 meandiff lower upper reject
---------------------------------------------------------
CheA1 CheA1pBBRTMX -1.1993 -2.1838 -0.2148 True
CheA1 sp7 0.2253 -0.7592 1.2099 False
CheA1pBBRTMX sp7 1.4247 0.4402 2.4092 True
---------------------------------------------------------
tr|A0A0P0ERL1|A0A0P0ERL1_AZOBR
Multiple Comparison of Means - Tukey HSD,FWER=0.05
========================================================
group1 group2 meandiff lower upper reject
--------------------------------------------------------
CheA1 CheA1pBBRTMX 0.2118 -2.6959 3.1194 False
CheA1 sp7 2.8452 -0.0625 5.7528 False
CheA1pBBRTMX sp7 2.6334 -0.2742 5.5411 False
--------------------------------------------------------
tr|A0A0P0ERY8|A0A0P0ERY8_AZOBR
Multiple Comparison of Means - Tukey HSD,FWER=0.05
=========================================================
group1 group2 meandiff lower upper reject
---------------------------------------------------------
CheA1 CheA1pBBRTMX -3.9454 -6.9932 -0.8976 True
CheA1 sp7 -1.6907 -4.7386 1.3571 False
CheA1pBBRTMX sp7 2.2547 -0.7931 5.3025 False
---------------------------------------------------------
tr|A0A0P0ES40|A0A0P0ES40_AZOBR
Multiple Comparison of Means - Tukey HSD,FWER=0.05
=========================================================
group1 group2 meandiff lower upper reject
---------------------------------------------------------
CheA1 CheA1pBBRTMX 0.7664 0.2896 1.2432 True
CheA1 sp7 0.0967 -0.38 0.5735 False
CheA1pBBRTMX sp7 -0.6697 -1.1464 -0.1929 True
---------------------------------------------------------
tr|A0A0P0ESN0|A0A0P0ESN0_AZOBR
Multiple Comparison of Means - Tukey HSD,FWER=0.05
=========================================================
group1 group2 meandiff lower upper reject
---------------------------------------------------------
CheA1 CheA1pBBRTMX -0.955 -1.8527 -0.0574 True
CheA1 sp7 -0.7687 -1.6664 0.1289 False
CheA1pBBRTMX sp7 0.1863 -0.7114 1.084 False
---------------------------------------------------------
tr|A0A0P0ESP7|A0A0P0ESP7_AZOBR
Multiple Comparison of Means - Tukey HSD,FWER=0.05
========================================================
group1 group2 meandiff lower upper reject
--------------------------------------------------------
CheA1 CheA1pBBRTMX 0.3284 -1.9597 2.6164 False
CheA1 sp7 2.3287 0.0407 4.6168 True
CheA1pBBRTMX sp7 2.0003 -0.2877 4.2884 False
--------------------------------------------------------
tr|A0A0P0ESR7|A0A0P0ESR7_AZOBR
Multiple Comparison of Means - Tukey HSD,FWER=0.05
=========================================================
group1 group2 meandiff lower upper reject
---------------------------------------------------------
CheA1 CheA1pBBRTMX 2.2748 0.2993 4.2503 True
CheA1 sp7 -2.8974 -4.8729 -0.9219 True
CheA1pBBRTMX sp7 -5.1722 -7.1477 -3.1967 True
---------------------------------------------------------
tr|A0A0P0ESU1|A0A0P0ESU1_AZOBR
Multiple Comparison of Means - Tukey HSD,FWER=0.05
=========================================================
group1 group2 meandiff lower upper reject
---------------------------------------------------------
CheA1 CheA1pBBRTMX 6.7861 4.5846 8.9875 True
CheA1 sp7 8.6933 6.4918 10.8947 True
CheA1pBBRTMX sp7 1.9072 -0.2943 4.1087 False
---------------------------------------------------------
tr|A0A0P0ESV5|A0A0P0ESV5_AZOBR
Multiple Comparison of Means - Tukey HSD,FWER=0.05
=========================================================
group1 group2 meandiff lower upper reject
---------------------------------------------------------
CheA1 CheA1pBBRTMX 0.6011 0.1455 1.0567 True
CheA1 sp7 -0.0489 -0.5045 0.4068 False
CheA1pBBRTMX sp7 -0.65 -1.1056 -0.1943 True
---------------------------------------------------------
tr|A0A0P0ESW7|A0A0P0ESW7_AZOBR
Multiple Comparison of Means - Tukey HSD,FWER=0.05
=========================================================
group1 group2 meandiff lower upper reject
---------------------------------------------------------
CheA1 CheA1pBBRTMX -1.0668 -2.1749 0.0412 False
CheA1 sp7 -1.1732 -2.2813 -0.0651 True
CheA1pBBRTMX sp7 -0.1064 -1.2145 1.0017 False
---------------------------------------------------------
tr|A0A0P0ESX6|A0A0P0ESX6_AZOBR
Multiple Comparison of Means - Tukey HSD,FWER=0.05
=========================================================
group1 group2 meandiff lower upper reject
---------------------------------------------------------
CheA1 CheA1pBBRTMX 4.8842 0.7146 9.0538 True
CheA1 sp7 -0.0957 -4.2653 4.0739 False
CheA1pBBRTMX sp7 -4.9799 -9.1495 -0.8103 True
---------------------------------------------------------
tr|A0A0P0ET01|A0A0P0ET01_AZOBR
Multiple Comparison of Means - Tukey HSD,FWER=0.05
========================================================
group1 group2 meandiff lower upper reject
--------------------------------------------------------
CheA1 CheA1pBBRTMX -4.429 -6.1979 -2.66 True
CheA1 sp7 -0.1285 -1.8975 1.6404 False
CheA1pBBRTMX sp7 4.3005 2.5315 6.0694 True
--------------------------------------------------------
tr|A0A0P0ET22|A0A0P0ET22_AZOBR
Multiple Comparison of Means - Tukey HSD,FWER=0.05
========================================================
group1 group2 meandiff lower upper reject
--------------------------------------------------------
CheA1 CheA1pBBRTMX -0.396 -1.4337 0.6417 False
CheA1 sp7 -1.3557 -2.3934 -0.318 True
CheA1pBBRTMX sp7 -0.9596 -1.9973 0.0781 False
--------------------------------------------------------
tr|A0A0P0ET36|A0A0P0ET36_AZOBR
Multiple Comparison of Means - Tukey HSD,FWER=0.05
========================================================
group1 group2 meandiff lower upper reject
--------------------------------------------------------
CheA1 CheA1pBBRTMX -2.5819 -6.6371 1.4732 False
CheA1 sp7 1.6673 -2.3879 5.7224 False
CheA1pBBRTMX sp7 4.2492 0.194 8.3043 True
--------------------------------------------------------
tr|A0A0P0ET47|A0A0P0ET47_AZOBR
Multiple Comparison of Means - Tukey HSD,FWER=0.05
========================================================
group1 group2 meandiff lower upper reject
--------------------------------------------------------
CheA1 CheA1pBBRTMX -0.0029 -1.8847 1.879 False
CheA1 sp7 6.6821 4.8003 8.564 True
CheA1pBBRTMX sp7 6.685 4.8032 8.5669 True
--------------------------------------------------------
tr|A0A0P0ET57|A0A0P0ET57_AZOBR
Multiple Comparison of Means - Tukey HSD,FWER=0.05
========================================================
group1 group2 meandiff lower upper reject
--------------------------------------------------------
CheA1 CheA1pBBRTMX -0.5241 -1.7401 0.6919 False
CheA1 sp7 6.384 5.168 7.6 True
CheA1pBBRTMX sp7 6.9081 5.6921 8.1241 True
--------------------------------------------------------
tr|A0A0P0ETC8|A0A0P0ETC8_AZOBR
Multiple Comparison of Means - Tukey HSD,FWER=0.05
=========================================================
group1 group2 meandiff lower upper reject
---------------------------------------------------------
CheA1 CheA1pBBRTMX 1.4921 0.0079 2.9763 True
CheA1 sp7 -0.8405 -2.3247 0.6437 False
CheA1pBBRTMX sp7 -2.3326 -3.8168 -0.8484 True
---------------------------------------------------------
tr|A0A0P0ETP9|A0A0P0ETP9_AZOBR
Multiple Comparison of Means - Tukey HSD,FWER=0.05
=========================================================
group1 group2 meandiff lower upper reject
---------------------------------------------------------
CheA1 CheA1pBBRTMX -5.9122 -8.1573 -3.6671 True
CheA1 sp7 -5.2117 -7.4568 -2.9666 True
CheA1pBBRTMX sp7 0.7006 -1.5445 2.9457 False
---------------------------------------------------------
tr|A0A0P0ETQ6|A0A0P0ETQ6_AZOBR
Multiple Comparison of Means - Tukey HSD,FWER=0.05
=========================================================
group1 group2 meandiff lower upper reject
---------------------------------------------------------
CheA1 CheA1pBBRTMX -6.6745 -9.903 -3.446 True
CheA1 sp7 -4.4788 -7.7073 -1.2504 True
CheA1pBBRTMX sp7 2.1956 -1.0328 5.4241 False
---------------------------------------------------------
tr|A0A0P0ETQ9|A0A0P0ETQ9_AZOBR
Multiple Comparison of Means - Tukey HSD,FWER=0.05
=========================================================
group1 group2 meandiff lower upper reject
---------------------------------------------------------
CheA1 CheA1pBBRTMX -5.2051 -7.3029 -3.1073 True
CheA1 sp7 -5.585 -7.6828 -3.4872 True
CheA1pBBRTMX sp7 -0.3799 -2.4777 1.7179 False
---------------------------------------------------------
tr|A0A0P0ETZ6|A0A0P0ETZ6_AZOBR
Multiple Comparison of Means - Tukey HSD,FWER=0.05
=========================================================
group1 group2 meandiff lower upper reject
---------------------------------------------------------
CheA1 CheA1pBBRTMX 3.1803 1.9254 4.4352 True
CheA1 sp7 -0.1323 -1.3872 1.1226 False
CheA1pBBRTMX sp7 -3.3126 -4.5675 -2.0577 True
---------------------------------------------------------
tr|A0A0P0EU58|A0A0P0EU58_AZOBR
Multiple Comparison of Means - Tukey HSD,FWER=0.05
=========================================================
group1 group2 meandiff lower upper reject
---------------------------------------------------------
CheA1 CheA1pBBRTMX 1.2458 0.097 2.3946 True
CheA1 sp7 -0.3098 -1.4586 0.8389 False
CheA1pBBRTMX sp7 -1.5556 -2.7044 -0.4068 True
---------------------------------------------------------
tr|A0A0P0EUH3|A0A0P0EUH3_AZOBR
Multiple Comparison of Means - Tukey HSD,FWER=0.05
========================================================
group1 group2 meandiff lower upper reject
--------------------------------------------------------
CheA1 CheA1pBBRTMX 3.6904 0.7092 6.6716 True
CheA1 sp7 2.1139 -0.8673 5.0951 False
CheA1pBBRTMX sp7 -1.5765 -4.5577 1.4047 False
--------------------------------------------------------
tr|A0A0P0EUH5|A0A0P0EUH5_AZOBR
Multiple Comparison of Means - Tukey HSD,FWER=0.05
========================================================
group1 group2 meandiff lower upper reject
--------------------------------------------------------
CheA1 CheA1pBBRTMX -0.3635 -0.8388 0.1118 False
CheA1 sp7 0.2903 -0.185 0.7657 False
CheA1pBBRTMX sp7 0.6538 0.1785 1.1292 True
--------------------------------------------------------
tr|A0A0P0EUS3|A0A0P0EUS3_AZOBR
Multiple Comparison of Means - Tukey HSD,FWER=0.05
=========================================================
group1 group2 meandiff lower upper reject
---------------------------------------------------------
CheA1 CheA1pBBRTMX -1.3848 -4.5079 1.7383 False
CheA1 sp7 -3.3778 -6.5009 -0.2547 True
CheA1pBBRTMX sp7 -1.993 -5.1161 1.13 False
---------------------------------------------------------
tr|A0A0P0EVB8|A0A0P0EVB8_AZOBR
Multiple Comparison of Means - Tukey HSD,FWER=0.05
=========================================================
group1 group2 meandiff lower upper reject
---------------------------------------------------------
CheA1 CheA1pBBRTMX 2.3877 0.8347 3.9406 True
CheA1 sp7 -0.282 -1.8349 1.2709 False
CheA1pBBRTMX sp7 -2.6697 -4.2226 -1.1167 True
---------------------------------------------------------
tr|A0A0P0EVK6|A0A0P0EVK6_AZOBR
Multiple Comparison of Means - Tukey HSD,FWER=0.05
=========================================================
group1 group2 meandiff lower upper reject
---------------------------------------------------------
CheA1 CheA1pBBRTMX 1.3003 0.6437 1.9569 True
CheA1 sp7 0.2808 -0.3758 0.9374 False
CheA1pBBRTMX sp7 -1.0195 -1.6761 -0.3629 True
---------------------------------------------------------
tr|A0A0P0EVR8|A0A0P0EVR8_AZOBR
Multiple Comparison of Means - Tukey HSD,FWER=0.05
=========================================================
group1 group2 meandiff lower upper reject
---------------------------------------------------------
CheA1 CheA1pBBRTMX -0.8176 -1.4819 -0.1533 True
CheA1 sp7 -1.2896 -1.9539 -0.6253 True
CheA1pBBRTMX sp7 -0.472 -1.1363 0.1923 False
---------------------------------------------------------
tr|A0A0P0EVU7|A0A0P0EVU7_AZOBR
Multiple Comparison of Means - Tukey HSD,FWER=0.05
=========================================================
group1 group2 meandiff lower upper reject
---------------------------------------------------------
CheA1 CheA1pBBRTMX -0.6106 -1.0313 -0.1898 True
CheA1 sp7 -0.1906 -0.6114 0.2302 False
CheA1pBBRTMX sp7 0.42 -0.0008 0.8407 False
---------------------------------------------------------
tr|A0A0P0EW96|A0A0P0EW96_AZOBR
Multiple Comparison of Means - Tukey HSD,FWER=0.05
========================================================
group1 group2 meandiff lower upper reject
--------------------------------------------------------
CheA1 CheA1pBBRTMX -1.2602 -2.8971 0.3767 False
CheA1 sp7 0.5148 -1.1221 2.1517 False
CheA1pBBRTMX sp7 1.7749 0.138 3.4118 True
--------------------------------------------------------
tr|A0A0P0EWT7|A0A0P0EWT7_AZOBR
Multiple Comparison of Means - Tukey HSD,FWER=0.05
========================================================
group1 group2 meandiff lower upper reject
--------------------------------------------------------
CheA1 CheA1pBBRTMX 0.2667 -1.5977 2.131 False
CheA1 sp7 5.332 3.4676 7.1963 True
CheA1pBBRTMX sp7 5.0653 3.201 6.9296 True
--------------------------------------------------------
tr|A0A0P0EX41|A0A0P0EX41_AZOBR
Multiple Comparison of Means - Tukey HSD,FWER=0.05
=========================================================
group1 group2 meandiff lower upper reject
---------------------------------------------------------
CheA1 CheA1pBBRTMX -0.2626 -1.1613 0.636 False
CheA1 sp7 -1.0869 -1.9856 -0.1883 True
CheA1pBBRTMX sp7 -0.8243 -1.723 0.0743 False
---------------------------------------------------------
tr|A0A0P0EX91|A0A0P0EX91_AZOBR
Multiple Comparison of Means - Tukey HSD,FWER=0.05
=======================================================
group1 group2 meandiff lower upper reject
-------------------------------------------------------
CheA1 CheA1pBBRTMX 4.1741 2.8898 5.4583 True
CheA1 sp7 5.7199 4.4357 7.0041 True
CheA1pBBRTMX sp7 1.5459 0.2616 2.8301 True
-------------------------------------------------------
tr|A0A0P0EXA7|A0A0P0EXA7_AZOBR
Multiple Comparison of Means - Tukey HSD,FWER=0.05
=========================================================
group1 group2 meandiff lower upper reject
---------------------------------------------------------
CheA1 CheA1pBBRTMX -0.6397 -1.6738 0.3945 False
CheA1 sp7 -1.3193 -2.3535 -0.2852 True
CheA1pBBRTMX sp7 -0.6797 -1.7139 0.3545 False
---------------------------------------------------------
tr|A0A0P0EXB2|A0A0P0EXB2_AZOBR
Multiple Comparison of Means - Tukey HSD,FWER=0.05
========================================================
group1 group2 meandiff lower upper reject
--------------------------------------------------------
CheA1 CheA1pBBRTMX 1.3075 0.391 2.224 True
CheA1 sp7 0.041 -0.8755 0.9575 False
CheA1pBBRTMX sp7 -1.2665 -2.183 -0.35 True
--------------------------------------------------------
tr|A0A0P0EXC9|A0A0P0EXC9_AZOBR
Multiple Comparison of Means - Tukey HSD,FWER=0.05
========================================================
group1 group2 meandiff lower upper reject
--------------------------------------------------------
CheA1 CheA1pBBRTMX -0.1892 -1.2133 0.8348 False
CheA1 sp7 0.935 -0.0891 1.959 False
CheA1pBBRTMX sp7 1.1242 0.1002 2.1483 True
--------------------------------------------------------
tr|A0A0P0EXD0|A0A0P0EXD0_AZOBR
Multiple Comparison of Means - Tukey HSD,FWER=0.05
=========================================================
group1 group2 meandiff lower upper reject
---------------------------------------------------------
CheA1 CheA1pBBRTMX 0.7167 -2.764 4.1973 False
CheA1 sp7 -3.0643 -6.545 0.4163 False
CheA1pBBRTMX sp7 -3.781 -7.2616 -0.3004 True
---------------------------------------------------------
tr|A0A0P0EXF0|A0A0P0EXF0_AZOBR
Multiple Comparison of Means - Tukey HSD,FWER=0.05
=======================================================
group1 group2 meandiff lower upper reject
-------------------------------------------------------
CheA1 CheA1pBBRTMX 2.0581 1.0216 3.0947 True
CheA1 sp7 1.3936 0.3571 2.4302 True
CheA1pBBRTMX sp7 -0.6645 -1.701 0.372 False
-------------------------------------------------------
tr|A0A0P0EXG9|A0A0P0EXG9_AZOBR
Multiple Comparison of Means - Tukey HSD,FWER=0.05
=========================================================
group1 group2 meandiff lower upper reject
---------------------------------------------------------
CheA1 CheA1pBBRTMX -0.2532 -1.0473 0.5409 False
CheA1 sp7 -1.414 -2.2081 -0.6199 True
CheA1pBBRTMX sp7 -1.1608 -1.9549 -0.3667 True
---------------------------------------------------------
tr|A0A0P0EXJ2|A0A0P0EXJ2_AZOBR
Multiple Comparison of Means - Tukey HSD,FWER=0.05
========================================================
group1 group2 meandiff lower upper reject
--------------------------------------------------------
CheA1 CheA1pBBRTMX 2.672 -0.6752 6.0192 False
CheA1 sp7 4.7507 1.4035 8.0979 True
CheA1pBBRTMX sp7 2.0787 -1.2685 5.4259 False
--------------------------------------------------------
tr|A0A0P0EXV6|A0A0P0EXV6_AZOBR
Multiple Comparison of Means - Tukey HSD,FWER=0.05
=========================================================
group1 group2 meandiff lower upper reject
---------------------------------------------------------
CheA1 CheA1pBBRTMX -3.2879 -5.4864 -1.0893 True
CheA1 sp7 0.6588 -1.5398 2.8574 False
CheA1pBBRTMX sp7 3.9467 1.7481 6.1452 True
---------------------------------------------------------
tr|A0A0P0EXW8|A0A0P0EXW8_AZOBR
Multiple Comparison of Means - Tukey HSD,FWER=0.05
=========================================================
group1 group2 meandiff lower upper reject
---------------------------------------------------------
CheA1 CheA1pBBRTMX -0.8265 -1.5497 -0.1033 True
CheA1 sp7 -0.4096 -1.1328 0.3136 False
CheA1pBBRTMX sp7 0.4169 -0.3063 1.1401 False
---------------------------------------------------------
tr|A0A0P0EY51|A0A0P0EY51_AZOBR
Multiple Comparison of Means - Tukey HSD,FWER=0.05
=========================================================
group1 group2 meandiff lower upper reject
---------------------------------------------------------
CheA1 CheA1pBBRTMX 2.0404 0.2565 3.8244 True
CheA1 sp7 -1.3248 -3.1087 0.4591 False
CheA1pBBRTMX sp7 -3.3652 -5.1491 -1.5813 True
---------------------------------------------------------
tr|A0A0P0EY82|A0A0P0EY82_AZOBR
Multiple Comparison of Means - Tukey HSD,FWER=0.05
========================================================
group1 group2 meandiff lower upper reject
--------------------------------------------------------
CheA1 CheA1pBBRTMX -1.8927 -4.2192 0.4337 False
CheA1 sp7 0.5278 -1.7987 2.8543 False
CheA1pBBRTMX sp7 2.4205 0.0941 4.747 True
--------------------------------------------------------
tr|A0A0P0EYA8|A0A0P0EYA8_AZOBR
Multiple Comparison of Means - Tukey HSD,FWER=0.05
=========================================================
group1 group2 meandiff lower upper reject
---------------------------------------------------------
CheA1 CheA1pBBRTMX -3.6169 -4.8874 -2.3465 True
CheA1 sp7 -3.2306 -4.5011 -1.9602 True
CheA1pBBRTMX sp7 0.3863 -0.8841 1.6568 False
---------------------------------------------------------
tr|A0A0P0EYC1|A0A0P0EYC1_AZOBR
Multiple Comparison of Means - Tukey HSD,FWER=0.05
=========================================================
group1 group2 meandiff lower upper reject
---------------------------------------------------------
CheA1 CheA1pBBRTMX -3.6529 -5.8424 -1.4633 True
CheA1 sp7 -4.635 -6.8246 -2.4454 True
CheA1pBBRTMX sp7 -0.9821 -3.1717 1.2074 False
---------------------------------------------------------
tr|A0A0P0EYG6|A0A0P0EYG6_AZOBR
Multiple Comparison of Means - Tukey HSD,FWER=0.05
=========================================================
group1 group2 meandiff lower upper reject
---------------------------------------------------------
CheA1 CheA1pBBRTMX 1.8515 -2.4839 6.1868 False
CheA1 sp7 5.7731 1.4377 10.1085 True
CheA1pBBRTMX sp7 3.9216 -0.4137 8.257 False
---------------------------------------------------------
tr|A0A0P0EYH3|A0A0P0EYH3_AZOBR
Multiple Comparison of Means - Tukey HSD,FWER=0.05
=========================================================
group1 group2 meandiff lower upper reject
---------------------------------------------------------
CheA1 CheA1pBBRTMX 7.2171 4.9934 9.4408 True
CheA1 sp7 8.1646 5.9408 10.3883 True
CheA1pBBRTMX sp7 0.9475 -1.2763 3.1712 False
---------------------------------------------------------
tr|A0A0P0EYH6|A0A0P0EYH6_AZOBR
Multiple Comparison of Means - Tukey HSD,FWER=0.05
[truncated: 1,339 more rows]

## Sheet: protein_normalized
Table: Normalized protein abundances.												Venn diagram
ProteinID	CheA1_pBBR_TMX_Rep01	CheA1_pBBR_TMX_Rep02	CheA1_pBBR_TMX_Rep03	CheA1_Rep01	CheA1_Rep02	CheA1_Rep03	sp7_Rep01	sp7_Rep02	sp7_Rep03			CheA1_pBBR_TMX	CheA1	sp7	Count
tr|A0A060D8U1|A0A060D8U1_AZOBR	27.6782	28.3513	28.1189	27.0115	27.5644	28.0456	27.4149	27.2141	27.4127			+	+	+	2119
tr|A0A060D8W4|A0A060D8W4_AZOBR	29.921	28.5933	30.463	30.9028	30.5821	30.7029	30.8967	30.7065	31.2266				+		189
tr|A0A060D963|A0A060D963_AZOBR			25.8777	26.7361	25.6435	26.8933			26.609					+	212
tr|A0A060D9F9|A0A060D9F9_AZOBR	28.0215	26.482	26.9495	26.4663	28.4673	25.593	27.4287	27.7919	27.854				+	+	194
tr|A0A060D9G4|A0A060D9G4_AZOBR						24.8937						+			259
tr|A0A060D9K4|A0A060D9K4_AZOBR	28.5159	27.8605	27.6426	26.758	26.8134	28.2249	28.2623	26.0074	28.6729			+		+	170
tr|A0A060D9N9|A0A060D9N9_AZOBR	28.2574	28.0579	28.3544	28.5126	28.6496	28.4359	27.9011	27.7567	28.3661			+	+		164
tr|A0A060D9P5|A0A060D9P5_AZOBR		23.0031			23.1289	24.2471	22.2372	23.0365	24.7876						24
tr|A0A060DA27|A0A060DA27_AZOBR								22.9298					Total		3331
tr|A0A060DA54|A0A060DA54_AZOBR	28.5274	28.5759	28.5237	29.9634	28.9907	29.8376	29.3923	28.7038	30.4118
tr|A0A060DAA7|A0A060DAA7_AZOBR	29.1697	28.9608	29.6387	29.5466	29.372	29.682	29.2907	29.5619	29.5543
tr|A0A060DAB2|A0A060DAB2_AZOBR	26.3489	24.6493	26.4661	25.6447	25.687	26.194	27.6802	26.474	26.8371
tr|A0A060DAE6|A0A060DAE6_AZOBR	29.2139	29.0415	29.3104	29.3102	28.8368	29.2104	28.8987	28.6148	30.087
tr|A0A060DAI0|A0A060DAI0_AZOBR	31.8811	31.7914	32.1564	31.8489	32.2252	32.0246	32.4422	32.1419	32.135
tr|A0A060DAI5|A0A060DAI5_AZOBR	31.1917	30.2591	31.2288	31.6128	31.4807	31.7157	31.4684	31.5144	30.4315
tr|A0A060DAI9|A0A060DAI9_AZOBR	31.9739	31.5274	31.9447	31.8015	32.0287	32.0355	31.8969	32.2271	31.6886
tr|A0A060DAJ4|A0A060DAJ4_AZOBR	30.8422	30.4563	30.9176	30.545	30.8632	30.923	30.9548	30.6457	31.03
tr|A0A060DAK0|A0A060DAK0_AZOBR	30.7222	30.2692	31.3175	31.0864	31.5667	31.4189	31.4571	31.2642	31.3475
tr|A0A060DAK8|A0A060DAK8_AZOBR	27.7397	28.2273	28.4192	28.2168	28.4602	27.998	28.9612	28.1168	28.1734
tr|A0A060DAS3|A0A060DAS3_AZOBR	26.3858	24.8812	25.0721	23.6323	23.4336	23.0346	26.3828	24.3968
tr|A0A060DAT2|A0A060DAT2_AZOBR				25.3586	24.7112	24.6117		23.9492	25.5529
tr|A0A060DBQ2|A0A060DBQ2_AZOBR	25.307	24.4506	24.9314	25.6774	23.9381	24.9195	25.3697	26.1213	24.9255								Figure. Normalized distributions
tr|A0A060DBW2|A0A060DBW2_AZOBR	29.6825	28.7806	28.8159	30.209	29.4224	30.5189	30.093	30.7338	30.4651
tr|A0A060DCD5|A0A060DCD5_AZOBR	31.5431	31.1249	31.3711	30.8399	30.8612	31.3444	31.1235	30.8739	31.7205
tr|A0A060DCF1|A0A060DCF1_AZOBR		22.4523
tr|A0A060DCF7|A0A060DCF7_AZOBR			23.6891				22.667	24.3889
tr|A0A060DCQ5|A0A060DCQ5_AZOBR	28.9509	26.829	25.8938	26.9427	29.0969	26.4419	25.8047	26.1884	27.6154
tr|A0A060DCS2|A0A060DCS2_AZOBR	27.4805	25.9043	27.274	27.4147	27.3242	27.5892	26.0509	27.5651	27.2773
tr|A0A060DCU7|A0A060DCU7_AZOBR	29.7507	28.1017		29.5662		29.4244	29.2615
tr|A0A060DCW5|A0A060DCW5_AZOBR						24.0339			22.736
tr|A0A060DD40|A0A060DD40_AZOBR	31.6187	31.2935	31.63	31.1576	31.4346	32.0695	31.684	32.0237	32.0766
tr|A0A060DD96|A0A060DD96_AZOBR							24.4952		22.797
tr|A0A060DDA2|A0A060DDA2_AZOBR	28.5137	28.3309	27.9595	28.4644	28.3384	27.2539	28.162	28.1085	28.9749
tr|A0A060DDB3|A0A060DDB3_AZOBR	27.9127	26.0533	27.3657	26.9555	27.1505	26.5295	25.5965	27.4896	27.3163
tr|A0A060DDD1|A0A060DDD1_AZOBR	33.0551	32.7251	32.9316	33.0693	32.6975	33.0011	33.0467	33.0414	32.9405
tr|A0A060DDF9|A0A060DDF9_AZOBR	28.3017	28.6785	28.225	28.5494	28.7126	28.5844	29.1133	28.8561	29.3999
tr|A0A060DDG3|A0A060DDG3_AZOBR	29.2809	29.4273	29.483	28.8189	28.3775	28.4564	29.4511	29.1749	29.2046
tr|A0A060DDH0|A0A060DDH0_AZOBR	31.0206	30.5878	31.062	30.6656	30.5352	31.4862	31.2462	31.2701	31.7909
tr|A0A060DDI4|A0A060DDI4_AZOBR	32.5131	32.6728	32.6518	32.0827	32.1997	32.3398	32.3691	32.7368	32.6798
tr|A0A060DDK0|A0A060DDK0_AZOBR								22.5672	22.5792
tr|A0A060DDN9|A0A060DDN9_AZOBR	30.0572		29.9692	30.5241	29.7603		30.7842		30.2785																	Figure. Near-normal Log2-transformed data.
tr|A0A060DDQ5|A0A060DDQ5_AZOBR	30.234	30.2635	30.6923	29.9803	30.0732	30.6886	30.6434	30.938	30.406
tr|A0A060DDR1|A0A060DDR1_AZOBR	33.3901	33.2463	33.6348	33.4293	33.3364	33.3134	33.4881	33.7238	32.9636
tr|A0A060DDS3|A0A060DDS3_AZOBR	22.2987								23.7638
tr|A0A060DDY8|A0A060DDY8_AZOBR	30.7824	30.2624	30.7163	31.3544	30.5304	29.9532	29.9302	30.3656	30.9534
tr|A0A060DE00|A0A060DE00_AZOBR	25.8757	27.6128	25.5718	25.2836		25.2441	25.1562	24.3405	26.3688
tr|A0A060DE27|A0A060DE27_AZOBR					25.3291
tr|A0A060DE38|A0A060DE38_AZOBR	31.5223	31.3283	31.8255	31.5143	31.7146	31.8403	31.7519	31.937	32.208
tr|A0A060DE49|A0A060DE49_AZOBR	32.2629	31.6376	32.5173	32.3287	32.2472	32.7853	32.7307	32.4258	31.437
tr|A0A060DE52|A0A060DE52_AZOBR	30.9733	30.679	31.2062	30.828	31.1008	31.3018	30.6757	31.1479	31.6278
tr|A0A060DE77|A0A060DE77_AZOBR	31.1978	30.529	29.533	30.8361	30.3956	31.3347	30.9637	31.1428	31.7502
tr|A0A060DE98|A0A060DE98_AZOBR	26.5866			26.7379	25.7469	26.8883			27.3699
tr|A0A060DEC3|A0A060DEC3_AZOBR	29.3488	29.1717	29.648	29.4709	29.3895	29.7558	29.2832	29.8031	29.2525
tr|A0A060DEF4|A0A060DEF4_AZOBR	26.5882	26.2357	26.6713	28.0341	26.6089	27.6845	28.1012	27.7341	27.2797
tr|A0A060DEI1|A0A060DEI1_AZOBR	32.3367	31.9688	32.4035	32.0345	31.9437	32.224	32.3575	32.4588	32.6554
tr|A0A060DEI9|A0A060DEI9_AZOBR	31.6749	30.9459	31.6937	31.3834	31.4518	31.9824	31.5153	31.8235	32.2882
tr|A0A060DEJ4|A0A060DEJ4_AZOBR	30.7092	30.4878	30.7493	30.6217	30.5677	30.6977	31.0656	30.9788	31.2977
tr|A0A060DEK0|A0A060DEK0_AZOBR	29.5064	30.2207	30.485	30.0394	30.0807	30.3727	30.5695	30.9498	30.3002
tr|A0A060DEK5|A0A060DEK5_AZOBR	31.8729	31.2685	31.7964	31.1862	31.4976	31.9	31.7334	31.9783	32.3612
tr|A0A060DEL1|A0A060DEL1_AZOBR	31.0806	31.0033	30.999	31.4958	30.715	31.6284	31.7581	31.7521	32.1686
tr|A0A060DEP3|A0A060DEP3_AZOBR						24.336
tr|A0A060DEQ9|A0A060DEQ9_AZOBR							24.0762	25.5377
tr|A0A060DF49|A0A060DF49_AZOBR	29.1568	28.4058	28.7053	28.6935	28.797	30.0413	28.783	27.9192	29.3141
tr|A0A060DF58|A0A060DF58_AZOBR	27.9969	26.8617	27.7946	23.3992	27.8317	27.0999	23.6549	27.4086	27.8662
tr|A0A060DF90|A0A060DF90_AZOBR	28.8381	29.3593	28.3793	28.7581	28.6047	28.5732	28.7324	29.0535	28.6729
tr|A0A060DFD5|A0A060DFD5_AZOBR	28.8407	28.5631	28.9919	28.8171	28.9708	28.914	29.4114	28.8076	28.3645
tr|A0A060DFD8|A0A060DFD8_AZOBR	27.4213	26.1138	26.5726	27.3631	27.0646	27.1291	26.717	26.9736	27.6267
tr|A0A060DFE1|A0A060DFE1_AZOBR	27.5034	26.2308	27.5808	25.5761	26.107	27.0335	25.6747	27.7943	25.001
tr|A0A060DFJ7|A0A060DFJ7_AZOBR	31.0469	30.5521	30.6828	30.844	30.531	31.6452	31.0012	31.1263	31.4413
tr|A0A060DFL3|A0A060DFL3_AZOBR	27.6805	30.5226	27.2605	27.5482	26.7692	27.4368	26.8919	27.0412	28.3791
tr|A0A060DFM2|A0A060DFM2_AZOBR	32.2753	31.7217	32.5987	32.3386	32.271	32.7907	32.4644	32.5036	33.1505
tr|A0A060DFN0|A0A060DFN0_AZOBR			23.964
tr|A0A060DFP7|A0A060DFP7_AZOBR	31.4931	30.49	31.7059	31.5231	31.568	31.1674	31.8385	31.9096	31.0253
tr|A0A060DFR0|A0A060DFR0_AZOBR	27.1464	27.5081	27.6613	28.3907	27.9608	29.1689	28.9791	29.5038	30.5938
tr|A0A060DFR4|A0A060DFR4_AZOBR	23.6137	25.6042	25.2054	24.3394	24.6877	24.245	27.3366	24.0583	25.2141
tr|A0A060DFY6|A0A060DFY6_AZOBR	26.2145	26.0767	25.7265	27.8092	25.4243	24.8444	28.2502	26.9291	24.9439
tr|A0A060DFZ1|A0A060DFZ1_AZOBR	28.3956	26.51	27.903	28.1151	28.8831	28.675	27.6546	24.6602	29.6069
tr|A0A060DFZ4|A0A060DFZ4_AZOBR	29.3145	28.4639	28.1209	29.4384	29.2267	28.7828	28.0024	28.2957	30.4004
tr|A0A060DG81|A0A060DG81_AZOBR	26.8299	24.6099	24.0925	24.4615	23.9221	26.1882	28.2172	28.0716	27.7697
tr|A0A060DGI9|A0A060DGI9_AZOBR	24.1357	24.4595
tr|A0A060DGK8|A0A060DGK8_AZOBR	29.7704	29.631	29.7492	29.5111	29.5206	29.9064	29.247	29.9102	29.5488
tr|A0A060DGP4|A0A060DGP4_AZOBR	27.2907	27.5967	27.4485	27.1902	28.2929	28.8205	27.2839	28.1233	28.7888
tr|A0A060DGP9|A0A060DGP9_AZOBR	27.6865	22.9782	26.7681	26.1597	25.3541	27.6602		26.5047	27.395
tr|A0A060DGR6|A0A060DGR6_AZOBR		26.4225					22.5165
tr|A0A060DGT3|A0A060DGT3_AZOBR	29.9556	29.7584	30.0029	29.3103	29.08	29.8892	30.2734	30.6448	29.302
tr|A0A060DGX2|A0A060DGX2_AZOBR	27.9304	27.8063	27.8988	27.4623	26.5675	26.4849	27.009	27.4242	27.5989
tr|A0A060DGY9|A0A060DGY9_AZOBR	31.2034	31.3926	30.6312	30.5283	29.8686	30.0301	30.0562	29.6749	29.3848
tr|A0A060DGZ7|A0A060DGZ7_AZOBR			25.2729		25.887		25.4284	25.7772
tr|A0A060DH02|A0A060DH02_AZOBR	29.684	28.7522	30.1022	30.1177	30.1032	29.9018	29.7739	29.7687	29.2343
tr|A0A060DH05|A0A060DH05_AZOBR	27.7805	28.504	29.8353		29.7635	30.0364	29.1264		30.3586
tr|A0A060DH55|A0A060DH55_AZOBR	31.4911	30.9424	30.8469	31.3869	31.6458	31.4325	31.7851	31.8026	32.2883
tr|A0A060DHA2|A0A060DHA2_AZOBR	26.7198	26.9857	28.0856	28.4918	28.1842	27.9886	27.5204	28.3875	26.7578
tr|A0A060DHC9|A0A060DHC9_AZOBR	28.4415	27.4066	28.4783	28.3832	28.0049	26.6631	27.9354	27.7172	28.8043
tr|A0A060DHD5|A0A060DHD5_AZOBR		23.9163	26.3778	26.028	25.8592	24.6586	26.0263	24.8483	25.4371
tr|A0A060DHG1|A0A060DHG1_AZOBR	24.0764						25.3677	23.7992
tr|A0A060DHM5|A0A060DHM5_AZOBR	30.7829	30.2616	30.6456	31.4198	30.2813	31.1977	30.6846	31.239	31.4547
tr|A0A060DHM9|A0A060DHM9_AZOBR	24.9362	26.0454	25.0805	26.4776		26.5489	25.1561	23.4861	25.1842
tr|A0A060DHR7|A0A060DHR7_AZOBR	26.2261	24.9961		27.3546	26.3092	27.3498	26.0007	27.1791	27.1554
tr|A0A060DHU7|A0A060DHU7_AZOBR	30.9691	31.0338	30.803	31.545	30.8924	31.0121	30.6666	30.5514	30.5668
tr|A0A060DHV8|A0A060DHV8_AZOBR	24.8213	26.2025	24.7318	24.5041	25.354	26.5184		26.3573	26.2121
tr|A0A060DHX7|A0A060DHX7_AZOBR	27.1328	27.0879	27.4863	27.5645	27.3706	27.2341	27.9227	27.2042
tr|A0A060DI34|A0A060DI34_AZOBR	30.8471	30.4196	31.2028	30.8478	30.9372	30.8514	31.3098	31.1952	30.0499
tr|A0A060DI59|A0A060DI59_AZOBR	30.2929	30.1029	30.1136	29.8913	30.177	30.3811	30.4382	30.2102	29.3738
tr|A0A060DI84|A0A060DI84_AZOBR	27.2829	27.2663	25.7813	26.2306	25.7722	25.9014	25.4868	25.9715	25.7881
tr|A0A060DIB3|A0A060DIB3_AZOBR	30.9827	30.4437	30.9355	31.1227	31.088	31.094	31.194	30.9258	30.9777
tr|A0A060DIF7|A0A060DIF7_AZOBR	28.3957	28.1363	27.8668	28.3439	28.2917	28.1558	28.0205	28.4717	29.345
tr|A0A060DIG2|A0A060DIG2_AZOBR	28.7023	25.9819	29.0245		27.1878	28.4666	28.9107	29.7946	29.9486
tr|A0A060DIG3|A0A060DIG3_AZOBR	23.9466	25.7831	25.0034		25.7268		24.848	24.3335	24.681
tr|A0A060DIG7|A0A060DIG7_AZOBR	31.2953	31.296	31.6921	31.4595	31.5617	31.1257	31.2934	31.7045	30.103
tr|A0A060DIH8|A0A060DIH8_AZOBR	25.1611	33.1061	26.4123	25.0302	27.6408	25.2153		25.0602	23.0386
tr|A0A060DIJ9|A0A060DIJ9_AZOBR	27.1116	27.6314	26.1102	29.2472	29.3407	28.3623			25.7013
tr|A0A060DIK1|A0A060DIK1_AZOBR	29.914	29.7316	29.9581	30.8225	29.9339	30.4085	29.4923	30.4725	30.4852
tr|A0A060DIM4|A0A060DIM4_AZOBR	31.6503	31.0543	31.365	31.3022	31.423	31.0878	31.0574	31.608	30.5926
tr|A0A060DIN6|A0A060DIN6_AZOBR	23.2331	24.4824	23.4728					24.0589	22.6026
tr|A0A060DIV1|A0A060DIV1_AZOBR		27.078	22.7592	25.2458	23.2751	24.1492	23.4928	21.0893
tr|A0A060DIW8|A0A060DIW8_AZOBR	24.7343	23.373	24.9924	24.9383	25.9751	25.0431	25.3791	25.4771	25.1585
tr|A0A060DJ17|A0A060DJ17_AZOBR		24.2496	24.6622	28.0787	27.0914	26.6125	26.1095	27.9719	27.4446
tr|A0A060DJ21|A0A060DJ21_AZOBR				23.3927	22.6238	23.4734		24.655	28.3919
tr|A0A060DJ27|A0A060DJ27_AZOBR	26.7901	26.9777	27.158	27.2429	26.9915	26.7158	27.8068	27.7454	27.4279
tr|A0A060DJ35|A0A060DJ35_AZOBR	29.2993	29.7308	29.6723	29.77	30.1339	29.7542	30.2428	30.1023	29.5793
tr|A0A060DJ41|A0A060DJ41_AZOBR	28.5132	29.1649	28.1806	29.9546	28.8889	29.573	28.8357	27.9717	30.653
tr|A0A060DJ66|A0A060DJ66_AZOBR	27.202	26.759	27.6727	27.6466	26.2736	27.8197	27.2407	27.1688	28.5915
tr|A0A060DJ93|A0A060DJ93_AZOBR	23.0713			23.8211	22.7137	23.3013		23.4066	24.2319
tr|A0A060DJ97|A0A060DJ97_AZOBR	27.0557	27.136	27.1707	26.5089	26.9024	27.0667	24.7832	26.6481	26.6649
tr|A0A060DJD1|A0A060DJD1_AZOBR	28.0784	27.2922	27.7886	27.7226	28.5634	29.4143	28.2963	26.5142	29.1146
tr|A0A060DJF9|A0A060DJF9_AZOBR	31.2429	31.2595	30.8543	31.1649	31.4691	31.3855	31.4836	31.6289	31.5572
tr|A0A060DJG8|A0A060DJG8_AZOBR	31.507	30.8811	31.3815	31.638	31.4825	31.7092	31.7348	31.6483	31.6738
tr|A0A060DJH1|A0A060DJH1_AZOBR	31.6518	31.2623	31.7391	31.6726	31.546	31.2142	31.9492	31.8784	31.4277
tr|A0A060DJI7|A0A060DJI7_AZOBR	24.5724	25.5264	26.5901	24.9865	26.9115	26.4646	24.2673	26.5327
tr|A0A060DJJ6|A0A060DJJ6_AZOBR	27.4024	28.1953	28.0539	27.9131	25.9183	27.6613	26.8269	26.0941	28.0397
tr|A0A060DJP1|A0A060DJP1_AZOBR	27.9638	27.9906	28.411	28.0307	27.4792	28.7451	25.9924	28.1265	28.7397
tr|A0A060DJS8|A0A060DJS8_AZOBR	26.904	24.6384	26.5185	26.1601	27.3155	25.3058	25.7504	25.1865	26.4285
tr|A0A060DJV5|A0A060DJV5_AZOBR	27.0849	24.5964	26.9634	27.1061	27.3193	27.0706	27.9212	27.0334	26.5727
tr|A0A060DJX8|A0A060DJX8_AZOBR	29.2904	29.9539	29.8219	29.7489	29.4577	29.7102	29.7107	30.2163	30.0566
tr|A0A060DJY4|A0A060DJY4_AZOBR	23.3949		24.9799		26.3478	24.8505		23.9495	27.2709
tr|A0A060DJZ3|A0A060DJZ3_AZOBR	30.0845	29.8919	30.1897	30.1204	30.1715	30.9085	29.5833	30.4126	30.6314
tr|A0A060DK39|A0A060DK39_AZOBR	30.8563	30.6895	30.7427	31.0113	30.6196	31.5615	30.9683	31.1817	31.862
tr|A0A060DK50|A0A060DK50_AZOBR	30.6798	30.0383	30.3798	30.3967	30.6671	31.4238	29.941	30.6949	31.1177
tr|A0A060DK78|A0A060DK78_AZOBR	29.4087	29.6443	29.9109	30.0911	29.2029	30.304	30.9626	29.9952	30.4059
tr|A0A060DK82|A0A060DK82_AZOBR	33.8223	33.7865	33.9134	33.3354	33.4145	33.2397	33.5445	33.7615	33.083
tr|A0A060DK84|A0A060DK84_AZOBR	31.9226	31.6648	31.8742	31.8368	31.483	31.9679	32.0772	32.0136	31.3834
tr|A0A060DK91|A0A060DK91_AZOBR	30.7459	30.5811	30.5618	30.6515	30.5858	31.1877	30.7674	30.903	31.681
tr|A0A060DKC3|A0A060DKC3_AZOBR	25.7231	24.9551	24.9016	26.4614	25.6623	25.8104	25.3315	25.9351	26.4323
tr|A0A060DKC8|A0A060DKC8_AZOBR	25.8532	24.4141	25.2771	26.678	26.6834	26.978	26.0219	26.0137	27.5853
tr|A0A060DKE7|A0A060DKE7_AZOBR	30.9675	30.8932	31.1628	30.7116	30.9099	30.7519	30.9491	30.6918	30.9238
tr|A0A060DKE8|A0A060DKE8_AZOBR	28.4313	28.121	27.5301	28.0322	29.1698	27.4873	28.9743	26.6321	29.1706
tr|A0A060DKH1|A0A060DKH1_AZOBR		23.8573				25.147		23.3973	25.0101
tr|A0A060DKI3|A0A060DKI3_AZOBR			27.7411		27.2722	26.5378	24.5464
tr|A0A060DKJ6|A0A060DKJ6_AZOBR	23.063			23.0362	22.6482
tr|A0A060DKJ9|A0A060DKJ9_AZOBR			23.2126		24.0877
tr|A0A060DKK7|A0A060DKK7_AZOBR		22.482		26.976					25.1184
tr|A0A060DKM9|A0A060DKM9_AZOBR	23.8106	27.0936	25.535				26.585	26.734	26.4047
tr|A0A060DKN8|A0A060DKN8_AZOBR	28.338	28.7126	27.8136	26.5965	26.8883	25.5737	29.9129	29.2709	30.4454
tr|A0A060DKN9|A0A060DKN9_AZOBR	24.7653	25.0518	25.2353	25.8036	25.5206	25.7026	26.4715	25.5471	28.3063
tr|A0A060DKP5|A0A060DKP5_AZOBR	29.8166	28.6058	30.0387	29.0436	29.1649	29.5035	29.4983	30.0717	29.6378
tr|A0A060DKQ8|A0A060DKQ8_AZOBR	28.0016	26.3646	25.4449	27.6832	27.8419	27.3393	27.7053	27.0394	28.079
tr|A0A060DKS4|A0A060DKS4_AZOBR		24.581					25.1664		25.8711
tr|A0A060DKZ8|A0A060DKZ8_AZOBR						23.8611
tr|A0A060DLB4|A0A060DLB4_AZOBR							24.0188
tr|A0A060DLF4|A0A060DLF4_AZOBR		23.9652	24.6359	25.5728			24.3846		26.8024
tr|A0A060DLH4|A0A060DLH4_AZOBR	28.0029	27.6452	27.2268	29.0617	28.2702	28.7423	28.5836	27.6963	29.0888
tr|A0A060DLJ7|A0A060DLJ7_AZOBR		25.8441	25.1847	24.9869		25.0455	25.5775	25.0348	25.4945
tr|A0A060DLJ9|A0A060DLJ9_AZOBR	27.6184	27.009	27.9582	28.4637	26.7244	28.2257	27.5735	28.3421	29.0088
tr|A0A060DLK1|A0A060DLK1_AZOBR	26.2779	25.397	27.7274	27.1178	28.1061	27.7833	26.9513	25.6476	26.7151
tr|A0A060DLR1|A0A060DLR1_AZOBR	25.0526	27.7732	26.1974	25.5436	26.0513	25.1112	28.0256	27.5744	26.8047
tr|A0A060DLT4|A0A060DLT4_AZOBR	26.3482	27.2106	26.5383	26.5915	26.1322	25.8961	26.1822	26.4874	24.5787
tr|A0A060DLV7|A0A060DLV7_AZOBR	26.9726	26.3521	27.7064	28.1782	27.8016	27.3481	28.5664	25.6656	27.2934
tr|A0A060DLW1|A0A060DLW1_AZOBR	27.9019	27.4524	28.2279	26.8406	27.9676	27.867	27.7691	27.9675	26.6074
tr|A0A060DLX9|A0A060DLX9_AZOBR		25.5477			25.3552			27.6741
tr|A0A060DM06|A0A060DM06_AZOBR	31.23	31.0398	31.316	31.1722	31.1649	31.5685	31.5543	31.5445	32.0951
tr|A0A060DM66|A0A060DM66_AZOBR	29.8705	28.6697	28.9562	30.1974	29.7966	30.1693	29.113	30.2244	29.1421
tr|A0A060DM74|A0A060DM74_AZOBR	30.1064	28.72	30.3356	29.5544	30.4022	29.0158	29.6684	29.8639	30.188
tr|A0A060DM77|A0A060DM77_AZOBR	27.6021	27.4091		28.6005	27.2411	27.5819	27.2514	27.3034	29.0834
tr|A0A060DM84|A0A060DM84_AZOBR	24.1461		24.2981		23.2226	23.3581	23.8734		25.7231
tr|A0A060DME1|A0A060DME1_AZOBR	31.5806	31.3812	31.7165	30.1526	29.4976	29.7361	30.2111	29.6786	30.9879
tr|A0A060DMM5|A0A060DMM5_AZOBR	30.5659	30.3514	30.6385	30.1568	30.041	30.8049	30.5513	30.8434	31.2351
tr|A0A060DMQ2|A0A060DMQ2_AZOBR	29.9175	29.2291	29.5303	28.876	28.8864	29.7862	29.2742	29.3843	29.6237
tr|A0A060DMS1|A0A060DMS1_AZOBR	29.4813	30.239	29.3638	29.3743	28.6188	29.1133	29.1579	29.6606	30.0871
tr|A0A060DMT6|A0A060DMT6_AZOBR	28.6868	28.7611	29.1844	28.9597	29.6093	29.2738	29.1581	29.5488	27.8666
tr|A0A060DN01|A0A060DN01_AZOBR			25.5998			23.4983	23.781	24.7705
tr|A0A060DN97|A0A060DN97_AZOBR	31.0416	30.3132	31.036	30.3888	30.4308	30.9955	29.8157	30.3834	31.1729
tr|A0A060DNE0|A0A060DNE0_AZOBR		23.926	24.7832	24.7425	25.1659	25.8958	24.7719		25.3382
tr|A0A060DNT7|A0A060DNT7_AZOBR	31.2939	31.6473	31.9938	31.8025	31.5446	31.6484	32.0269	32.0111	31.418
tr|A0A060DNX0|A0A060DNX0_AZOBR	28.094	28.4886	27.8778	27.9929	28.2542	28.4694	27.9412	28.6015	27.8817
tr|A0A060DP08|A0A060DP08_AZOBR	25.4891	25.6735	26.1363	25.7094	25.8271	25.9154	26.1792	26.072	25.9894
tr|A0A060DP12|A0A060DP12_AZOBR			24.0223	25.9292	27.816	27.5175	26.4089		27.1667
tr|A0A060DP65|A0A060DP65_AZOBR	24.7647		24.441		24.6703	25.022	24.5389
tr|A0A060DP78|A0A060DP78_AZOBR	28.3854	27.8116	27.7772	28.5465			28.2855	28.3026	27.4314
tr|A0A060DP98|A0A060DP98_AZOBR	31.1537	31.3131	30.576	30.4526	30.7296	29.9011	30.0313	30.1726	29.9494
tr|A0A060DPF5|A0A060DPF5_AZOBR	23.2403		23.7638	25.0369	24.8918	23.6518	24.3958	24.0269	23.3653
tr|A0A060DPH3|A0A060DPH3_AZOBR					22.6971
tr|A0A060DPL3|A0A060DPL3_AZOBR	24.896
tr|A0A060DPN3|A0A060DPN3_AZOBR	27.1622	27.3648	27.6285	26.1728	27.3417	27.2854	27.1098	27.2239	25.9256
tr|A0A060DPS6|A0A060DPS6_AZOBR	23.4795	23.4749		23.4262		25.2334	24.4214	24.6369	25.9999
tr|A0A060DPZ0|A0A060DPZ0_AZOBR		24.6061		24.7605		22.8658		25.748	23.1426
tr|A0A060DQ10|A0A060DQ10_AZOBR				25.7908	25.8574	26.7727	25.7085	26.1088	25.8227
tr|A0A060DQ40|A0A060DQ40_AZOBR	27.9512	25.9453	25.9685	25.7043	23.7356	25.8586	25.0297	25.9256	24.3736
tr|A0A060DQ81|A0A060DQ81_AZOBR	30.1903	29.9328	30.0161	30.5245	30.0554	30.6158	30.6009	29.8311	30.8444
tr|A0A060DQ83|A0A060DQ83_AZOBR	27.9207	28.3411	28.1161	27.2368	26.7826	26.568	26.9105	27.082
tr|A0A060DQE8|A0A060DQE8_AZOBR	31.062	30.8655	31.0449	30.9821	30.9576	30.9708	30.8954	30.8934	31.5644
tr|A0A060DR41|A0A060DR41_AZOBR	23.146	25.5636		23.3409			25.2106		26.4173
tr|A0A060DR46|A0A060DR46_AZOBR	30.9735	30.3923	30.8607	30.9009	27.907	30.3737	30.9804	31.1522	31.0345
tr|A0A060DRB9|A0A060DRB9_AZOBR	27.2482	28.4332	27.3037	27.2641	27.128	27.4306	27.8575	27.5504	27.2127
tr|A0A060DRD7|A0A060DRD7_AZOBR	28.5765	28.5987	28.9296	29.1407	29.0184	28.9627	29.4166	30.1297	28.998
tr|A0A060DRJ7|A0A060DRJ7_AZOBR		25.6016
tr|A0A060DRN5|A0A060DRN5_AZOBR	27.2187	25.7658	26.5569	27.0689	25.8999	27.3613	26.38	25.2984	27.9579
tr|A0A060DST9|A0A060DST9_AZOBR						24.7889		26.0296	25.4632
tr|A0A060DSY7|A0A060DSY7_AZOBR			23.3139	22.5745			23.9866		24.6365
tr|A0A060DT76|A0A060DT76_AZOBR	23.2769	22.388	24.2626			24.6104	24.4788		25.4603
tr|A0A060DTF2|A0A060DTF2_AZOBR	24.7805	26.2896		24.3441
tr|A0A060DTQ3|A0A060DTQ3_AZOBR	28.0717	27.4799	27.4889	28.0362	28.2012	28.8307	28.0009	28.7388	28.9884
tr|A0A060DTT1|A0A060DTT1_AZOBR	28.3102	27.8301	27.8782	26.5933	26.9827	28.5306	25.9579	26.6817	27.2677
tr|A0A060DTX1|A0A060DTX1_AZOBR	26.0015	27.4918	27.6446	28.4353	27.7185	27.7363	26.6528	28.5825	28.0233
tr|A0A060DU37|A0A060DU37_AZOBR	28.2244	28.4786	27.3458	25.9837	26.108	25.1927
tr|A0A060DU45|A0A060DU45_AZOBR	26.2119	24.4507	27.2087	27.5361	27.4503	27.6655	27.755	27.6931	27.7502
tr|A0A060DU60|A0A060DU60_AZOBR	22.4962			21.7701		24.8178
tr|A0A060DUA6|A0A060DUA6_AZOBR	27.8233	27.0388	27.8127	27.1753	26.952	28.3141	26.9938	27.21	28.6746
tr|A0A060DUB1|A0A060DUB1_AZOBR	28.3248	27.3696	28.4588	28.7309	28.7183	29.6287	29.1069	28.994	29.7731
tr|A0A060DUG1|A0A060DUG1_AZOBR	31.2896	31.2092	31.4187	31.2281	30.9654	31.5091	31.2811	31.389	31.2081
tr|A0A060DUS8|A0A060DUS8_AZOBR	32.1241	31.9915	31.5735	32.747	31.9318	32.5032	31.8761	32.4265	32.5133
tr|A0A060DUT3|A0A060DUT3_AZOBR									23.3055
tr|A0A060DUZ1|A0A060DUZ1_AZOBR	23.9729				23.3164		24.5162
tr|A0A060DV35|A0A060DV35_AZOBR					25.1374
tr|A0A060DWL0|A0A060DWL0_AZOBR	25.5943	26.4189	25.5024	26.2877	25.7451	24.5571	25.0686	25.5084	23.2718
tr|A0A060DYI1|A0A060DYI1_AZOBR		25.9018		23.3066	22.7935	25.4101
tr|A0A060DYM8|A0A060DYM8_AZOBR								26.2535
tr|A0A060DYQ9|A0A060DYQ9_AZOBR	23.5404		25.555	24.8268			24.1948	24.2594	24.0761
tr|A0A060DZH0|A0A060DZH0_AZOBR	27.9149	26.6936	27.3043	26.907	28.4555	27.2952	25.2045	25.232	27.9555
tr|A0A060DZZ1|A0A060DZZ1_AZOBR			27.8071	26.5024	28.0333	28.3276	24.9128
tr|A0A0N7I7A4|A0A0N7I7A4_AZOBR	25.8095	25.0509	26.0923	26.175	26.7895	25.3637	25.9724	26.5383	25.1723
tr|A0A0N7I7A6|A0A0N7I7A6_AZOBR				22.4965
tr|A0A0N7I7A8|A0A0N7I7A8_AZOBR	23.6317	23.4903		23.4378	22.6692				23.4193
tr|A0A0N7I7B1|A0A0N7I7B1_AZOBR	29.6906	25.9144	25.2754	28.4066	29.5891	24.3811	24.3915	24.7808	23.7355
tr|A0A0N7I7B2|A0A0N7I7B2_AZOBR	26.5969		25.9149	26.0949	25.977	25.4858	25.8225	26.0159	25.8329
tr|A0A0N7I7B5|A0A0N7I7B5_AZOBR	28.5478			26.8114	28.3252	28.8579	27.1459	27.7245	27.902
tr|A0A0N7I7B7|A0A0N7I7B7_AZOBR					22.4358
tr|A0A0N7I7B8|A0A0N7I7B8_AZOBR	25.5489	25.7673	26.4959	27.1226	26.1789	26.8465	25.8534	25.4131	27.6337
tr|A0A0N7I7B9|A0A0N7I7B9_AZOBR	31.6506	30.8736	31.5076	31.0034	31.1631	31.3235	31.4166	31.3796	30.9336
tr|A0A0N7I7C0|A0A0N7I7C0_AZOBR	32.8052	32.4919	32.6642	32.368	32.464	32.5263	32.8966	32.9378	32.3947
tr|A0A0N7I7C1|A0A0N7I7C1_AZOBR				22.1286			23.463
tr|A0A0N7I7C3|A0A0N7I7C3_AZOBR		27.8337		26.9925	23.512	26.0199
tr|A0A0N7I7C4|A0A0N7I7C4_AZOBR	28.3117	28.3063	28.3868	28.3387	28.0285	28.5439	28.0252	28.8784	27.5925
tr|A0A0N7I7C5|A0A0N7I7C5_AZOBR		24.3873	24.4925	24.0357	25.1898	25.1136	23.836	26.342
tr|A0A0N7I7C7|A0A0N7I7C7_AZOBR	28.4786	28.25	28.1291	27.728	27.4028	27.7119	27.5683	27.3553	26.6966
tr|A0A0N7I7C8|A0A0N7I7C8_AZOBR	23.196	25.3947		22.5712		22.2483
tr|A0A0N7I7C9|A0A0N7I7C9_AZOBR				25.9685	25.7721	26.4169	24.4513	26.0555	24.6771
tr|A0A0N7I7D0|A0A0N7I7D0_AZOBR	25.3129	25.2529	24.645	25.0789	25.7353	25.6717	24.8998	25.8587	24.8633
tr|A0A0N7I7D1|A0A0N7I7D1_AZOBR	29.3854	29.3172	29.3789	28.4742	28.7191	28.7363	29.8176	29.0273	28.9471
tr|A0A0N7I7D2|A0A0N7I7D2_AZOBR	27.8457	28.8807	28.3833	27.6227	27.7322	27.4339	28.01	28.2873	26.6421
tr|A0A0N7I7D3|A0A0N7I7D3_AZOBR	27.3915	26.2686	27.3428	26.9667	27.0309	26.0745	26.765	26.8213	26.752
tr|A0A0N7I7D4|A0A0N7I7D4_AZOBR	26.4225	26.1684	26.2997	28.2327	25.8743	26.9671	25.9344	27.4566	25.6748
tr|A0A0N7I7D6|A0A0N7I7D6_AZOBR									23.1178
tr|A0A0N7I7D7|A0A0N7I7D7_AZOBR	22.6099		23.0192		22.2616	24.4194	23.9453		22.1235
tr|A0A0N7I7D8|A0A0N7I7D8_AZOBR			23.9154		24.2275	24.2552			24.0993
tr|A0A0N7I7D9|A0A0N7I7D9_AZOBR					22.6065
tr|A0A0N7I7E0|A0A0N7I7E0_AZOBR		24.092	23.1716			23.9278	23.7811		23.3377
tr|A0A0N7I7E1|A0A0N7I7E1_AZOBR						26.3211	26.7631	23.6915
tr|A0A0N7I7E3|A0A0N7I7E3_AZOBR		26.4087	23.0805	22.4236	24.2883		26.8525	27.2512
tr|A0A0N7I7E6|A0A0N7I7E6_AZOBR	28.3146	27.7703	28.0425	26.6819	27.0731	27.0424	27.6941		24.9556
tr|A0A0N7I7E8|A0A0N7I7E8_AZOBR	23.4435					24.294	23.3851	26.3248	24.2176
tr|A0A0N7I7E9|A0A0N7I7E9_AZOBR	26.2717
tr|A0A0N7I7F2|A0A0N7I7F2_AZOBR	24.1488	27.2221	27.0198	27.131	27.2732	26.7932	26.3302	29.8624	27.92
tr|A0A0N7I7F3|A0A0N7I7F3_AZOBR			23.2539		23.6789	23.3625
tr|A0A0N7I7F4|A0A0N7I7F4_AZOBR	23.5775	28.691	25.1983	22.6047
tr|A0A0N7I7F5|A0A0N7I7F5_AZOBR			26.4864	25.8352	26.2325	25.6674		25.5455	27.2862
tr|A0A0N7I7F6|A0A0N7I7F6_AZOBR	27.473	26.8279	26.2548	27.7217	27.8206	27.7832	27.3609	27.3552
tr|A0A0N7I7F7|A0A0N7I7F7_AZOBR			22.9571	23.1237	24.4693			23.9772	22.7785
tr|A0A0N7I7F8|A0A0N7I7F8_AZOBR		24.0723						26.1068
tr|A0A0N7I7F9|A0A0N7I7F9_AZOBR	26.597	26.2732	26.9111	26.9988	27.2437	26.8272	27.1943	26.7665	26.4845
tr|A0A0N7I7G1|A0A0N7I7G1_AZOBR	31.0684	31.6699	30.9456	31.2195	31.0908	30.9222	30.7401	31.551	31.4875
tr|A0A0N7I7G3|A0A0N7I7G3_AZOBR	26.486	25.5933	27.0914	27.0699	26.0276	26.9651	27.9865	28.7745	28.2363
tr|A0A0N7I7G4|A0A0N7I7G4_AZOBR	28.5908	28.3652	29.1722	28.4165	28.3783	28.4993	28.2759	28.3513	28.6348
tr|A0A0N7I7G6|A0A0N7I7G6_AZOBR	26.1815		23.8872	28.1191	28.2555	27.4844	25.6625	24.7251	24.4734
tr|A0A0N7I7G7|A0A0N7I7G7_AZOBR							22.808	22.5
tr|A0A0N7I7G8|A0A0N7I7G8_AZOBR	24.9237	24.3947	23.4511	22.5547	24.746	23.5192
tr|A0A0N7I7H1|A0A0N7I7H1_AZOBR		23.5293	23.8288	23.6337	23.588	23.0768	23.751	23.2971	23.9618
tr|A0A0N7I7H6|A0A0N7I7H6_AZOBR	27.257	28.6818	28.8404	29.3462	29.3096	27.8966	29.0182	29.4321	28.7597
tr|A0A0N7I7H7|A0A0N7I7H7_AZOBR				23.7962				24.4544	26.0977
tr|A0A0N7I7H9|A0A0N7I7H9_AZOBR	28.1211	28.3838	28.3692	28.8674	28.717	30.1324	27.7407	28.6994	29.0214
tr|A0A0N7I7I0|A0A0N7I7I0_AZOBR		26.2213		27.3702	27.6454				25.4212
tr|A0A0N7I7I1|A0A0N7I7I1_AZOBR		26.6117
tr|A0A0N7I7I2|A0A0N7I7I2_AZOBR		25.2044
tr|A0A0N7I7I3|A0A0N7I7I3_AZOBR		29.0874
tr|A0A0N7I7I4|A0A0N7I7I4_AZOBR	26.9758	30.8024	26.1943	27.7467	27.0703	26.5341	25.4757	24.7665	23.6249
tr|A0A0N7I7I6|A0A0N7I7I6_AZOBR	26.4385	27.5865	25.8774				25.1466	24.9771	23.9114
tr|A0A0N7I7I7|A0A0N7I7I7_AZOBR	23.0329	22.3862		24.3411	23.9043	23.355	23.6573	24.1841	25.9694
tr|A0A0N7I7I9|A0A0N7I7I9_AZOBR	24.5589	25.2821	24.7762	23.9055		23.2911			24.3251
tr|A0A0N7I7J1|A0A0N7I7J1_AZOBR	24.1326	23.2912	24.8729	25.0747	24.5325	24.4262	25.3454	28.224	25.0049
tr|A0A0N7I7J2|A0A0N7I7J2_AZOBR				22.4241		24.2147		24.2277	25.55
tr|A0A0N7I7J5|A0A0N7I7J5_AZOBR	29.1059	30.7237	29.6452	29.7598	30.6731	30.1793	29.8808	30.467	30.1342
tr|A0A0N7I7J6|A0A0N7I7J6_AZOBR	24.0959
tr|A0A0N7I7J9|A0A0N7I7J9_AZOBR	24.5668			26.8591	28.132	27.0906	27.7375	28.4679	26.81
tr|A0A0N7I7K0|A0A0N7I7K0_AZOBR	24.811	29.8943	26.5677	26.0457	26.6774	25.8491	24.9921	24.3983	25.7754
tr|A0A0N7I7K2|A0A0N7I7K2_AZOBR								24.0655
tr|A0A0N7I7K3|A0A0N7I7K3_AZOBR	26.1432	27.1525	26.194	27.0768	26.8733	27.9164	26.6494	26.946	28.6266
tr|A0A0N7I7K4|A0A0N7I7K4_AZOBR	23.0325
tr|A0A0N7I7L0|A0A0N7I7L0_AZOBR	25.7881		23.5118				25.1737	25.8223
tr|A0A0N7I7L2|A0A0N7I7L2_AZOBR	28.2079	28.4734	28.4732	28.7283	28.8179	28.299	28.3351	27.7788	27.6803
tr|A0A0N7I7L3|A0A0N7I7L3_AZOBR		24.2747
tr|A0A0N7I7L9|A0A0N7I7L9_AZOBR				24.8275		25.3802			23.9558
tr|A0A0N7I7M0|A0A0N7I7M0_AZOBR		21.8468	22.3553				22.0866	24.1793
tr|A0A0N7I7M1|A0A0N7I7M1_AZOBR	25.1938	24.9298	23.5347	24.2808	23.9599	22.8026	23.9709	25.2712	23.9551
tr|A0A0N7I7M3|A0A0N7I7M3_AZOBR							24.8806
tr|A0A0N7I7M4|A0A0N7I7M4_AZOBR	26.1729	30.0548	26.5219	26.1792	26.6729	26.9105	27.1651	26.926	26.2354
tr|A0A0N7I7M7|A0A0N7I7M7_AZOBR	31.51	31.456	31.5569	31.5236	31.5036	31.677	31.8915	31.6345	31.5868
tr|A0A0N7I7N0|A0A0N7I7N0_AZOBR		23.4262	22.6604		23.5207
tr|A0A0N7I7N2|A0A0N7I7N2_AZOBR	26.5162	25.99	26.7596	26.4247	25.0577	25.2385	26.5809	25.2816	27.5813
tr|A0A0N7I7N4|A0A0N7I7N4_AZOBR	28.1253	28.1668	27.9875	29.0019	27.4786	28.951	26.8936	27.7254	28.8383
tr|A0A0N7I7N5|A0A0N7I7N5_AZOBR	25.286		24.5353				24.9844	25.982	25.7766
tr|A0A0N7I7N6|A0A0N7I7N6_AZOBR	31.0509	30.9045	30.9476	30.6327	30.1929	30.1405	30.9865	30.6289	29.5886
tr|A0A0N7I7N7|A0A0N7I7N7_AZOBR				23.9685			25.0135
tr|A0A0N7I7N8|A0A0N7I7N8_AZOBR					23.5305			24.5362
tr|A0A0N7I7P0|A0A0N7I7P0_AZOBR	30.9885	30.9543	30.6968	30.5964	30.3538	30.4173	29.7752	30.0612	29.8268
tr|A0A0N7I7P2|A0A0N7I7P2_AZOBR	24.6048	24.2107	24.3441	24.4244	25.5119	24.6727	23.8859	24.7481
tr|A0A0N7I7P3|A0A0N7I7P3_AZOBR	25.2139	26.7063	23.3303	26.0687	26.7546	24.6169	25.2498		24.4337
tr|A0A0N7I7P4|A0A0N7I7P4_AZOBR	25.4467	26.0943	24.3793			26.5104	27.2634	27.2056
tr|A0A0N7I7P5|A0A0N7I7P5_AZOBR	26.6843	25.1596	26.386				23.098		23.2577
tr|A0A0N7I7P6|A0A0N7I7P6_AZOBR							21.9238
tr|A0A0N7I7P7|A0A0N7I7P7_AZOBR			22.8084	23.0548	23.1371	23.1671	23.991	23.7447	24.0904
tr|A0A0N7I7P8|A0A0N7I7P8_AZOBR	26.4856	26.2361	25.6205	27.0411	26.6913	27.4819	26.4249	28.5384	25.2628
tr|A0A0N7I7P9|A0A0N7I7P9_AZOBR	27.4065	27.5964	26.8888	26.7887	26.8181	28.9135	27.7214	27.461	29.2298
tr|A0A0N7I7Q2|A0A0N7I7Q2_AZOBR			25.839	27.4243	26.8037	27.1334	27.4492	27.1112	24.8972
tr|A0A0N7I7Q6|A0A0N7I7Q6_AZOBR	24.1155	24.0219	24.2056	25.1972	24.757	25.5508	25.104	25.6313	26.0587
tr|A0A0N7I7Q8|A0A0N7I7Q8_AZOBR	28.9646	29.7573	29.5521	30.1489	29.8898	29.9853	29.9285	29.9344	29.1573
tr|A0A0N7I7R0|A0A0N7I7R0_AZOBR	27.6821	27.781	27.644	27.7583	27.1989	27.5261	27.8975	28.2706	27.9585
tr|A0A0N7I7R3|A0A0N7I7R3_AZOBR								23.1534
tr|A0A0N7I7R4|A0A0N7I7R4_AZOBR	28.4413	29.1001	29.0629	28.8269	29.0228	28.9839	29.7709	29.1934	29.4465
tr|A0A0N7I7R5|A0A0N7I7R5_AZOBR	28.1922	28.555	28.9228	28.7129	28.6339	29.4846	29.0099	29.0291	30.2761
tr|A0A0N7I7R7|A0A0N7I7R7_AZOBR	28.7192	29.3707	26.7789	30.0412	29.3713	28.1079	27.157	27.573	27.7264
tr|A0A0N7I7R8|A0A0N7I7R8_AZOBR	24.9021	25.7406	25.4362	24.3795	24.8804	25.0077	25.805	25.3203	25.9158
tr|A0A0N7I7R9|A0A0N7I7R9_AZOBR	26.8753	27.492	27.3703	27.339	27.2965	26.5578	26.9584	26.8993	26.3635
tr|A0A0N7I7S2|A0A0N7I7S2_AZOBR		29.7987						22.3683
tr|A0A0N7I7S3|A0A0N7I7S3_AZOBR	25.1166	26.4677	25.5882	24.3003	22.9009	25.1715	25.1756	24.1217	25.308
tr|A0A0N7I7S4|A0A0N7I7S4_AZOBR	25.1235	26.0896	23.8724	24.3774	22.9846		23.1854	27.2192	26.8278
tr|A0A0N7I7S5|A0A0N7I7S5_AZOBR
tr|A0A0N7I7S8|A0A0N7I7S8_AZOBR	22.6427	23.224		25.129
tr|A0A0N7I7S9|A0A0N7I7S9_AZOBR	23.748		24.7133	23.405	23.1459	27.1322	23.1532	24.8609	24.2309
tr|A0A0N7I7T0|A0A0N7I7T0_AZOBR	29.6102	29.9614	29.4588	29.4853	29.4551	29.5173	29.6116	29.633	29.5681
tr|A0A0N7I7T1|A0A0N7I7T1_AZOBR	26.5698						26.2944		28.0559
tr|A0A0N7I7T2|A0A0N7I7T2_AZOBR
tr|A0A0N7I7T5|A0A0N7I7T5_AZOBR	30.1035	30.102	29.8597	29.7513	30.2531	29.5483	29.6701	29.9096	28.9542
tr|A0A0N7I7T6|A0A0N7I7T6_AZOBR	27.7123	27.0726		26.2612	26.6936	27.0075		27.2056	27.7414
tr|A0A0N7I7T7|A0A0N7I7T7_AZOBR	29.5274	28.029	29.2643	29.5203	30.0054	29.0503	28.0526	28.9692	28.4637
tr|A0A0N7I7T8|A0A0N7I7T8_AZOBR		23.1233			23.5161	23.3579		23.1862	25.5089
tr|A0A0N7I7U0|A0A0N7I7U0_AZOBR	30.885	30.6656	31.1416	31.0325	30.7961	30.6868	31.1752	31.3375	30.7811
tr|A0A0N7I7U2|A0A0N7I7U2_AZOBR		24.5297			24.5103	25.4494	23.2873	24.2693	25.1791
tr|A0A0N7I7U4|A0A0N7I7U4_AZOBR								22.1601	22.6181
tr|A0A0N7I7U5|A0A0N7I7U5_AZOBR	26.5661	25.2188	25.4636	25.8541	26.147	25.0018	26.772	26.1033	25.8053
tr|A0A0N7I7V0|A0A0N7I7V0_AZOBR	23.8751	23.7246	22.8093	23.5413	23.6348	23.0822	25.3078	24.1923	24.8343
tr|A0A0N7I7V1|A0A0N7I7V1_AZOBR	26.7454	27.825	27.7921	26.909	27.6202	27.903	27.0942	28.1096	27.06
tr|A0A0N7I7V5|A0A0N7I7V5_AZOBR				25.6338				23.6685	26.7553
tr|A0A0N7I7V6|A0A0N7I7V6_AZOBR				22.9589
tr|A0A0N7I7V7|A0A0N7I7V7_AZOBR	26.5705	28.375	27.4726	27.6631	27.9497	27.4865	27.5219	27.7311	27.4315
tr|A0A0N7I7V8|A0A0N7I7V8_AZOBR	24.0791	23.6315	24.5701	26.5676	26.7747	26.3305	26.088	25.0504	26.0552
tr|A0A0N7I7W0|A0A0N7I7W0_AZOBR	25.7824	25.1427	26.0077	26.1692	26.5313	25.3762	25.0378	25.1902	24.7927
tr|A0A0N7I7W1|A0A0N7I7W1_AZOBR	26.9163	26.1519	26.079	27.2749	27.1346	26.7075	26.4007	26.4564	25.9867
tr|A0A0N7I7W2|A0A0N7I7W2_AZOBR	26.1463			26.934	25.917	26.8479	26.1064	26.2566	27.9695
tr|A0A0N7I7W3|A0A0N7I7W3_AZOBR	25.9477	25.1656	25.9485	25.9364	26.4452	25.7985		25.0335	26.2257
tr|A0A0N7I7W4|A0A0N7I7W4_AZOBR	24.929	26.1232	25.4863	26.5126	25.6628	25.7127	25.9624	24.7678	26.4499
tr|A0A0N7I7W5|A0A0N7I7W5_AZOBR	27.3078	27.2509	27.8174	26.967	27.8478	27.1254	27.6699	26.5395	27.4891
tr|A0A0N7I7W6|A0A0N7I7W6_AZOBR	26.6229	25.5893	25.6037	25.9986	26.0557	25.6566	26.0071	25.327	26.3653
tr|A0A0N7I7W8|A0A0N7I7W8_AZOBR	26.7452	28.2191			27.3646	27.6688	26.9674	26.4087	26.5392
tr|A0A0N7I7W9|A0A0N7I7W9_AZOBR	28.5669	27.6117	28.4437	28.8473	28.9903	28.3206	28.5738	28.904	27.566
tr|A0A0N7I7X0|A0A0N7I7X0_AZOBR				24.815
tr|A0A0N7I7X1|A0A0N7I7X1_AZOBR		22.222				23.7147
tr|A0A0N7I7X3|A0A0N7I7X3_AZOBR	23.6728	24.5956	24.4356	25.833	24.0421	24.688	24.1762		25.5041
tr|A0A0N7I7X7|A0A0N7I7X7_AZOBR	25.5296	24.159	25.5113	24.4016	24.6744		24.3173	24.4955	25.1962
tr|A0A0N7I7X8|A0A0N7I7X8_AZOBR				24.7669			23.4664
tr|A0A0N7I7Y0|A0A0N7I7Y0_AZOBR	24.8989			24.8856
tr|A0A0N7I7Y2|A0A0N7I7Y2_AZOBR			22.8662	24.5911	25.448	24.353	23.3659	24.0957	24.5862
tr|A0A0N7I7Y3|A0A0N7I7Y3_AZOBR		22.9975
tr|A0A0N7I7Y4|A0A0N7I7Y4_AZOBR	31.7376	31.6037	31.4373	30.8426	31.979	31.8207	32.0654	32.4205	31.8856
tr|A0A0N7I7Y5|A0A0N7I7Y5_AZOBR	30.3216	30.2841	30.4125	29.0213	30.4856	30.5679	30.8855	30.396	31.1035
tr|A0A0N7I7Y7|A0A0N7I7Y7_AZOBR	31.6889	29.8716	31.5204	32.2991	31.3307	31.9864	30.8414	30.2439	32.0474
tr|A0A0N7I7Y9|A0A0N7I7Y9_AZOBR		23.6487	23.7371	22.5281		22.8647
tr|A0A0N7I7Z1|A0A0N7I7Z1_AZOBR								24.6697
tr|A0A0N7I7Z2|A0A0N7I7Z2_AZOBR	27.8224	27.7087	27.6697	27.4903	27.7122	27.6957	27.6045	27.5655	28.8348
tr|A0A0N7I7Z3|A0A0N7I7Z3_AZOBR	28.7106	29.1274	29.1002	29.0805	28.905	29.8379	28.5225	28.6633	29.4941
tr|A0A0N7I7Z4|A0A0N7I7Z4_AZOBR	26.0394	26.7266	26.635	26.8932	26.6287	26.6647	26.2505	25.9793	25.7068
tr|A0A0N7I7Z5|A0A0N7I7Z5_AZOBR	29.8232	28.9651	28.9677	28.0486	28.1894	29.9868	26.9761	29.0816	27.1209
tr|A0A0N7I7Z8|A0A0N7I7Z8_AZOBR	27.3626	26.5328	25.5569	28.3936	26.793	27.4551	27.698	27.9607	26.8996
tr|A0A0N7I7Z9|A0A0N7I7Z9_AZOBR	25.768	27.6251	26.008	25.5389	25.8108	25.6606	26.3113	25.8817
tr|A0A0N7I800|A0A0N7I800_AZOBR				24.118
tr|A0A0N7I801|A0A0N7I801_AZOBR		24.2171
tr|A0A0N7I803|A0A0N7I803_AZOBR	24.6737	25.0686	23.6564	24.7161	23.242	24.9276	23.6247	24.8214
tr|A0A0N7I805|A0A0N7I805_AZOBR			23.3279
tr|A0A0N7I806|A0A0N7I806_AZOBR	28.4429	28.3782	29.6863	29.4623	29.3007	28.9085	29.8122	28.623	29.5807
tr|A0A0N7I807|A0A0N7I807_AZOBR	27.7891	28.1561	27.6272	29.1369	28.6143	28.539	29.5739	29.205	28.6259
tr|A0A0N7I808|A0A0N7I808_AZOBR			23.4485	26.1642	21.9252		24.8418
tr|A0A0N7I809|A0A0N7I809_AZOBR	23.5056			23.8215	25.6416		24.5727
tr|A0A0N7I810|A0A0N7I810_AZOBR	23.9209		26.0812			22.3069	23.3113	23.6695	24.9388
tr|A0A0N7I813|A0A0N7I813_AZOBR	28.1814	29.1246	28.6625	28.6461	28.5959	28.48	28.4434	28.6298	28.2962
tr|A0A0N7I814|A0A0N7I814_AZOBR				24.7448	23.6225	24.2194	25.4986	24.1019	24.3281
tr|A0A0N7I816|A0A0N7I816_AZOBR	26.1192	24.4123	26.0508	25.5382	25.3064	25.8952	23.6689	26.1822	25.154
tr|A0A0N7I819|A0A0N7I819_AZOBR	30.7994	30.3442	30.794	30.602	30.8343	30.6441	30.3548	30.4572	30.0207
tr|A0A0N7I821|A0A0N7I821_AZOBR		27.5358	26.8266	27.0553	27.6924	26.8722	26.2829	26.0925
tr|A0A0N7I822|A0A0N7I822_AZOBR	25.3521		25.7439	25.4596	25.4462		25.2286
tr|A0A0N7I823|A0A0N7I823_AZOBR	25.2174	25.7743	25.1976	25.0571	25.7187	25.6025	25.2548	25.0528	26.3427
tr|A0A0N7I824|A0A0N7I824_AZOBR		23.4884
tr|A0A0N7I825|A0A0N7I825_AZOBR						23.5366		22.0523	23.3599
tr|A0A0N7I827|A0A0N7I827_AZOBR	28.4424	27.6532	28.1413	28.8883	28.3078	28.2873	28.7688	29.2449	29.5163
tr|A0A0N7I829|A0A0N7I829_AZOBR	26.4652	23.4695		25.3324	24.7633	26.0965	24.5599	27.8781	26.1061
tr|A0A0N7I831|A0A0N7I831_AZOBR			24.4558
tr|A0A0N7I832|A0A0N7I832_AZOBR	29.6655	28.6821	28.7935	29.0137	28.7	29.1564	28.9062	28.2225	29.1279
tr|A0A0N7I833|A0A0N7I833_AZOBR		22.9396		23.0397		21.892		24.9236	24.9828
tr|A0A0N7I835|A0A0N7I835_AZOBR	26.3462	25.164	25.412	25.9037	26.0197	25.0603	25.4489	24.5594	26.0907
tr|A0A0N7I836|A0A0N7I836_AZOBR	33.2057	32.579	33.2713	32.9291	32.8484	32.9365	33.1179	33.3452	32.7182
tr|A0A0N7I837|A0A0N7I837_AZOBR					23.5123	24.1273			26.8329
tr|A0A0N7I838|A0A0N7I838_AZOBR								26.2577
tr|A0A0N7I841|A0A0N7I841_AZOBR				24.2808
tr|A0A0N7I842|A0A0N7I842_AZOBR	27.925		27.925	27.3676	26.1934	29.2256	28.1756	28.6461	30.0163
tr|A0A0N7I843|A0A0N7I843_AZOBR	28.9054	27.0617	28.9442	25.8347	26.2664	25.7338	28.3726	25.9394	28.5679
tr|A0A0N7I845|A0A0N7I845_AZOBR				24.8146
tr|A0A0N7I847|A0A0N7I847_AZOBR	23.3839	26.9803	27.01	30.1212	29.7253	29.7183	28.4878	30.9911	27.2339
tr|A0A0N7I849|A0A0N7I849_AZOBR	29.9938	28.9806	30.2205	29.9388	29.604	28.7866	30.0617	29.916	29.1214
tr|A0A0N7I851|A0A0N7I851_AZOBR	26.8787	25.6642	28.5771	26.9161	27.1749	26.2566	26.8357	26.3207	25.5348
tr|A0A0N7I852|A0A0N7I852_AZOBR	22.861		24.6316	26.8949	26.6269	24.9584	25.3485	25.6244	25.8507
tr|A0A0N7I854|A0A0N7I854_AZOBR								22.8361
tr|A0A0N7I856|A0A0N7I856_AZOBR				24.4521		24.8977	25.2856	24.012	25.0765
tr|A0A0N7I859|A0A0N7I859_AZOBR		22.0764
tr|A0A0N7I860|A0A0N7I860_AZOBR	33.6218	33.1888	33.1637	31.7452	32.2168	32.2067	32.1501	32.3662	32.7321
tr|A0A0N7I862|A0A0N7I862_AZOBR	25.0386	22.7894		23.6726	24.6804	26.0639	23.9873		24.143
tr|A0A0N7I863|A0A0N7I863_AZOBR	25.0509		25.6077	25.2822
tr|A0A0N7I864|A0A0N7I864_AZOBR	27.4215	23.0737	26.885	24.807	24.803	26.0133	29.8692	26.1837	26.8109
tr|A0A0N7I866|A0A0N7I866_AZOBR		27.9506		26.9324	26.8141	25.7512	24.0559	26.6506	24.5068
tr|A0A0N7I867|A0A0N7I867_AZOBR	23.9811	24.2012	24.4415	23.7976	23.5386	24.2084	24.1231	23.9862	24.3831
tr|A0A0N7I870|A0A0N7I870_AZOBR		24.4369
tr|A0A0N7I871|A0A0N7I871_AZOBR	25.2482	25.7362	24.9873	25.8459	25.6833	25.5024	26.5287	26.3219	25.427
tr|A0A0N7I872|A0A0N7I872_AZOBR	27.4118	27.1034	27.8576	27.8859	27.7341	27.3058	27.7433	27.6183	27.3173
tr|A0A0N7I873|A0A0N7I873_AZOBR							22.29
tr|A0A0N7I874|A0A0N7I874_AZOBR	29.3819	29.9853	28.9625	27.8062	27.9037	27.504	28.2697	26.7213	26.413
tr|A0A0N7I876|A0A0N7I876_AZOBR					22.3865
tr|A0A0N7I877|A0A0N7I877_AZOBR						23.5879
tr|A0A0N7I878|A0A0N7I878_AZOBR							24.0354	22.8603
tr|A0A0N7I880|A0A0N7I880_AZOBR						25.5959		24.2577
tr|A0A0N7I881|A0A0N7I881_AZOBR	29.4726	24.8398		29.3764	29.1502	28.7836	28.2412		27.6426
tr|A0A0N7I883|A0A0N7I883_AZOBR	32.0331	31.7065	32.054	31.9507	32.0743	31.9251	31.8139	32.1339	31.6005
tr|A0A0N7I884|A0A0N7I884_AZOBR	22.2939	27.9161	23.5448		22.5523			22.6546	21.0773
tr|A0A0N7I885|A0A0N7I885_AZOBR	25.4026	25.1108	25.8157	26.0839	26.543	25.9258	25.5237	25.5937	25.3928
tr|A0A0N7I886|A0A0N7I886_AZOBR	24.3495	22.8421	23.8247	24.3099	24.5901	24.8073	24.7534	25.1596	26.1981
tr|A0A0N7I890|A0A0N7I890_AZOBR			22.9766			25.4821		25.6725
tr|A0A0N7I891|A0A0N7I891_AZOBR	23.7424	25.257	23.3608		23.8737	24.3081	23.4594
tr|A0A0N7I894|A0A0N7I894_AZOBR							23.5404
tr|A0A0N7I896|A0A0N7I896_AZOBR			24.1102				23.924
tr|A0A0N7I898|A0A0N7I898_AZOBR					25.2884	25.455
tr|A0A0N7I8A1|A0A0N7I8A1_AZOBR						25.3156
tr|A0A0N7I8A3|A0A0N7I8A3_AZOBR									24.9084
tr|A0A0N7I8A4|A0A0N7I8A4_AZOBR		24.2414			22.6927
tr|A0A0N7I8A6|A0A0N7I8A6_AZOBR			23.1758			22.4284			24.1985
tr|A0A0N7I8A8|A0A0N7I8A8_AZOBR		23.1546							22.8382
tr|A0A0N7I8B0|A0A0N7I8B0_AZOBR								27.4908	23.1986
tr|A0A0N7I8B1|A0A0N7I8B1_AZOBR	23.1829		24.3196	24.8281	24.5636	24.1853	25.0286	25.2896	25.0256
tr|A0A0N7I8B3|A0A0N7I8B3_AZOBR	25.7823	23.7262	25.0392	24.7978	25.9753	25.8333	26.523	26.1887	25.9187
tr|A0A0N7I8B4|A0A0N7I8B4_AZOBR	27.1274	26.6817	26.2153	24.8319	27.0057	26.6322	26.6645	26.9325	27.1972
tr|A0A0N7I8B5|A0A0N7I8B5_AZOBR		25.1887						23.1101
tr|A0A0N7I8B7|A0A0N7I8B7_AZOBR	25.6257	27.4439	26.4761	25.569	24.8531	27.0485	26.5298	26.0465	27.1335
tr|A0A0N7I8B8|A0A0N7I8B8_AZOBR	26.9235	27.6894	27.3139	26.4272	26.0441	25.198	25.7744	25.4044	26.4532
tr|A0A0N7I8C0|A0A0N7I8C0_AZOBR		25.0919		22.4461
tr|A0A0N7I8C2|A0A0N7I8C2_AZOBR				30.1771					30.2925
tr|A0A0N7I8C6|A0A0N7I8C6_AZOBR			22.5868	22.0146			22.9204
tr|A0A0N7I8C7|A0A0N7I8C7_AZOBR	27.0794	26.9139	27.0305	27.5454	27.2898	27.723	26.2754	26.8543	27.0342
tr|A0A0N7I8C9|A0A0N7I8C9_AZOBR	27.5923				28.6301	29.0829			28.2155
tr|A0A0N7I8D5|A0A0N7I8D5_AZOBR	22.5741		22.3733	22.8629		23.6496	23.1294	23.047	25.015
tr|A0A0N7I8D7|A0A0N7I8D7_AZOBR	28.8301	28.9056	28.505	28.4705	28.6046	28.9112	28.1605	29.0089	28.6091
tr|A0A0N7I8D8|A0A0N7I8D8_AZOBR	24.1486	24.3955	26.0336	24.2921	27.8522	29.585	23.2713	28.3671	26.0984
tr|A0A0N7I8E2|A0A0N7I8E2_AZOBR	23.1802		23.9139					22.4409
tr|A0A0N7I8E5|A0A0N7I8E5_AZOBR	26.6818	26.2291	25.7076	26.7433	26.9588	26.0563	26.2917	25.906	24.385
tr|A0A0N7I8E7|A0A0N7I8E7_AZOBR	27.3666	28.8899	27.5255	25.8605	26.1701	25.0697	25.8188	26.0734	25.8359
tr|A0A0N7I8F1|A0A0N7I8F1_AZOBR			28.2421					28.5418	25.8781
tr|A0A0N7I8F2|A0A0N7I8F2_AZOBR	26.1451	27.9464	27.3865		26.898	25.8017	25.0358	26.4963	26.402
tr|A0A0N7I8F3|A0A0N7I8F3_AZOBR	26.003	27.9509	27.5243	26.4232	26.3915	26.8386	26.9718	27.4311	25.6613
tr|A0A0N7I8F4|A0A0N7I8F4_AZOBR	24.3484	27.3973		22.9782	23.1233	27.4399	23.1349	27.174	25.8459
tr|A0A0N7I8F6|A0A0N7I8F6_AZOBR	29.2928	28.6005	29.5518	28.9364	29.696	29.5426	29.6418	29.5598	28.6078
tr|A0A0N7I8F8|A0A0N7I8F8_AZOBR	26.6293	27.5674	29.3689	29.1508	28.129	27.5335	28.0039	28.571	27.2258
tr|A0A0N7I8F9|A0A0N7I8F9_AZOBR	27.2385	23.8571	26.7032	27.4462	27.5745	27.4374	26.8362	27.6013	27.2082
tr|A0A0N7I8G1|A0A0N7I8G1_AZOBR	31.5172	31.405	31.5104	30.8018	30.7664	30.9937	30.6818	30.6463	30.5498
tr|A0A0N7I8G2|A0A0N7I8G2_AZOBR					26.445	27.1186
tr|A0A0N7I8G7|A0A0N7I8G7_AZOBR								25.1265
tr|A0A0N7I8G9|A0A0N7I8G9_AZOBR				22.2637	22.5844	22.8791
tr|A0A0N7I8H3|A0A0N7I8H3_AZOBR	27.9906	27.8903	28.036	28.3081	28.74	27.6862	27.8735	28.6735	27.0595
tr|A0A0N7I8H4|A0A0N7I8H4_AZOBR	29.2268	27.423	28.0265	29.2852	28.3133	29.5635	28.3675	29.3316	29.7762
tr|A0A0N7I8H8|A0A0N7I8H8_AZOBR							24.0611
tr|A0A0N7I8I2|A0A0N7I8I2_AZOBR				23.7098				22.9369
tr|A0A0N7I8I4|A0A0N7I8I4_AZOBR		25.7336	26.4384			26.0482	25.8707
tr|A0A0N7I8I5|A0A0N7I8I5_AZOBR		23.6073
tr|A0A0N7I8I7|A0A0N7I8I7_AZOBR	26.9576	28.2925	27.792	27.9936	27.6456	27.351	27.6254	27.6388	26.1585
tr|A0A0N7I8I8|A0A0N7I8I8_AZOBR			24.1983		24.3718	26.1598
tr|A0A0N7I8J0|A0A0N7I8J0_AZOBR				22.5364			21.9673	23.0025	23.6393
tr|A0A0N7I8J1|A0A0N7I8J1_AZOBR	25.3542	23.576	22.7461	24.9263	23.9935	24.0894	24.9692	24.339	24.4639
tr|A0A0N7I8J4|A0A0N7I8J4_AZOBR	29.7772	29.3751	29.3399	29.7213	29.7176	26.5014	29.0718	29.6764	29.0468
tr|A0A0N7I8J6|A0A0N7I8J6_AZOBR	26.2752	25.8902		26.3353			29.6874		29.5976
tr|A0A0N7I8J9|A0A0N7I8J9_AZOBR	27.5836	25.6823	26.5935	27.3361	28.1118	28.5436	26.2005	28.2162	25.9122
tr|A0A0N7I8K2|A0A0N7I8K2_AZOBR		22.8333	26.5972				23.1975
tr|A0A0N7I8K4|A0A0N7I8K4_AZOBR	29.1725	28.2038	29.3856	29.0373	30.023	28.9781	29.1696	29.5765	28.3997
tr|A0A0N7I8K5|A0A0N7I8K5_AZOBR		22.6549
tr|A0A0N7I8K7|A0A0N7I8K7_AZOBR	26.9398		23.8451	23.7585	25.9931
tr|A0A0N7I8K8|A0A0N7I8K8_AZOBR	25.4345	24.2525		25.4273	26.0121				25.2756
tr|A0A0N7I8L1|A0A0N7I8L1_AZOBR	31.242	30.5507	31.1592	30.8881	31.675	31.9302	31.7765	31.6095	31.8996
tr|A0A0N7I8L2|A0A0N7I8L2_AZOBR	23.9236	24.9268	24.2881	26.3219	26.3639	25.0904	24.8389	24.3317
tr|A0A0N7I8L4|A0A0N7I8L4_AZOBR					24.0308	25.1956		24.1187
tr|A0A0N7I8L7|A0A0N7I8L7_AZOBR	24.6901		24.2593					23.386	24.5064
tr|A0A0N7I8L8|A0A0N7I8L8_AZOBR	27.8664	27.8038	28.0109	29.0919	28.7827	27.9669	28.735	28.4339	28.133
tr|A0A0N7I8M1|A0A0N7I8M1_AZOBR	29.5418	31.3672	30.6434	29.509	29.4664	29.4259	30.4557	30.1123	30.0581
tr|A0A0N7I8M4|A0A0N7I8M4_AZOBR			25	25.7432		26.4167	23.812	25.917	26.6872
tr|A0A0N7I8M5|A0A0N7I8M5_AZOBR	22.8449	21.5971		23.951	25.1761	24.6772	25.2751	25.9083	26.4879
tr|A0A0N7I8M6|A0A0N7I8M6_AZOBR			24.5571
tr|A0A0N7I8M7|A0A0N7I8M7_AZOBR						23.6074
tr|A0A0N7I8M8|A0A0N7I8M8_AZOBR	22.3991		24.3678			22.0131	24.7672		26.01
tr|A0A0N7I8M9|A0A0N7I8M9_AZOBR	23.6486	24.2713	24.8311	23.7407	24.08	24.5254	23.5413	25.5459	23.9425
tr|A0A0N7I8N2|A0A0N7I8N2_AZOBR									26.4204
tr|A0A0N7I8N4|A0A0N7I8N4_AZOBR						24.6977
tr|A0A0N7I8N5|A0A0N7I8N5_AZOBR	25.4017	25.8923	25.9782	26.4253	26.0259	26.9566		23.6573
tr|A0A0N7I8N6|A0A0N7I8N6_AZOBR		22.4275	22.5246	24.1784	24.4921	24.2916		24.7354
tr|A0A0N7I8N7|A0A0N7I8N7_AZOBR	25.9828								26.5401
tr|A0A0N7I8N8|A0A0N7I8N8_AZOBR	29.2479	29.9274	29.1216	29.5775	29.141	29.2768	29.0964	29.7123	28.8003
tr|A0A0N7I8P2|A0A0N7I8P2_AZOBR					24.4352	24.9523		22.0197
tr|A0A0N7I8P3|A0A0N7I8P3_AZOBR	29.8357	31.4426	29.5405	26.0466	29.479	30.8428	29.9876	30.8135	31.0684
tr|A0A0N7I8P4|A0A0N7I8P4_AZOBR	26.1155		28.5688		26.0689				28.4834
tr|A0A0N7I8P6|A0A0N7I8P6_AZOBR	24.7858		26.3066	25.3878			26.2406		22.4763
tr|A0A0N7I8Q0|A0A0N7I8Q0_AZOBR	24.8644		24.427			23.9492	23.5142
tr|A0A0N7I8Q2|A0A0N7I8Q2_AZOBR	29.2597	29.0949	28.9266	29.2566	29.2213	29.1014	28.9059	30.0497	30.0397
tr|A0A0N7I8Q4|A0A0N7I8Q4_AZOBR	27.4987	25.6546	26.7355	27.9573	27.116	26.7743	26.2799	27.4805	25.8582
tr|A0A0N7I8Q8|A0A0N7I8Q8_AZOBR	26.1112	24.4159	26.4749	27.402	27.3479	26.9176	27.1363	26.4276	28.2866
tr|A0A0N7I8Q9|A0A0N7I8Q9_AZOBR				23.5495	24.3069	24.1672		23.6843
tr|A0A0N7I8R0|A0A0N7I8R0_AZOBR	27.1208	27.1938	26.8584	28.1856	27.7318	27.2733	27.1453	26.4142	26.9073
tr|A0A0N7I8R2|A0A0N7I8R2_AZOBR	25.8069	23.8794	26.0723	26.7201	29.3408	28.5626	25.9788	25.4692	25.8761
tr|A0A0N7I8R3|A0A0N7I8R3_AZOBR	25.4637	24.6002	24.5899	24.937	25.3517	25.7002	25.2399	25.9756	24.3344
tr|A0A0N7I8R4|A0A0N7I8R4_AZOBR	25.6012	24.9968	25.249	25.3373	25.6646	24.9639	24.3965	25.0625	23.3421
tr|A0A0N7I8R5|A0A0N7I8R5_AZOBR				22.7848				23.0296
tr|A0A0N7I8R6|A0A0N7I8R6_AZOBR	24.9735	25.0722	24.449	25.3159	25.5927	25.6858		24.093	25.4735
tr|A0A0N7I8R7|A0A0N7I8R7_AZOBR	25.9107				24.9509
tr|A0A0N7I8R8|A0A0N7I8R8_AZOBR	27.2414	27.2557	25.1804	27.0616		25.9424	26.0544	27.2767	24.1208
tr|A0A0N7I8S1|A0A0N7I8S1_AZOBR	22.5204			24.3611				23.1946
tr|A0A0N7I8S2|A0A0N7I8S2_AZOBR							24.5864		24.9545
tr|A0A0N7I8S3|A0A0N7I8S3_AZOBR	23.2836	24.096	23.1798		22.0259	22.3014		21.9158
tr|A0A0N7I8S4|A0A0N7I8S4_AZOBR			22.3392		23.3825
tr|A0A0N7I8S6|A0A0N7I8S6_AZOBR		28.0673
tr|A0A0N7I8S7|A0A0N7I8S7_AZOBR	25.6879	25.8073	25.6064	25.43	26.3826	26.4718	26.4261	26.3157	27.6164
tr|A0A0N7I8T1|A0A0N7I8T1_AZOBR	27.004	26.625	26.5387	26.1413	25.8678	26.6923	26.7371	25.9255	26.1687
tr|A0A0N7I8U1|A0A0N7I8U1_AZOBR	26.574	26.2756	26.2228	25.0551	25.1865	26.5756	27.4163	27.0486	27.4624
tr|A0A0N7I8V1|A0A0N7I8V1_AZOBR	23.1223			22.4134
tr|A0A0N7I8V2|A0A0N7I8V2_AZOBR	28.8038	30.3982	28.5255	27.6296	28.3772	28.2316	27.5303	27.8825	27.7221
tr|A0A0N7I8V3|A0A0N7I8V3_AZOBR				24.2789
tr|A0A0N7I8V4|A0A0N7I8V4_AZOBR	30.6472	29.976	30.9381	31.6146	32.3483	32.2125	32.368	32.1638	31.355
tr|A0A0N7I8V8|A0A0N7I8V8_AZOBR	24.8708		23.8162	25.5041	25.1554	25.462
tr|A0A0N7I8V9|A0A0N7I8V9_AZOBR				21.9465			23.7871
tr|A0A0N7I8W0|A0A0N7I8W0_AZOBR		26.9062	27.03	26.3472	26.503	26.3497	26.3831	26.3957	24.7494
tr|A0A0N7I8W1|A0A0N7I8W1_AZOBR					26.4033	22.4221
tr|A0A0N7I8W2|A0A0N7I8W2_AZOBR						25.5152	22.3941	26.8905	26.5642
tr|A0A0N7I8W3|A0A0N7I8W3_AZOBR		26.4534				21.6619	23.6181
tr|A0A0N7I8W4|A0A0N7I8W4_AZOBR		24.7251		23.0497
tr|A0A0N7I8X0|A0A0N7I8X0_AZOBR				24.8301	24.8309	24.6257
tr|A0A0N7I8X1|A0A0N7I8X1_AZOBR				23.3932
tr|A0A0N7I8X8|A0A0N7I8X8_AZOBR	25.9912	24.2969	25.5395	24.982	24.9586	25.9657	24.96	25.1267	26.4014
tr|A0A0N7I8X9|A0A0N7I8X9_AZOBR	24.4477	22.7674	23.49	23.8374	23.5942	24.9247	22.6801	23.6092	25.0392
tr|A0A0N7I8Y2|A0A0N7I8Y2_AZOBR	24.5426		24.1137	25.5002	25.677	24.7865	24.4161	24.3815	24.4392
tr|A0A0N7I8Y8|A0A0N7I8Y8_AZOBR				22.5175		21.6171
tr|A0A0N7I8Y9|A0A0N7I8Y9_AZOBR		22.2859
tr|A0A0N7I8Z1|A0A0N7I8Z1_AZOBR	22.2704	22.4374	26.6534	26.8255	26.067	23.4122	24.6541	25.7124	23.9214
tr|A0A0N7I8Z2|A0A0N7I8Z2_AZOBR		29.2734
tr|A0A0N7I8Z3|A0A0N7I8Z3_AZOBR	24.8459	23.8927	24.15	26.0363	25.0641	25.7752	25.4446	26.3239	27.1174
tr|A0A0N7I8Z4|A0A0N7I8Z4_AZOBR	32.6457	28.9298	31.0404	30.1693	29.5243	29.26	28.7463	30.535	29.2991
tr|A0A0N7I8Z5|A0A0N7I8Z5_AZOBR								22.3341
tr|A0A0N7I8Z8|A0A0N7I8Z8_AZOBR	25.2842	26.1699	26.4468	25.9325	25.7918	26.6002	25.9168	25.4085	24.2453
tr|A0A0N7I903|A0A0N7I903_AZOBR	25.3254	26.1499	26.3302	25.3649	25.5438	25.6043	25.945	25.6624	25.3314
tr|A0A0N7I904|A0A0N7I904_AZOBR	26.2269	26.3437	25.414	25.3458		25.0806	25.5899	26.1894	28.0212
tr|A0A0N7I907|A0A0N7I907_AZOBR	31.9679	32.5141	32.1122	32.3442	32.0517	32.0275	32.4168	32.7725	32.645
tr|A0A0N7I908|A0A0N7I908_AZOBR							24.2181
tr|A0A0N7I913|A0A0N7I913_AZOBR	23.3206	24.52			23.0968	23.1545
tr|A0A0N7I914|A0A0N7I914_AZOBR				25.9624	22.9143	24.8937			24.6978
tr|A0A0N7I920|A0A0N7I920_AZOBR	22.8056
tr|A0A0N7I926|A0A0N7I926_AZOBR									23.8036
tr|A0A0N7I928|A0A0N7I928_AZOBR		23.4686	24.7419
tr|A0A0N7I931|A0A0N7I931_AZOBR	27.5881	26.4032				26.1758	27.4015		25.7921
tr|A0A0N7I934|A0A0N7I934_AZOBR				30.5983	26.1376	26.8771	21.9506		25.708
tr|A0A0N7I935|A0A0N7I935_AZOBR				23.2681
tr|A0A0N7I936|A0A0N7I936_AZOBR	23.1312
tr|A0A0N7I938|A0A0N7I938_AZOBR				29.1653	26.2696	28.4009			28.4047
tr|A0A0N7I939|A0A0N7I939_AZOBR	26.4523	26.852	26.9526	27.448	26.6806	27.8684	26.9504	27.7007	27.6963
tr|A0A0N7I941|A0A0N7I941_AZOBR	22.513
tr|A0A0N7I943|A0A0N7I943_AZOBR	27.9815	25.4745	27.0842	25.6328	25.1531	25.0406	26.2944	25.5892	26.4714
tr|A0A0N7I944|A0A0N7I944_AZOBR	26.8091	26.8729	26.3436
tr|A0A0N7I948|A0A0N7I948_AZOBR	26.8828	29.0526	29.427	29.7255	24.6035	29.2875	22.2115		24.1505
tr|A0A0N7I954|A0A0N7I954_AZOBR	23.8467	27.0222	23.7821	23.7761	23.7577	25.8147	24.1083	25.6754	25.7444
tr|A0A0N7I955|A0A0N7I955_AZOBR	28.5593	28.8047	28.2215	28.4462	27.6631	27.6357	27.5026	27.7726	27.5312
tr|A0A0N7I956|A0A0N7I956_AZOBR		27.3771			23.0414
tr|A0A0N7I959|A0A0N7I959_AZOBR	27.7878	25.6565	27.6992	26.7793	26.2736	27.3746	26.4066	27.7592	28.5306
tr|A0A0N7I960|A0A0N7I960_AZOBR	25.061	24.7927	22.4639	22.8355	24.8702	25.7107		23.6456	24.9245
tr|A0A0N7I961|A0A0N7I961_AZOBR		26.5132
tr|A0A0N7I962|A0A0N7I962_AZOBR		26.5148	22.0405
tr|A0A0N7I965|A0A0N7I965_AZOBR								26.3041
tr|A0A0N7I968|A0A0N7I968_AZOBR							25.4487	25.7107	27.0354
tr|A0A0N7I976|A0A0N7I976_AZOBR	32.0153	31.6931	32.3252	32.2807	32.4436	32.1749	31.7666	32.0003	30.9986
tr|A0A0N7I979|A0A0N7I979_AZOBR		27.0798	26.963	27.3685	27.7506	29.3535	26.4261	27.0279	27.6939
tr|A0A0N7I984|A0A0N7I984_AZOBR					23.9279	22.7457
tr|A0A0N7I989|A0A0N7I989_AZOBR				26.8021	26.336	24.6132
tr|A0A0N7I994|A0A0N7I994_AZOBR					24.9358
tr|A0A0N7I995|A0A0N7I995_AZOBR				22.5325	22.6641	22.9874
tr|A0A0N7I999|A0A0N7I999_AZOBR	26.2155	24.8087	26.4422	25.7042	25.975	27.1115	23.8229	25.7789	25.7794
tr|A0A0N7I9A0|A0A0N7I9A0_AZOBR			23.7566				23.124	22.5471
tr|A0A0N7I9A1|A0A0N7I9A1_AZOBR							25.6014
tr|A0A0N7I9A3|A0A0N7I9A3_AZOBR	27.4212	27.6488	28.4204	27.9573	27.9605	28.2181	28.0003	28.301	26.9643
tr|A0A0N7I9A4|A0A0N7I9A4_AZOBR	28.0682	28.3158	28.0323	28.2034	28.8394	27.8434	29.8658	29.6076	27.5396
tr|A0A0N7I9A8|A0A0N7I9A8_AZOBR			25.9616	25.8682		23.4942	26.6549	26.2656	26.3531
tr|A0A0N7I9A9|A0A0N7I9A9_AZOBR	25.4257	27.841	26.8683	27.5722	25.631	25.5503	26.0532	25.5622	26.481
tr|A0A0P0E717|A0A0P0E717_AZOBR	26.6625	26.0713	27.3227	27.2326	27.2569	28.1869	27.3216	27.2684	28.6745
tr|A0A0P0E723|A0A0P0E723_AZOBR	22.8497				21.8335	22.774
tr|A0A0P0E742|A0A0P0E742_AZOBR	29.3213	29.4051	30.3556	29.8054	30.204	29.6592	30.1388	30.228	29.3309
tr|A0A0P0E752|A0A0P0E752_AZOBR									23.2777
tr|A0A0P0E762|A0A0P0E762_AZOBR	23.6892		23.9083	22.3792		24.353		23.8599	24.464
tr|A0A0P0E789|A0A0P0E789_AZOBR	23.0549				22.1518	23.4814
tr|A0A0P0E796|A0A0P0E796_AZOBR	27.6045	22.7182	25.9649	23.9719	27.6391	27.6604	25.2235	27.5536	24.9598
tr|A0A0P0E7A7|A0A0P0E7A7_AZOBR	32.3367	31.9471	32.3102	32.0285	31.986	31.8783	32.6738	32.7709	32.0304
tr|A0A0P0E7C8|A0A0P0E7C8_AZOBR	26.3613	26.5971	27.7723	27.1781	27.555	27.3596	26.9362	27.6037	25.904
tr|A0A0P0E7E7|A0A0P0E7E7_AZOBR	26.1123	24.3783	25.3532	24.9298	25.2411	23.926	25.5545	24.1631	25.2888
tr|A0A0P0E7F8|A0A0P0E7F8_AZOBR						27.8523
tr|A0A0P0E7H8|A0A0P0E7H8_AZOBR						23.2189			23.8984
tr|A0A0P0E7K1|A0A0P0E7K1_AZOBR	24.3622	26.567	25.3351	25.5063	25.4391	24.7854	25.0845	25.3002
tr|A0A0P0E7K9|A0A0P0E7K9_AZOBR	25.9159	25.022	26.416	24.3348	26.3526	27.6315	24.8304	25.5162	25.7042
tr|A0A0P0E7P0|A0A0P0E7P0_AZOBR	25.867	25.1258	25.8763	27.0494	26.8749	26.1131	26.2325	26.6518	25.5864
tr|A0A0P0E7P9|A0A0P0E7P9_AZOBR	28.8221	27.197	29.0878	27.9946	28.6994	28.088	28.6528	27.5415	27.8569
tr|A0A0P0E7Q9|A0A0P0E7Q9_AZOBR	25.885	24.6832	25.6372	25.1963	25.4779	25.9807	25.9033	25.2684	24.9637
tr|A0A0P0E7T8|A0A0P0E7T8_AZOBR	23.1808	24.7988	26.8088	25.2093	24.9883	25.3726	23.8402	26.6533	25.0626
tr|A0A0P0E7X0|A0A0P0E7X0_AZOBR	29.876	29.8928	29.7668	28.9612	28.9133	28.8806	29.1302	29.1363	29.3168
tr|A0A0P0E7X8|A0A0P0E7X8_AZOBR	30.689	32.6798	31.0214	31.2092	31.5881	30.855	29.9594	31.2046	29.0476
tr|A0A0P0E802|A0A0P0E802_AZOBR	25.9734			27.9887		23.4525			28.5498
tr|A0A0P0E838|A0A0P0E838_AZOBR	26.7116	27.0613	26.8356	26.9117	26.2015	27.75	26.5561	27.6835	28.1478
tr|A0A0P0E849|A0A0P0E849_AZOBR	25.9467	23.8372	25.8317	26.509	25.6875	26.5384	26.5024	26.5726	27.1517
tr|A0A0P0E861|A0A0P0E861_AZOBR	29.4503	29.1411	29.2636	28.941	29.3819	30.1474	29.1339	29.3007	30.431
tr|A0A0P0E872|A0A0P0E872_AZOBR	31.5147	31.764	31.5747	31.08	30.5374	30.4993	30.6874	31.1483	30.0631
tr|A0A0P0E884|A0A0P0E884_AZOBR	26.7416			27.3381			26.6266	27.8491	26.9622
tr|A0A0P0E8B9|A0A0P0E8B9_AZOBR									24.2226
tr|A0A0P0E8G3|A0A0P0E8G3_AZOBR	26.1187	26.954	27.0026	27.1228	26.9177	26.4912	27.1618	27.6809	26.8222
tr|A0A0P0E8I9|A0A0P0E8I9_AZOBR	28.0863	27.6263	27.1263	29.6675	28.6897	29.158	28.158	28.2114	28.6312
tr|A0A0P0E8J9|A0A0P0E8J9_AZOBR	24.485	28.898	24.0613	25.772	25.17		25.6377	24.696	25.3919
tr|A0A0P0E8L3|A0A0P0E8L3_AZOBR	25.3137	24.9679	25.1869		25.0783	24.623	24.4658	24.8928
tr|A0A0P0E8M3|A0A0P0E8M3_AZOBR		24.3164			25.9096
tr|A0A0P0E8N8|A0A0P0E8N8_AZOBR	25.4749		25.9217	24.0192	26.0825	26.4272			26.1494
tr|A0A0P0E8Q4|A0A0P0E8Q4_AZOBR				21.9394
tr|A0A0P0E8R9|A0A0P0E8R9_AZOBR	27.8921	28.1114	28.47	28.68	28.5132	28.7116	28.5042	28.5156	28.1001
tr|A0A0P0E8S9|A0A0P0E8S9_AZOBR						24.249	22.7497	21.1567
tr|A0A0P0E8U6|A0A0P0E8U6_AZOBR	27.002	23.4073	25.7121	24.8066	24.5308	25.9664		25.9546	27.5653
tr|A0A0P0E8U9|A0A0P0E8U9_AZOBR	24.7253	24.8197					24.7888
tr|A0A0P0E8W1|A0A0P0E8W1_AZOBR		22.417	23.5156			23.8095
tr|A0A0P0E8X1|A0A0P0E8X1_AZOBR	26.0606						27.5492	23.0367	22.9173
tr|A0A0P0E8X6|A0A0P0E8X6_AZOBR		23.3951	23.8016	23.1534	24.0194		24.0693	23.7953	24.0867
tr|A0A0P0E8X9|A0A0P0E8X9_AZOBR		22.8058				24.6292
tr|A0A0P0E8Y6|A0A0P0E8Y6_AZOBR	30.9306	30.6072	31.1626	31.0799	30.8579	31.8827	30.7698	31.1874	31.4117
tr|A0A0P0E8Y7|A0A0P0E8Y7_AZOBR	22.5544			23.5004	22.9733	23.1495		24.3852	23.1423
tr|A0A0P0E8Z5|A0A0P0E8Z5_AZOBR	23.178	25.5634	25.0744	23.7035	24.1559	24.322	23.8655	23.7239	23.9113
tr|A0A0P0E902|A0A0P0E902_AZOBR	24.7039	23.8687	24.2977	23.698	23.7461	23.8689	24.3275	23.0076	25.6026
tr|A0A0P0E903|A0A0P0E903_AZOBR		22.2105	23.572	23.7161			23.1884	23.399
tr|A0A0P0E909|A0A0P0E909_AZOBR			25.8614
tr|A0A0P0E918|A0A0P0E918_AZOBR					26.2013		26.3061	25.2726	26.3184
tr|A0A0P0E930|A0A0P0E930_AZOBR	23.5039	31.7171	27.7329	22.5602	26.9724	27.3299	24.4734	28.1997
tr|A0A0P0E942|A0A0P0E942_AZOBR	28.6916	28.0742	28.4702	28.403	27.9359	28.7413	27.7376	28.7515	29.355
tr|A0A0P0E949|A0A0P0E949_AZOBR		24.7272		24.4959	24.8657	23.351	24.4145	22.017	22.2919
tr|A0A0P0E954|A0A0P0E954_AZOBR	23.6604	23.4347	23.6318		24.031	23.3674			24.3571
tr|A0A0P0E964|A0A0P0E964_AZOBR	25.5726	23.0974	26.3173	22.7189	23.2662	24.7146	25.939	25.9261	26.7767
tr|A0A0P0E966|A0A0P0E966_AZOBR			22.2753
tr|A0A0P0E978|A0A0P0E978_AZOBR	26.7838	27.9758	27.1747	28.1316	26.1088	26.6134	27.4531	28.4233	23.6247
tr|A0A0P0E987|A0A0P0E987_AZOBR	26.7625	27.2133	27.0217	25.9851	25.9478	27.9515	26.4738	26.9399	27.8611
tr|A0A0P0E991|A0A0P0E991_AZOBR				23.5434		24.2095
tr|A0A0P0E994|A0A0P0E994_AZOBR	24.966	23.9401	23.7559	26.3284	23.7117	24.7746	25.6089	26.0333	26.0439
tr|A0A0P0E9B3|A0A0P0E9B3_AZOBR		24.3605	23.5064		22.8951		24.1929	22.3671	22.8175
tr|A0A0P0E9B8|A0A0P0E9B8_AZOBR	27.1635	27.2414	27.1018	27.615	26.7752	27.5701	25.8878	25.7115	26.7396
tr|A0A0P0E9C4|A0A0P0E9C4_AZOBR	25.8865	25.4582	25.5568	24.9455		25.4919	24.427	25.8405	24.9119
tr|A0A0P0E9C8|A0A0P0E9C8_AZOBR	25.6432	25.0052	25.2242	26.0928	25.8601	24.672	26.3195	26.1327	24.9024
tr|A0A0P0E9C9|A0A0P0E9C9_AZOBR	29.821	30.3823	30.6035	29.8224	29.8396	29.5808	29.9953	30.1652	29.8134
tr|A0A0P0E9D6|A0A0P0E9D6_AZOBR				27.0488		22.5085
tr|A0A0P0E9E5|A0A0P0E9E5_AZOBR	28.85	27.9583	28.344	28.9468	29.0239	27.3592	28.3002	26.6663	28.9828
tr|A0A0P0E9E9|A0A0P0E9E9_AZOBR		24.2308
tr|A0A0P0E9F6|A0A0P0E9F6_AZOBR	26.2066		24.4171	27.0552	24.6457	26.5706	27.3018	24.7931	27.0512
tr|A0A0P0E9G2|A0A0P0E9G2_AZOBR	27.5927	27.1933	27.4478	25.8749	25.9706	26.0918	26.3064	26.0031	26.8646
tr|A0A0P0E9G3|A0A0P0E9G3_AZOBR		25.4509
tr|A0A0P0E9H0|A0A0P0E9H0_AZOBR		22.5348			22.6799	22.7207
tr|A0A0P0E9H3|A0A0P0E9H3_AZOBR		22.4538	23.2978				21.8048	21.6916
tr|A0A0P0E9I9|A0A0P0E9I9_AZOBR	28.1218	27.3966	26.4292		27.2228
tr|A0A0P0E9J9|A0A0P0E9J9_AZOBR	29.326	28.9755	29.1373	29.2808	29.3474	29.5863	28.9241	29.205	30.3126
tr|A0A0P0E9K1|A0A0P0E9K1_AZOBR				23.1251
tr|A0A0P0E9L1|A0A0P0E9L1_AZOBR	25.6096	25.1793	26.242	25.7143	25.2305	27.1696	25.7316	25.7891	26.2276
tr|A0A0P0E9M0|A0A0P0E9M0_AZOBR	25.0021	25.7181	24.1416	25.443	23.1374		22.7865	22.1358	23.2485
tr|A0A0P0E9M3|A0A0P0E9M3_AZOBR
tr|A0A0P0E9N3|A0A0P0E9N3_AZOBR		23.5974
tr|A0A0P0E9N6|A0A0P0E9N6_AZOBR					22.8289
tr|A0A0P0E9P2|A0A0P0E9P2_AZOBR	25.6614	27.1265	25.8566	25.6818	25.7669	24.7266	27.5389	27.0367	25.8429
tr|A0A0P0E9P5|A0A0P0E9P5_AZOBR	29.2156	29.4172	29.5276	29.8821	30.0321	29.563	29.3754	29.7026	28.2662
tr|A0A0P0E9Q9|A0A0P0E9Q9_AZOBR	23.7812	24.4152		23.9198			25.5457	24.2921	23.9167
tr|A0A0P0E9R8|A0A0P0E9R8_AZOBR		28.9785
tr|A0A0P0E9S5|A0A0P0E9S5_AZOBR	26.6391	26.0692	24.1448	25.2248	27.1402	27.571	26.3038	25.6479	27.7623
tr|A0A0P0E9U3|A0A0P0E9U3_AZOBR	22.8374	24.5775	24.8975	23.9841	24.6605	25.3164	23.9649	24.787	24.8893
tr|A0A0P0E9U8|A0A0P0E9U8_AZOBR	27.6311	28.1322	27.8332	26.6004	27.4996	26.6185	27.6451	26.4481	27.8201
tr|A0A0P0E9V3|A0A0P0E9V3_AZOBR	30.8096	30.2901	30.7112	30.4783	30.2533	30.4297	30.5511	30.5397	31.2765
tr|A0A0P0E9V4|A0A0P0E9V4_AZOBR	25.0746	25.1478	24.2895		24.3718		23.7682	24.386	23.9883
tr|A0A0P0E9W4|A0A0P0E9W4_AZOBR	26.3425	27.3716	25.1229	26.0477	25.7629	25.2561			24.8341
tr|A0A0P0E9W7|A0A0P0E9W7_AZOBR	29.872	31.358	29.591	27.4387	28.4305	27.542	27.7607	26.0565	29.6026
tr|A0A0P0E9X3|A0A0P0E9X3_AZOBR	27.5592	24.5279	27.3369	26.4156	25.6918	25.9681	26.1071	25.8336	24.0233
tr|A0A0P0E9X7|A0A0P0E9X7_AZOBR	24.4944		24.1448				23.9787	26.3321	24.7122
tr|A0A0P0E9Y0|A0A0P0E9Y0_AZOBR	29.9409	29.4231	29.656	28.9766	29.1465	29.4077	29.2689	29.238	29.4727
tr|A0A0P0E9Y5|A0A0P0E9Y5_AZOBR	28.4337	28.3218	28.2499	28.7866	28.1598	28.2947	28.9747	28.8429	28.3069
tr|A0A0P0E9Z9|A0A0P0E9Z9_AZOBR	28.7969	26.8093	27.6424	28.3231	27.7404	28.5462	27.7507	27.5039	28.9157
tr|A0A0P0EA01|A0A0P0EA01_AZOBR	29.941	31.3473	30.2938	30.7832	30.2745	30.0995	30.8198	29.8654	29.6039
tr|A0A0P0EA06|A0A0P0EA06_AZOBR	23.337		25.1086	22.3216		24.3596	24.3621	24.4073	23.9652
tr|A0A0P0EA14|A0A0P0EA14_AZOBR	24.611	25.8551	25.3898	24.5593	25.073	25.5407	24.5033	24.94	24.7936
tr|A0A0P0EA24|A0A0P0EA24_AZOBR					25.8431		26.6002		26.7721
tr|A0A0P0EA29|A0A0P0EA29_AZOBR	32.0913	30.2623	31.7046	31.7957	31.9469	31.4604	32.0615	32.3097	31.4117
tr|A0A0P0EA35|A0A0P0EA35_AZOBR		27.5024						28.3607
tr|A0A0P0EA41|A0A0P0EA41_AZOBR	28.0601	25.3524	26.4879	28.2493	26.9363	26.4889	26.4695	26.6613	26.4801
tr|A0A0P0EA48|A0A0P0EA48_AZOBR	25.1875	26.7601	24.7714				27.0857	27.2729	28.4452
tr|A0A0P0EA62|A0A0P0EA62_AZOBR	26.0251	26.0249	26.677	26.1687	26.568	26.6353	26.9026	26.6307	27.0294
tr|A0A0P0EA78|A0A0P0EA78_AZOBR	32.0981	32.5863	31.861	31.7898	31.8148	31.5223	31.3756	31.7451	31.1445
tr|A0A0P0EA84|A0A0P0EA84_AZOBR			25.2458	24.6348	24.506			23.6888
tr|A0A0P0EA90|A0A0P0EA90_AZOBR	24.3491	28.8326	25.6465	26.7733	29.0853	30.3066	25.858	29.5444	26.2991
tr|A0A0P0EA91|A0A0P0EA91_AZOBR	26.1399	27.0711	26.7926		26.3599	26.2345	23.8274	25.8729
tr|A0A0P0EAA3|A0A0P0EAA3_AZOBR	25.1166		25.5433	25.6876	24.0537	23.1704		24.2667
tr|A0A0P0EAA7|A0A0P0EAA7_AZOBR	26.7899	26.9967	26.2469	24.6983	25.5185	24.8518	25.7593	23.866	23.3942
tr|A0A0P0EAB3|A0A0P0EAB3_AZOBR	31.0525	30.5373	30.9818	29.9796	31.0069	30.9375	30.4533	30.8691	30.8722
tr|A0A0P0EAC6|A0A0P0EAC6_AZOBR	22.5679					21.9106	22.5212
tr|A0A0P0EAC7|A0A0P0EAC7_AZOBR		22.2174		23.2554	23.9349	22.8811		24.1516	23.4123
tr|A0A0P0EAE7|A0A0P0EAE7_AZOBR								22.4204
tr|A0A0P0EAF1|A0A0P0EAF1_AZOBR								24.0295
tr|A0A0P0EAF9|A0A0P0EAF9_AZOBR					22.404			24.0253
tr|A0A0P0EAG4|A0A0P0EAG4_AZOBR	22.5638	23.026		23.0487	22.9325			22.3759
tr|A0A0P0EAG9|A0A0P0EAG9_AZOBR	30.1403	29.7465	30.2342	30.0303	30.0381	30.0819	30.4661	30.3686	29.1953
tr|A0A0P0EAH5|A0A0P0EAH5_AZOBR	23.3605	25.7714	27.9092	26.2702	25.1374	25.8946	28.2047	23.8932	28.4583
tr|A0A0P0EAH8|A0A0P0EAH8_AZOBR	23.8568		25.359				23.6906
tr|A0A0P0EAI2|A0A0P0EAI2_AZOBR	30.3327	30.1339	29.5056	29.7762	29.4241	29.1922	29.5662	29.1994	30.1931
tr|A0A0P0EAJ4|A0A0P0EAJ4_AZOBR	28.1193		25.4955	26.3832	25.9483	27.5047	28.0469	27.709	27.8229
tr|A0A0P0EAJ9|A0A0P0EAJ9_AZOBR	28.3597	24.603	27.3542	28.5424	24.5295	24.9258	26.683	27.3911	24.8556
tr|A0A0P0EAK3|A0A0P0EAK3_AZOBR					23.5556		24.3731		24.955
tr|A0A0P0EAL0|A0A0P0EAL0_AZOBR	23.2573		22.7332	24.8235	24.6095	23.1013
tr|A0A0P0EAM1|A0A0P0EAM1_AZOBR	28.1573	26.1335	27.5783	27.8278	26.2464	25.9258	24.5209	25.5837	24.8927
tr|A0A0P0EAN3|A0A0P0EAN3_AZOBR		28.0574		24.2218	25.5037
tr|A0A0P0EAN5|A0A0P0EAN5_AZOBR	29.816	29.1266	28.174	26.8319		29.0386	27.4602	29.5777	28.9782
tr|A0A0P0EAP3|A0A0P0EAP3_AZOBR	24.7635	24.5329	25.1472	23.4414	25.3999	24.1404	25.2256	25.1212	24.5464
tr|A0A0P0EAP8|A0A0P0EAP8_AZOBR					22.4093	21.816
tr|A0A0P0EAQ4|A0A0P0EAQ4_AZOBR	24.2165	22.8786		23.7567	24.5462	24.4738	22.9055	24.7609	23.7008
tr|A0A0P0EAR1|A0A0P0EAR1_AZOBR	25.1004	27.0827
tr|A0A0P0EAS0|A0A0P0EAS0_AZOBR	26.3971	27.4709		27.1579	26.8553	27.1279
tr|A0A0P0EAT0|A0A0P0EAT0_AZOBR	32.1852	32.7831	32.5309	32.3128	32.4716	32.408	32.6036	32.6278	31.8355
tr|A0A0P0EAT5|A0A0P0EAT5_AZOBR		28.5293
tr|A0A0P0EAT8|A0A0P0EAT8_AZOBR						24.2459
tr|A0A0P0EAU0|A0A0P0EAU0_AZOBR	27.8068	28.9277	28.8056	27.3601	27.3901	27.1924	26.9202	26.6532
tr|A0A0P0EAU8|A0A0P0EAU8_AZOBR	26.7725	27.1733	30.7696	26.0241	27.1909	27.7966	30.674	30.3079	30.0602
tr|A0A0P0EAV4|A0A0P0EAV4_AZOBR	25.7265		22.951					22.1056	23.46
tr|A0A0P0EAW4|A0A0P0EAW4_AZOBR	24.3298	24.9825	24.7319	24.2241	23.4374	24.1991	23.9185	24.781	22.3044
tr|A0A0P0EAW9|A0A0P0EAW9_AZOBR	29.4961	30.6047	29.9239	31.887	32.0211	31.789	31.097	31.5699	31.9398
tr|A0A0P0EAX3|A0A0P0EAX3_AZOBR				24.4225	22.9371	23.7399	25.6251	24.3294	24.9299
tr|A0A0P0EAX6|A0A0P0EAX6_AZOBR	29.1468	29.0963	29.5742	29.4025	29.9817	29.6837	29.6947	29.5079	30.0203
tr|A0A0P0EAY2|A0A0P0EAY2_AZOBR	24.595	25.9409	25.6513	26.7951	27.9567	28.4879	26.2769	26.4945	27.4241
tr|A0A0P0EAZ5|A0A0P0EAZ5_AZOBR				24.2508
tr|A0A0P0EB24|A0A0P0EB24_AZOBR				24.3596			24.1442
tr|A0A0P0EB28|A0A0P0EB28_AZOBR	29.2112	29.2497	29.1341	28.7303	28.6102	28.5364	28.7024	29.2072	27.9329
tr|A0A0P0EB31|A0A0P0EB31_AZOBR	24.103	25.1278	25.3994	26.8428	25.16	26.0975	24.9142	25.2975	26.4359
tr|A0A0P0EB51|A0A0P0EB51_AZOBR		23.8902					23.9233
tr|A0A0P0EB60|A0A0P0EB60_AZOBR		23.1063	23.3802					23.3948
tr|A0A0P0EB64|A0A0P0EB64_AZOBR	29.1526	25.8407	29.5623	29.2106	28.5429	27.5961	29.565	28.3196	27.4888
tr|A0A0P0EB75|A0A0P0EB75_AZOBR	24.7052	26.4353	24.1433	23.5422	25.557	25.0592	24.762	23.8953	24.1353
tr|A0A0P0EB85|A0A0P0EB85_AZOBR		23.9155
tr|A0A0P0EB93|A0A0P0EB93_AZOBR	26.676	26.4451	26.8584	26.4214	27.0143	27.6406	27.0768	27.4176	25.8103
tr|A0A0P0EBA1|A0A0P0EBA1_AZOBR								24.412	24.9416
tr|A0A0P0EBB5|A0A0P0EBB5_AZOBR	26.4161	24.4351	25.0847	25.788	25.776	27.0645	25.4221	24.7698	24.6205
tr|A0A0P0EBB9|A0A0P0EBB9_AZOBR	26.2019	26.0021	27.0017	26.8887	26.9206	27.2839	26.4301	27.0259	27.6261
tr|A0A0P0EBC8|A0A0P0EBC8_AZOBR	24.329			24.7008		24.0074			24.9206
tr|A0A0P0EBE6|A0A0P0EBE6_AZOBR	27.8609	23.2393		29.6624	23.7653		23.9059	23.0344	23.7727
tr|A0A0P0EBF3|A0A0P0EBF3_AZOBR	26.9843		26.6305	27.1273		25.0467	26.5742	26.5949	26.0057
tr|A0A0P0EBG0|A0A0P0EBG0_AZOBR	22.6291
tr|A0A0P0EBG7|A0A0P0EBG7_AZOBR	25.2064	24.3578						24.4309	24.3985
tr|A0A0P0EBG8|A0A0P0EBG8_AZOBR	25.3896	25.9161	26.0973	26.6484	26.9507	27.1248	26.7372	26.4557	26.2717
tr|A0A0P0EBH3|A0A0P0EBH3_AZOBR	26.7661	25.3441	26.918	25.8805	26.5873	25.7869	26.023	25.5137	25.0135
tr|A0A0P0EBH8|A0A0P0EBH8_AZOBR	30.4342	30.9122	30.2566	28.8954	28.6349	28.2081	29.4469	28.8503	27.3181
tr|A0A0P0EBI0|A0A0P0EBI0_AZOBR				24.7082				23.4316
tr|A0A0P0EBI7|A0A0P0EBI7_AZOBR			24.0903	22.8552	23.2596	24.2323	22.8716	23.6714	23.6236
tr|A0A0P0EBJ0|A0A0P0EBJ0_AZOBR	30.5443	30.211	30.0669	30.6361	30.5285	30.1185	30.5345	30.2985	29.7014
tr|A0A0P0EBJ3|A0A0P0EBJ3_AZOBR				25.9059
tr|A0A0P0EBJ7|A0A0P0EBJ7_AZOBR			25.265		24.427	23.2036		23.0553	22.6291
tr|A0A0P0EBK4|A0A0P0EBK4_AZOBR	27.3873	28.5892	28.399	28.7593	29.5098	27.7359	28.272	29.3746	26.5673
tr|A0A0P0EBN6|A0A0P0EBN6_AZOBR	27.8131	26.1964	27.3881	26.3734	26.7666	26.5487	26.4729	28.0363	28.6746
tr|A0A0P0EBQ3|A0A0P0EBQ3_AZOBR			22.9992
tr|A0A0P0EBQ4|A0A0P0EBQ4_AZOBR	29.1138	29.0706	28.9186	29.1588	29.5439	29.2008	27.8521	28.3487	28.0333
tr|A0A0P0EBR1|A0A0P0EBR1_AZOBR		25.3967	25.7197		25.9288	26.5127		25.35	26.0846
tr|A0A0P0EBS7|A0A0P0EBS7_AZOBR	24.1748	21.7811	23.6706				25.2904	24.0785
tr|A0A0P0EBS9|A0A0P0EBS9_AZOBR	24.3658	23.4336					25.3878	24.6299	23.9232
tr|A0A0P0EBT3|A0A0P0EBT3_AZOBR	27.4294	26.3323	27.0379	25.5926	24.3907	22.9023	26.1292	24.6409	24.4258
tr|A0A0P0EBT5|A0A0P0EBT5_AZOBR	25.1559	25.1423	25.881	23.5797	24.1351	26.2977	24.819	24.89
tr|A0A0P0EBU3|A0A0P0EBU3_AZOBR	23.4983	23.7527	23.8403	23.2476	22.9195	24.3302	24.0686	23.8824	25.344
tr|A0A0P0EBU4|A0A0P0EBU4_AZOBR	27.069	28.3713	27.8298	27.5676	27.3974	28.1386	28.089	28.6666	25.6961
tr|A0A0P0EBU9|A0A0P0EBU9_AZOBR	27.447	30.0296	29.1314	28.2964	28.3687	28.0923	28.3192	29.0888	27.3934
tr|A0A0P0EBV9|A0A0P0EBV9_AZOBR	25.6305		24.3	24.9146	24.4193	24.2219	24.0423	24.3236	25.6889
tr|A0A0P0EBW4|A0A0P0EBW4_AZOBR	26.7895	26.5134	26.4584	26.8393	27.1809	26.3004	26.9802	26.4486	25.3831
tr|A0A0P0EBW6|A0A0P0EBW6_AZOBR				24.9316
tr|A0A0P0EBX8|A0A0P0EBX8_AZOBR									24.2484
tr|A0A0P0EBY2|A0A0P0EBY2_AZOBR	27.2514	27.4242	27.0076	23.9752	24.8874	25.8994	24.1604	25.4453	25.7905
tr|A0A0P0EBZ1|A0A0P0EBZ1_AZOBR	27.9183	26.4362	28.1902	27.7823	28.5631	28.3996	28.4321	28.3002	28.1065
tr|A0A0P0EC01|A0A0P0EC01_AZOBR	25.1287	25.518	24.5528					22.6234	26.0439
tr|A0A0P0EC07|A0A0P0EC07_AZOBR									23.8344
tr|A0A0P0EC09|A0A0P0EC09_AZOBR	25.6438	26.6734	25.3991	25.6836	25.3899	25.3795	25.9386	25.9698	25.9979
tr|A0A0P0EC12|A0A0P0EC12_AZOBR	25.931	23.6614	23.6597	25.3685		25.2538	25.0309	25.3184	24.2905
tr|A0A0P0EC23|A0A0P0EC23_AZOBR			25.6284		27.5108				26.2784
tr|A0A0P0EC29|A0A0P0EC29_AZOBR	25.9393	29.2597	25.9002	26.1218	23.8581		26.1868		25.0235
tr|A0A0P0EC37|A0A0P0EC37_AZOBR	26.6954	26.5575	26.6755		27.3775	27.9932	23.9334		27.2488
tr|A0A0P0EC39|A0A0P0EC39_AZOBR		26.5154
tr|A0A0P0EC52|A0A0P0EC52_AZOBR	22.7887		24.0628
tr|A0A0P0EC55|A0A0P0EC55_AZOBR	31.6484	30.3729	31.4678	31.0118	31.1685	31.1234	30.5105	31.2973	31.3542
tr|A0A0P0EC58|A0A0P0EC58_AZOBR	29.9869	28.859	29.8567	29.4869	29.8632	29.7175	29.2298	29.6115	28.3492
tr|A0A0P0EC63|A0A0P0EC63_AZOBR		25.8246	24.5785	26.6393	27.5857	27.8606	25.7011	25.5367	24.7942
tr|A0A0P0EC70|A0A0P0EC70_AZOBR	29.3268	28.785	28.9999	28.7481	29.1903	29.4973	30.097	30.0234	30.216
tr|A0A0P0EC99|A0A0P0EC99_AZOBR	23.3171
tr|A0A0P0ECC4|A0A0P0ECC4_AZOBR	25.6624	28.5833		28.3027	25.4262	27.7032	25.8626	27.8266	27.8139
tr|A0A0P0ECD9|A0A0P0ECD9_AZOBR	29.4693	26.5476	28.2991	28.1822	28.5245	29.3896	29.4307	29.3474	29.9884
tr|A0A0P0ECE3|A0A0P0ECE3_AZOBR		25.3641	24.4998		25.4773	24.9607		24.7374	25.452
tr|A0A0P0ECF2|A0A0P0ECF2_AZOBR				23.9086	22.324		23.5183		25.0836
tr|A0A0P0ECF5|A0A0P0ECF5_AZOBR	23.9552	26.1112	23.7587	24.6653		23.8396
tr|A0A0P0ECF7|A0A0P0ECF7_AZOBR	30.0622	29.1993	30.525	30.6483	30.8143	30.6623	30.2734	30.6494	30.5517
tr|A0A0P0ECH3|A0A0P0ECH3_AZOBR	29.8154	31.7908	30.2772	30.6673	30.9575	30.9472	30.7551	31.5046	30.5545
tr|A0A0P0ECH9|A0A0P0ECH9_AZOBR	23.7586				24.3911	25.1841		25.0913	26.6217
tr|A0A0P0ECI4|A0A0P0ECI4_AZOBR	28.1981	29.5416	28.945	28.9693	30.3706	30.2552	30.2781	30.5582	29.6962
tr|A0A0P0ECI8|A0A0P0ECI8_AZOBR	23.7629	23.5668	23.0909	23.4986		22.517			25.2729
tr|A0A0P0ECJ4|A0A0P0ECJ4_AZOBR	25.7559	25.0674	25.5789	26.175	26.2428	25.9366	26.2068		25.7551
tr|A0A0P0ECK3|A0A0P0ECK3_AZOBR	22.2748	23.7954	24.0251		23.3622	27.3679
tr|A0A0P0ECL7|A0A0P0ECL7_AZOBR		27.3333
tr|A0A0P0ECM7|A0A0P0ECM7_AZOBR				26.3405				24.9448	25.0324
tr|A0A0P0ECM9|A0A0P0ECM9_AZOBR				24.1845	27.1134	27.8976	26.2099		25.5624
tr|A0A0P0ECP1|A0A0P0ECP1_AZOBR		25.8361	26.0828		25.6398	26.8164	26.0519	26.9598	27.3553
tr|A0A0P0ECP5|A0A0P0ECP5_AZOBR	22.8659	27.7349
tr|A0A0P0ECQ9|A0A0P0ECQ9_AZOBR		23.3011	29.0088	28.5913	28.531	25.6821	29.0927	24.2227	29.0567
tr|A0A0P0ECR9|A0A0P0ECR9_AZOBR	25.8758	24.7377	27.8416		24.59	27.7574	26.8119	27.3364	27.0502
tr|A0A0P0ECT0|A0A0P0ECT0_AZOBR	27.7699	28.5047	27.6405	27.2259	27.9847	28.0863	26.176	27.1425	26.7855
tr|A0A0P0ECT2|A0A0P0ECT2_AZOBR	27.4469	27.4915	28.863	29.0865	26.5441	26.6898	24.9128	23.1964	27.8647
tr|A0A0P0ECT6|A0A0P0ECT6_AZOBR	22.5895		23.2797	24.1786	25.2195	23.5568	23.9223		24.4044
tr|A0A0P0ECU3|A0A0P0ECU3_AZOBR	23.0595	22.3909			22.2389		23.2875
tr|A0A0P0ECU4|A0A0P0ECU4_AZOBR	25.2297	24.5661	25.6966	25.8857	26.1717	27.6657	25.9505	26.4907	27.4989
tr|A0A0P0ECV7|A0A0P0ECV7_AZOBR				23.8949
tr|A0A0P0ECW3|A0A0P0ECW3_AZOBR									22.7123
tr|A0A0P0ECZ5|A0A0P0ECZ5_AZOBR	25.7444	25.3832		24.071	22.8592	24.2425	23.8556		23.5693
tr|A0A0P0ED18|A0A0P0ED18_AZOBR	28.7306	27.4758	28.2717	28.8266	28.373	29.1489	28.3627	28.8213	29.4584
tr|A0A0P0ED27|A0A0P0ED27_AZOBR					23.6799				21.7912
tr|A0A0P0ED31|A0A0P0ED31_AZOBR	23.6661	24.7913	25.0549	25.157	24.8034	24.157	24.9697	25.0465	25.3611
tr|A0A0P0ED33|A0A0P0ED33_AZOBR		24.5455
tr|A0A0P0ED41|A0A0P0ED41_AZOBR	25.1132	24.4904	25.194	24.5823	25.9175	24.5578	25.1227	25.1819	23.6637
tr|A0A0P0ED47|A0A0P0ED47_AZOBR	27.5965	27.9269	28.251	27.9036	27.5057	28.0436	28.0855	27.8144	29.0306
tr|A0A0P0ED60|A0A0P0ED60_AZOBR	25.7703	29.2343	24.9806	28.3856	25.0137	26.9886	27.3228	27.0825	25.2508
tr|A0A0P0ED62|A0A0P0ED62_AZOBR	26.4078	26.7553	26.6269	25.133		26.0344	24.7002	25.3895	24.9625
tr|A0A0P0ED69|A0A0P0ED69_AZOBR	29.957	30.1077	30.3476	30.8482	30.9374	30.5814	30.9134	30.7824	29.799
tr|A0A0P0ED70|A0A0P0ED70_AZOBR	27.5168	26.1867	26.528	26.3033	26.1125	26.9496	26.9338	26.6247	27.1753
tr|A0A0P0ED82|A0A0P0ED82_AZOBR				23.3231				24.0217	23.2743
tr|A0A0P0ED92|A0A0P0ED92_AZOBR	27.9664	25.7586	27.6894	27.1182	26.0974	26.6108	26.2751	26.0205	27.0093
tr|A0A0P0ED94|A0A0P0ED94_AZOBR	24.3761		26.3154		26.9218			24.571
tr|A0A0P0ED99|A0A0P0ED99_AZOBR			23.4035	22.9747		26.6326	24.125		22.3013
tr|A0A0P0EDA7|A0A0P0EDA7_AZOBR	23.0879					23.1957	23.5071
tr|A0A0P0EDB0|A0A0P0EDB0_AZOBR	26.4595	26.1272	25.7313	27.8158	26.7346	27.277	25.6018	26.5522	27.2297
tr|A0A0P0EDB8|A0A0P0EDB8_AZOBR				25.8055	25.4408	25.4362
tr|A0A0P0EDE4|A0A0P0EDE4_AZOBR	24.3415	23.6457		26.7318	25.8138	26.3285	25.3934	24.1372	26.3875
tr|A0A0P0EDF4|A0A0P0EDF4_AZOBR	24.2499	28.6472	22.973	25.8489	23.2839	25.1545	24.3751	25.4827	27.1441
tr|A0A0P0EDG4|A0A0P0EDG4_AZOBR	25.1997	25.944		25.3487				25.4711	24.3118
tr|A0A0P0EDG9|A0A0P0EDG9_AZOBR	22.0987	22.867						23.3924
tr|A0A0P0EDI1|A0A0P0EDI1_AZOBR	27.2044	31.141	27.5785	26.8935	27.3119	27.6163	27.3146	27.3782	27.5448
tr|A0A0P0EDK3|A0A0P0EDK3_AZOBR					22.6475		26.2755	23.6767
tr|A0A0P0EDM0|A0A0P0EDM0_AZOBR	27.0332		24.3003	25.1658	25.3325	26.9908	24.2102	26.5495	27.5084
tr|A0A0P0EDM2|A0A0P0EDM2_AZOBR		24.61
tr|A0A0P0EDN0|A0A0P0EDN0_AZOBR	24.9961		24.2789	24.3627	22.9838	24.5297		25.029	25.9009
tr|A0A0P0EDN1|A0A0P0EDN1_AZOBR	30.257	30.8871	30.8146	30.1718	30.0592	30.5593	30.2294	30.3987	30.4945
tr|A0A0P0EDQ2|A0A0P0EDQ2_AZOBR	27.8786	26.2536	26.8837	27.4903	28.092	25.9901	27.1649	25.1056	25.4473
tr|A0A0P0EDQ8|A0A0P0EDQ8_AZOBR	30.6033	27.7356	30.3334	29.9385	31.2314	31.2017	31.0667	30.2451	30.3142
tr|A0A0P0EDR4|A0A0P0EDR4_AZOBR	24.9601			25.3246	25.4054	25.1541	23.4324		23.3306
tr|A0A0P0EDS5|A0A0P0EDS5_AZOBR	22.2541		24.2606	23.9009	22.9447	26.4673	24.4215	24.3279	26.544
tr|A0A0P0EDT7|A0A0P0EDT7_AZOBR		28.0979	23.7978			22.9481	23.023		26.5586
tr|A0A0P0EDU3|A0A0P0EDU3_AZOBR	23.7393		23.5962	24.7404	24.1021	23.2386	23.3587	24.064	23.1385
tr|A0A0P0EDU5|A0A0P0EDU5_AZOBR	22.6967	22.9436	25.364		23.9026	24.3622	22.4008		24.3836
tr|A0A0P0EDV5|A0A0P0EDV5_AZOBR	23.7022			24.6305	22.9741	23.4994	24.1396		22.8533
tr|A0A0P0EDW3|A0A0P0EDW3_AZOBR	28.293	28.5632	28.5233	28.417	28.7986	28.283	29.4822	29.4447	29.0263
tr|A0A0P0EDY9|A0A0P0EDY9_AZOBR						23.6554
tr|A0A0P0EDZ0|A0A0P0EDZ0_AZOBR			23.9755			25.0478
tr|A0A0P0EDZ7|A0A0P0EDZ7_AZOBR	27.8861	26.8601	27.4523	27.2003	27.7762	27.8613	27.5006	28.1242	28.1737
tr|A0A0P0EE01|A0A0P0EE01_AZOBR	27.526	26.4026	25.802	25.7624	26.4051	25.7299	26.308	27.4468	26.5782
tr|A0A0P0EE07|A0A0P0EE07_AZOBR	26.6672			29.5467	25.6229	25.5584	26.9093	27.5017	26.9808
tr|A0A0P0EE10|A0A0P0EE10_AZOBR	29.0455	28.7573	28.4839	29.2133	29.3876	29.5114	30.235	29.9781	30.3412
tr|A0A0P0EE17|A0A0P0EE17_AZOBR	29.573	29.2155	29.8784	29.5257	30.0271	29.7572	29.6646	30.4039	29.8185
tr|A0A0P0EE23|A0A0P0EE23_AZOBR	27.128	28.2311	28.1386	27.821	28.1722	28.0366	27.4185	27.8769	25.6768
tr|A0A0P0EE26|A0A0P0EE26_AZOBR	29.4733	29.9991	29.6262	29.0551	29.1504	28.8256	28.9592	28.9724	29.43
tr|A0A0P0EE33|A0A0P0EE33_AZOBR								22.9344
tr|A0A0P0EE36|A0A0P0EE36_AZOBR	25.6762		25.4642	27.1069	26.9119	26.7324	25.8986	26.6273	28.0854
tr|A0A0P0EE48|A0A0P0EE48_AZOBR	25.4932							23.7848	23.6673
tr|A0A0P0EE51|A0A0P0EE51_AZOBR	25.5869	24.0096	24.0099	25.5566	25.0806	28.0895	25.0702	23.5713	27.0849
tr|A0A0P0EE59|A0A0P0EE59_AZOBR	24.6252		22.9276	24.7151	25.0117	25.771		23.6856	26.2415
tr|A0A0P0EE72|A0A0P0EE72_AZOBR		22.5154	24.3762		23.6232	22.1885	23.077	22.6204
tr|A0A0P0EE84|A0A0P0EE84_AZOBR				24.182	23.6367
tr|A0A0P0EE85|A0A0P0EE85_AZOBR	23.2395			23.1306
tr|A0A0P0EE92|A0A0P0EE92_AZOBR	25.5242	22.8838	26.0652	26.5896	25.3241	25.6209	25.8017	25.217	25.1667
tr|A0A0P0EE97|A0A0P0EE97_AZOBR				24.2223	25.3891	25.2648
tr|A0A0P0EEA7|A0A0P0EEA7_AZOBR			25.1199
tr|A0A0P0EEA8|A0A0P0EEA8_AZOBR		25.0566	25.3841	25.286		25.1301	25.6759	25.1728	25.4649
tr|A0A0P0EEB7|A0A0P0EEB7_AZOBR		23.2846	23.5761	24.0578		24.2707			23.9894
tr|A0A0P0EEB9|A0A0P0EEB9_AZOBR	30.0083	31.3434	30.4364	32.5896	32.6734	32.6918	32.1685	32.4673	32.7693
tr|A0A0P0EEC0|A0A0P0EEC0_AZOBR	24.9194	25.3123	24.7783	25.8613	25.6259	25.3649	24.0817	26.8701	25.2699
tr|A0A0P0EEC9|A0A0P0EEC9_AZOBR		23.7551			23.7361	24.206
tr|A0A0P0EED5|A0A0P0EED5_AZOBR	27.8998							25.6926
tr|A0A0P0EED6|A0A0P0EED6_AZOBR	27.739	28.1757	28.4248	27.0165	26.9451	27.101	26.9561	27.2127	27.5582
tr|A0A0P0EEE5|A0A0P0EEE5_AZOBR	25.2303	24.0444	25.1629	25.639	25.2459	25.7012	25.792	24.0935	26.0848
tr|A0A0P0EEE7|A0A0P0EEE7_AZOBR		27.4289	25.3242	25.9365	26.1346			27.1054	27.0343
tr|A0A0P0EEF6|A0A0P0EEF6_AZOBR	24.5427	25.0439	27.6772	24.8758	27.9834	27.3976	21.8316	26.7611	22.1457
tr|A0A0P0EEG0|A0A0P0EEG0_AZOBR	24.7243	22.0365	26.4257	26.7211	26.5057	24.4471	24.3653	25.9925	24.3742
tr|A0A0P0EEG5|A0A0P0EEG5_AZOBR	26.9504	26.8058	26.5838	27.8606	27.3239	28.2144	27.7754	27.4169	28.7116
tr|A0A0P0EEH4|A0A0P0EEH4_AZOBR	27.9516	27.8032	27.5673	27.1871	27.957	28.0782	24.7331	27.2821	25.4177
tr|A0A0P0EEH5|A0A0P0EEH5_AZOBR	24.0959		23.7173	25.2597	25.0648	23.0356	22.8865	23.68
tr|A0A0P0EEI3|A0A0P0EEI3_AZOBR	29.1943	28.3289	29.5742	28.6943	29.5569	29.124	29.2015	29.2726	28.4472
tr|A0A0P0EEI6|A0A0P0EEI6_AZOBR	29.5531	29.0357	29.8492	29.8496	29.9459	29.4807	29.3382	28.5027	28.7642
tr|A0A0P0EEJ1|A0A0P0EEJ1_AZOBR	25.9954	24.1456	24.4233	24.3862	24.5441	25.2766	24.3789	24.5554	24.662
tr|A0A0P0EEK3|A0A0P0EEK3_AZOBR		24.1111	22.1931	21.2871	21.3522	23.6496	22.1656		23.8468
tr|A0A0P0EEK5|A0A0P0EEK5_AZOBR			24.8822	26.1565		23.6373	27.4182
tr|A0A0P0EEL2|A0A0P0EEL2_AZOBR	26.045	25.8889	25.4253				26.9277	26.6574	25.1728
tr|A0A0P0EEM0|A0A0P0EEM0_AZOBR		23.2731	26.0463
tr|A0A0P0EEM6|A0A0P0EEM6_AZOBR	28.1462	25.5818	28.0078	25.3401	25.0103	26.0437	28.0024	25.9367	27.8631
tr|A0A0P0EEN1|A0A0P0EEN1_AZOBR	24.8783			23.3309			22.5988	23.9277
tr|A0A0P0EEN2|A0A0P0EEN2_AZOBR			24.2935	24.9779	24.414	27.7041			22.868
tr|A0A0P0EEP4|A0A0P0EEP4_AZOBR			22.5653	24.6375	23.7661	22.3821		21.9493
tr|A0A0P0EEQ6|A0A0P0EEQ6_AZOBR	28.2964	26.7724	28.4795	29.5847	29.455	27.9664	27.971	27.5156	27.3534
tr|A0A0P0EEQ7|A0A0P0EEQ7_AZOBR		23.5532	24.4281			23.9342		26.4767
tr|A0A0P0EEQ8|A0A0P0EEQ8_AZOBR		28.5952				23.4734			28.4205
tr|A0A0P0EER2|A0A0P0EER2_AZOBR	27.0999	25.7068	26.664
tr|A0A0P0EER7|A0A0P0EER7_AZOBR	28.5537	28.692	29.0708	29.1343	29.4874	29.5945	29.3205	29.386	29.0559
tr|A0A0P0EER9|A0A0P0EER9_AZOBR				25.3395	23.896			25.2848
tr|A0A0P0EES1|A0A0P0EES1_AZOBR	22.0787		23.0737	23.1912	23.0226	22.8539	24.0499	24.8181	23.411
tr|A0A0P0EES9|A0A0P0EES9_AZOBR	27.1975	26.928	27.1256	27.436	27.8345	29.0339	27.3538	28.1146	26.9239
tr|A0A0P0EET2|A0A0P0EET2_AZOBR	25.4669	25.6499	25.3722	25.1515	24.1239	25.2244	24.001
tr|A0A0P0EEU0|A0A0P0EEU0_AZOBR						22.9846
tr|A0A0P0EEU1|A0A0P0EEU1_AZOBR	31.9529	31.6972	31.7183	31.3827	31.6234	31.598	31.1316	31.3095	31.6898
tr|A0A0P0EEV2|A0A0P0EEV2_AZOBR	27.2914	26.2594	27.0818	27.5175	28.1029	26.8858	26.7431	26.7502	25.8182
tr|A0A0P0EEV3|A0A0P0EEV3_AZOBR		23.3227
tr|A0A0P0EEW4|A0A0P0EEW4_AZOBR	29.4285	28.8311	29.0904	28.3674	27.5961	28.7187	28.6083	28.7742	29.1775
tr|A0A0P0EEW6|A0A0P0EEW6_AZOBR
tr|A0A0P0EEW9|A0A0P0EEW9_AZOBR		27.4343		27.0197	22.344			27.5577
tr|A0A0P0EEX7|A0A0P0EEX7_AZOBR	28.2694	26.0439	27.2473	28.9566	28.502	28.0085	28.0609	27.5786	27.2465
tr|A0A0P0EEX8|A0A0P0EEX8_AZOBR		25.2096		25.7599	23.9585	24.6164	25.4905	25.3297	25.9437
tr|A0A0P0EEY7|A0A0P0EEY7_AZOBR									23.3011
tr|A0A0P0EEY9|A0A0P0EEY9_AZOBR	25.7411	26.6985	26.97	26.2015	26.1597	26.6285	26.8218	26.1224	26.799
tr|A0A0P0EEZ7|A0A0P0EEZ7_AZOBR		22.8814	22.9385	22.8802
tr|A0A0P0EEZ8|A0A0P0EEZ8_AZOBR	24.5014		25.0463	25.4825	24.9251	25.0184	25.4174	24.3074	26.385
tr|A0A0P0EF28|A0A0P0EF28_AZOBR						23.392
tr|A0A0P0EF30|A0A0P0EF30_AZOBR				27.1153	26.9688	22.8967	24.7843	27.4503	23.1254
tr|A0A0P0EF32|A0A0P0EF32_AZOBR							25.0931		25.9689
tr|A0A0P0EF46|A0A0P0EF46_AZOBR								21.8171
tr|A0A0P0EF47|A0A0P0EF47_AZOBR	28.8135	28.2154	28.828	28.7947	28.8567	28.4213	29.1114	28.5681	28.8468
tr|A0A0P0EF56|A0A0P0EF56_AZOBR									23.9256
tr|A0A0P0EF58|A0A0P0EF58_AZOBR	27.1669	23.3116	24.3237	24.7039	24.9449	25.5903	23.9427	25.1815	27.8393
tr|A0A0P0EF79|A0A0P0EF79_AZOBR	23.4817	24.6803		23.2934	23.6326			22.7001
tr|A0A0P0EF80|A0A0P0EF80_AZOBR	26.4801	26.8246	27.3353	26.6968	26.0381	27.0293	26.15	26.5647	26.6193
tr|A0A0P0EF90|A0A0P0EF90_AZOBR	28.0863	27.462	28.2666	27.6478	27.8757	28.7994	28.1443	27.6951	29.1246
tr|A0A0P0EF94|A0A0P0EF94_AZOBR			24.2859		24.2652	24.5088	22.9939	24.7452	24.135
tr|A0A0P0EFA8|A0A0P0EFA8_AZOBR	26.2113	26.3611	25.3099	25.4934	26.5706	26.1	26.1182	26.2885	25.634
tr|A0A0P0EFB9|A0A0P0EFB9_AZOBR	28.5394	26.8991	27.6522	28.0943	27.8454	27.6403	27.973	27.7467	28.4538
tr|A0A0P0EFC5|A0A0P0EFC5_AZOBR	26.8257	28.2878	26.862	25.9427	27.0104	27.1059	25.7913	27.9993	25.5643
tr|A0A0P0EFD0|A0A0P0EFD0_AZOBR	25.9424	22.9958	28.272	28.219	28.0402	27.4469	28.6646	28.1338	28.2118
tr|A0A0P0EFD8|A0A0P0EFD8_AZOBR	25.0323	24.6117	25.7142	26.4307		24.9779		24.1147
tr|A0A0P0EFD9|A0A0P0EFD9_AZOBR	25.9408	26.4401	25.8616	26.0592	26.5848	24.1198	26.2151	25.3702	24.9688
tr|A0A0P0EFE4|A0A0P0EFE4_AZOBR	27.5479		27.49	27.6804	29.4049		23.8498	26.4703	27.6132
tr|A0A0P0EFE9|A0A0P0EFE9_AZOBR	28.7158	29.8427	29.028	28.4212	28.7015	29.0992	28.0842	28.7478	29.1085
tr|A0A0P0EFG0|A0A0P0EFG0_AZOBR	25.1073	24.4326			23.609			24.0473	23.4525
tr|A0A0P0EFI7|A0A0P0EFI7_AZOBR				24.7021	24.206	24.506			24.9627
tr|A0A0P0EFJ3|A0A0P0EFJ3_AZOBR	24.3754		24.3152				24.4713	24.8392
tr|A0A0P0EFK8|A0A0P0EFK8_AZOBR					25.0211
tr|A0A0P0EFL4|A0A0P0EFL4_AZOBR	31.4068	32.6146	30.8256	26.8747	31.2205	31.6956	31.3093	32.5618	31.1678
tr|A0A0P0EFM0|A0A0P0EFM0_AZOBR	28.2725	28.4384	28.2839	27.764	28.7494	28.3149	28.486	28.7138	28.3393
tr|A0A0P0EFM3|A0A0P0EFM3_AZOBR	24.7305	23.2571	24.1786	24.2903	23.819	23.3103	24.4293	22.9454	23.9279
tr|A0A0P0EFN5|A0A0P0EFN5_AZOBR	25.2278	24.8081	23.8032	26.2015	25.5831	26.394	24.8859	25.5196	25.6339
tr|A0A0P0EFP0|A0A0P0EFP0_AZOBR		22.4962			22.5768	24.119
tr|A0A0P0EFP9|A0A0P0EFP9_AZOBR		24.396		24.5019	23.4449	22.8812		22.7412
tr|A0A0P0EFQ3|A0A0P0EFQ3_AZOBR	23.2635			24.0135	24.7974		23.4867	24.6206	24.2952
tr|A0A0P0EFR8|A0A0P0EFR8_AZOBR				23.5068		26.0281	25.6702
tr|A0A0P0EFS2|A0A0P0EFS2_AZOBR	27.9001	28.0707	28.2018	27.8645	27.3266	27.6643	27.8015	28.8593	29.1919
tr|A0A0P0EFS8|A0A0P0EFS8_AZOBR		24.165
tr|A0A0P0EFT6|A0A0P0EFT6_AZOBR		23.5823			23.9138	24.1857			24.5832
tr|A0A0P0EFV3|A0A0P0EFV3_AZOBR	27.5045	27.0603	26.8553	27.6128	27.2518	26.8063	27.3009	27.5013	26.6374
tr|A0A0P0EFV9|A0A0P0EFV9_AZOBR	24.1533	26.7224	24.1861			26.3711		23.6112	26.0777
tr|A0A0P0EFW7|A0A0P0EFW7_AZOBR		25.4596
tr|A0A0P0EFX7|A0A0P0EFX7_AZOBR	26.7991	27.9351	27.4454	27.92	28.8011	28.1591	27.2603	27.9863	26.7631
tr|A0A0P0EFY5|A0A0P0EFY5_AZOBR						23.7567	25.1809
tr|A0A0P0EFZ1|A0A0P0EFZ1_AZOBR	23.703						23.9675	24.2933	23.4905
tr|A0A0P0EFZ7|A0A0P0EFZ7_AZOBR	31.9811	31.1049	32.0796	32.0492	32.032	32.0207	32.1968	31.8043	31.3529
tr|A0A0P0EG03|A0A0P0EG03_AZOBR	24.7772	25.1145	24.0322	24.8087	24.357	23.1426	25.4272		24.3991
tr|A0A0P0EG04|A0A0P0EG04_AZOBR	25.2117	25.3346	25.6776		28.3375	25.1587	25.3976	24.0114
tr|A0A0P0EG09|A0A0P0EG09_AZOBR			24.903				24.388		24.9893
tr|A0A0P0EG13|A0A0P0EG13_AZOBR									23.4468
tr|A0A0P0EG20|A0A0P0EG20_AZOBR		24.8005
tr|A0A0P0EG29|A0A0P0EG29_AZOBR	25.6658	25.9366	27.1708	24.6221	24.6784	26.363	25.7029	26.0717	25.8785
tr|A0A0P0EG37|A0A0P0EG37_AZOBR	26.4795	27.915	25.0617	25.4427	25.3296	25.9285	25.9048	25.5321	26.5892
tr|A0A0P0EG47|A0A0P0EG47_AZOBR	25.8125		25.4089	26.4805	25.0255	26.2214	24.3384	25.3542	26.5109
tr|A0A0P0EG48|A0A0P0EG48_AZOBR
tr|A0A0P0EG49|A0A0P0EG49_AZOBR	23.9682		24.6316	25.7024	24.6855	24.8519	25.5207	24.7557	25.1833
tr|A0A0P0EG64|A0A0P0EG64_AZOBR	24.2816	24.6387	24.4838	26.0388	26.9916	26.4515	26.8596	27.4481	26.1503
tr|A0A0P0EG75|A0A0P0EG75_AZOBR	25.9586	26.0371	25.5267	25.7481	26.0333	26.4729	26.2836
tr|A0A0P0EG76|A0A0P0EG76_AZOBR	25.7554	26.7962	27.1022	26.2027	26.0292	26.5902	25.3731	26.1137	26.0629
tr|A0A0P0EG82|A0A0P0EG82_AZOBR	27.8142	27.357	28.4408	27.6585	27.4808	28.1636	28.6439	28.5196	28.3376
tr|A0A0P0EG86|A0A0P0EG86_AZOBR	23.6109	24.7527	24.5777	22.6582	23.4197	23.8314	24.2846	22.8746	23.1705
tr|A0A0P0EG91|A0A0P0EG91_AZOBR			23.0391	24.3954		22.9746
tr|A0A0P0EG93|A0A0P0EG93_AZOBR				24.5619	24.2948		22.537		24.2786
tr|A0A0P0EG98|A0A0P0EG98_AZOBR	30.1866	24.0274	30.001	25.3237	29.3653	30.0575	29.6903	29.8916	29.5887
tr|A0A0P0EGA2|A0A0P0EGA2_AZOBR	26.2342	25.7841	26.1016	26.8068	24.3634	26.6002	26.3811	27.2355	25.8057
tr|A0A0P0EGA4|A0A0P0EGA4_AZOBR	24.6885	24.9798	24.1893	25.0237	26.8555	25.8697	25.8581	24.5163	26.7365
tr|A0A0P0EGB5|A0A0P0EGB5_AZOBR	27.4299	26.6912	27.0576	27.0814	27.497	27.2431	27.4772	27.8018	27.0315
tr|A0A0P0EGB6|A0A0P0EGB6_AZOBR	26.5677	24.9246	26.8622	25.615	25.8069	25.8631	25.7379	24.7337	24.597
tr|A0A0P0EGC5|A0A0P0EGC5_AZOBR	27.2759	27.4005	28.1278	27.8582	28.3811	28.3473	27.6831	27.7669	27.1181
tr|A0A0P0EGC8|A0A0P0EGC8_AZOBR		26.8514				25.3097
tr|A0A0P0EGE0|A0A0P0EGE0_AZOBR	28.6133	26.7126	28.0203	27.3375	28.4245	28.8178	27.7355	28.304	29.0193
tr|A0A0P0EGE4|A0A0P0EGE4_AZOBR	24.3107					22.7521	22.4483	22.7866
tr|A0A0P0EGE8|A0A0P0EGE8_AZOBR	28.9624	27.8364	28.8309	29.1125	29.2622	28.5453	29.8248	29.5499	26.8796
tr|A0A0P0EGF3|A0A0P0EGF3_AZOBR			22.9247	22.7069
tr|A0A0P0EGG1|A0A0P0EGG1_AZOBR				24.1004
tr|A0A0P0EGH6|A0A0P0EGH6_AZOBR		26.4645							24.039
tr|A0A0P0EGI5|A0A0P0EGI5_AZOBR	27.9713	28.3895	28.3578	28.0855	28.2935	27.8591	28.8208	28.8855	28.9347
tr|A0A0P0EGI8|A0A0P0EGI8_AZOBR	24.4951	23.3197	22.9294	25.3344	22.8741	23.5431	23.3812	23.5288
tr|A0A0P0EGJ8|A0A0P0EGJ8_AZOBR	24.9095	24.6013	24.2563		23.6282	23.9639	23.5868	24.1504	24.2504
tr|A0A0P0EGM8|A0A0P0EGM8_AZOBR	23.5588	23.6577		23.8334	28.8937			23.206	30.2872
tr|A0A0P0EGN8|A0A0P0EGN8_AZOBR		24.1339			24.7455	24.792		24.3782
tr|A0A0P0EGQ0|A0A0P0EGQ0_AZOBR	26.0102	23.9242	24.8181		24.6353	24.9392	23.9669	25.1828	23.76
tr|A0A0P0EGQ1|A0A0P0EGQ1_AZOBR	25.9868
tr|A0A0P0EGQ6|A0A0P0EGQ6_AZOBR	24.7098	26.5481	26.1633	26.1767	26.0738	26.9855	24.9871	25.8343	26.5331
tr|A0A0P0EGQ9|A0A0P0EGQ9_AZOBR							25.5844	22.9953	24.967
tr|A0A0P0EGS6|A0A0P0EGS6_AZOBR	24.6715	23.8584	24.3628	22.7509	23.4616	24.0359	23.5779	25.0287	22.7497
tr|A0A0P0EGT0|A0A0P0EGT0_AZOBR	27.1269	27.9698	25.468	26.076	25.2802	25.7213	24.9971	25.7407	28.8101
tr|A0A0P0EGT7|A0A0P0EGT7_AZOBR									24.2123
tr|A0A0P0EGT9|A0A0P0EGT9_AZOBR	23.5633	23.9549	23.8454	25.0019	25.672	26.3452	23.9325	23.5246	23.3311
tr|A0A0P0EGU7|A0A0P0EGU7_AZOBR		28.406	26.7388	27.1262		26.4888	25.2812		25.8234
tr|A0A0P0EGV4|A0A0P0EGV4_AZOBR	27.456	27.7783	27.5894	27.9595	27.7834	26.7203	27.2698	26.8755	26.3586
tr|A0A0P0EGV8|A0A0P0EGV8_AZOBR							23.8295
tr|A0A0P0EGW6|A0A0P0EGW6_AZOBR	30.3154	30.3057	29.7959	30.7607	29.4937	29.8136	30.2872	30.6282	29.7471
tr|A0A0P0EGW9|A0A0P0EGW9_AZOBR	23.8773			24.1329					23.4333
tr|A0A0P0EGX1|A0A0P0EGX1_AZOBR	27.5724	26.6678	26.5216	26.1536	26.8368	28.9866	27.4166	27.3534	27.2138
tr|A0A0P0EGZ0|A0A0P0EGZ0_AZOBR	28.2128	27.7934	28.5912	27.6248	28.2553	28.356	28.3512	28.222	28.0537
tr|A0A0P0EH04|A0A0P0EH04_AZOBR	23.6162		24.4462	23.7602	25.4	28.3844	24.9731	25.1902	23.8209
tr|A0A0P0EH21|A0A0P0EH21_AZOBR	31.776	31.8677	32.3394	32.572	31.9278	32.5006	30.2418	31.6827	32.6603
tr|A0A0P0EH44|A0A0P0EH44_AZOBR	27.5649	27.6844	27.5171	27.0752	26.9875	25.2893	27.2983	26.9799	26.4414
tr|A0A0P0EH46|A0A0P0EH46_AZOBR	28.2419	25.0005	25.1858	27.9904	27.1541	25.6424	26.6895	26.1331	25.1125
tr|A0A0P0EH49|A0A0P0EH49_AZOBR	25.1185		25.5318	27.6274	26.4365	26.4191
tr|A0A0P0EH54|A0A0P0EH54_AZOBR	27.2148	26.0049	26.63	27.142	27.7762	27.6451	27.0948	27.2056	26.5089
tr|A0A0P0EH56|A0A0P0EH56_AZOBR				22.9295	22.9577
tr|A0A0P0EH59|A0A0P0EH59_AZOBR						24.4957
tr|A0A0P0EH72|A0A0P0EH72_AZOBR					25.805
tr|A0A0P0EH76|A0A0P0EH76_AZOBR	26.4791	27.0841	25.5106	25.639	27.0445	24.858	25.1141	24.6245	24.3682
tr|A0A0P0EH82|A0A0P0EH82_AZOBR	24.1816	25.8429				25.8931		24.0833	24.5789
tr|A0A0P0EH83|A0A0P0EH83_AZOBR	26.6677		26.1996						25.3534
tr|A0A0P0EH87|A0A0P0EH87_AZOBR	25.8654	28.7022	26.5305	27.6678	26.311	25.8316	26.5669	27.5477	26.7013
tr|A0A0P0EHA2|A0A0P0EHA2_AZOBR	24.9712	25.0137	24.0647	25.1275		25.1363	26.0224	26.2744	24.7731
tr|A0A0P0EHA7|A0A0P0EHA7_AZOBR						26.7161	23.3103	25.3082	24.3555
tr|A0A0P0EHB3|A0A0P0EHB3_AZOBR	30.5373	31.0027	30.9975	31.7753	31.0825	31.1911	31.4162	30.4485	30.9796
tr|A0A0P0EHC3|A0A0P0EHC3_AZOBR	27.4562	28.1621	27.5532	28.2351	27.7532	27.1103	27.5888	27.7706	25.5208
tr|A0A0P0EHD0|A0A0P0EHD0_AZOBR		27.6191	25.9836	26.48	27.3663	27.0674	26.5485	27.6562	25.823
tr|A0A0P0EHD3|A0A0P0EHD3_AZOBR	25.2236	25.1009	25.1068	26.0948	24.9642	25.9845	26.1008	25.6782	25.6041
tr|A0A0P0EHD4|A0A0P0EHD4_AZOBR	29.6162	29.0489	29.078	29.2799	30.0126	29.8677	28.9822	29.436	29.1414
tr|A0A0P0EHE2|A0A0P0EHE2_AZOBR	24.654	25.1112	24.6482	24.8478	24.0393	23.3772	24.7108		23.5961
tr|A0A0P0EHE3|A0A0P0EHE3_AZOBR	26.4628	26.9695	25.9238	26.3857	26.2684	26.8602	27.1256	26.8778	27.5692
tr|A0A0P0EHE9|A0A0P0EHE9_AZOBR	23.1692	22.2311	22.1262	24.6275	24.9361	25.8296	25.1756	25.4751	22.0706
tr|A0A0P0EHF2|A0A0P0EHF2_AZOBR		27.3391
tr|A0A0P0EHF9|A0A0P0EHF9_AZOBR	26.9857	26.743	26.642	26.9967	26.2761	27.2635	27.8754	27.3095	26.9909
tr|A0A0P0EHG2|A0A0P0EHG2_AZOBR				23.3732
tr|A0A0P0EHH1|A0A0P0EHH1_AZOBR	25.5785	25.743	26.6038	25.6555	24.0395	25.7527	24.3584	24.3058	24.1282
tr|A0A0P0EHH8|A0A0P0EHH8_AZOBR	25.8203	23.1146	24.1364	25.8814	25.2201	26.4499	22.6074	24.0479	24.6171
tr|A0A0P0EHJ1|A0A0P0EHJ1_AZOBR						24.2095
tr|A0A0P0EHJ5|A0A0P0EHJ5_AZOBR	27.6891	27.7816	27.7848	27.4885	27.5797	27.7865	26.2012	27.5693	26.5554
tr|A0A0P0EHJ9|A0A0P0EHJ9_AZOBR	24.0632	25.1398	26.6508	26.1505	25.4822	25.3169	25.5591	24.7445	24.6892
tr|A0A0P0EHL2|A0A0P0EHL2_AZOBR	23.4964				22.8359	23.1609		25.2583	24.9086
tr|A0A0P0EHL7|A0A0P0EHL7_AZOBR	30.4211	30.8659	31.1888	31.0282	30.97	30.6366	30.9574	31.2208	29.9226
tr|A0A0P0EHM3|A0A0P0EHM3_AZOBR	26.6171	25.2079	23.6922	25.8452	26.1569	26.087	26.9815		25.0093
tr|A0A0P0EHM5|A0A0P0EHM5_AZOBR		23.1952		24.0385		24.8883	24.9248	24.7821
tr|A0A0P0EHN4|A0A0P0EHN4_AZOBR	28.1326	27.3182	27.7082		27.5177	27.9762	27.254	27.8361	28.3711
tr|A0A0P0EHN9|A0A0P0EHN9_AZOBR				22.8875
tr|A0A0P0EHP2|A0A0P0EHP2_AZOBR	30.6565	27.5488	30.3947	30.8376	30.5256	30.7614	30.1101	30.612	29.6495
tr|A0A0P0EHQ3|A0A0P0EHQ3_AZOBR									24.0821
tr|A0A0P0EHQ4|A0A0P0EHQ4_AZOBR		22.9477					22.937	23.4996
tr|A0A0P0EHR2|A0A0P0EHR2_AZOBR		28.5953	27.1637	27.5976	27.3221	26.6509
tr|A0A0P0EHR4|A0A0P0EHR4_AZOBR			23.9815	25.904		24.6799		24.5669	27.4062
tr|A0A0P0EHS5|A0A0P0EHS5_AZOBR	24.1319	23.5259		23.3571	24.4223	23.4735		23.3631	24.5209
tr|A0A0P0EHT1|A0A0P0EHT1_AZOBR	23.0306	23.5038					24.1007	25.0019	26.11
tr|A0A0P0EHT4|A0A0P0EHT4_AZOBR	25.0951	26.421	24.5282	25.8719	24.2514		24.4321	25.3907
tr|A0A0P0EHT9|A0A0P0EHT9_AZOBR		23.8817		22.9568	22.3091			24.157
tr|A0A0P0EHU3|A0A0P0EHU3_AZOBR	24.8978	23.5955	23.5202				23.988	24.1714	23.8515
tr|A0A0P0EHV4|A0A0P0EHV4_AZOBR								23.4807
tr|A0A0P0EHW0|A0A0P0EHW0_AZOBR	27.463	25.9525	27.1407	27.5699	27.7263	27.1616	26.0539	26.0719	25.5211
tr|A0A0P0EHW3|A0A0P0EHW3_AZOBR				25.6792
tr|A0A0P0EHW7|A0A0P0EHW7_AZOBR	23.3351	24.9526						25.3872
tr|A0A0P0EHX6|A0A0P0EHX6_AZOBR		25.9021		26.5232	26.7174	26.8608		26.1783
tr|A0A0P0EHY9|A0A0P0EHY9_AZOBR	24.1756				23.8875	23.4365	25.0579
tr|A0A0P0EHZ7|A0A0P0EHZ7_AZOBR	26.2577	25.3081	26.835	25.2256	26.5279	27.3332	25.8952	26.5384	27.1899
tr|A0A0P0EHZ9|A0A0P0EHZ9_AZOBR	24.9853			26.8799		27.0521	26.4117	25.722	28.5188
tr|A0A0P0EI18|A0A0P0EI18_AZOBR					24.4806			24.1154
tr|A0A0P0EI27|A0A0P0EI27_AZOBR	30.5662	30.213	30.7225	30.419	30.3675	30.7124	30.2947	30.5667	29.7584
tr|A0A0P0EI28|A0A0P0EI28_AZOBR					21.3092	23.0962		21.6271	24.0198
tr|A0A0P0EI33|A0A0P0EI33_AZOBR					22.9522
tr|A0A0P0EI34|A0A0P0EI34_AZOBR								21.7669
tr|A0A0P0EI40|A0A0P0EI40_AZOBR		25.5767
tr|A0A0P0EI44|A0A0P0EI44_AZOBR								24.7329
tr|A0A0P0EI49|A0A0P0EI49_AZOBR		22.1927		23.9928			23.8246
tr|A0A0P0EI57|A0A0P0EI57_AZOBR	23.1566	22.1494	24.2702			23.8104	24.7834	24.8836
tr|A0A0P0EI60|A0A0P0EI60_AZOBR					23.1999	22.8671		24.7004	23.9443
tr|A0A0P0EI61|A0A0P0EI61_AZOBR		25.2338	25.6357					25.062
tr|A0A0P0EI67|A0A0P0EI67_AZOBR				22.4781		22.2997
tr|A0A0P0EI71|A0A0P0EI71_AZOBR				23.6495		25.3893	22.419	23.3127	25.71
tr|A0A0P0EI74|A0A0P0EI74_AZOBR	22.018						22.3832	22.6186
tr|A0A0P0EI77|A0A0P0EI77_AZOBR	26.0008	23.0634	24.3078	23.6423	25.746	24.2622	23.4838	23.7169	25.2931
tr|A0A0P0EI93|A0A0P0EI93_AZOBR									25.5025
tr|A0A0P0EIA1|A0A0P0EIA1_AZOBR	30.3061	29.6148	30.1752	29.6508	29.8488	29.4795	30.5485	29.7555	30.3118
tr|A0A0P0EIB4|A0A0P0EIB4_AZOBR	26.6584	27.8684	27.4298	27.5212	27.5249	27.0568	26.4979	26.1663	27.771
tr|A0A0P0EIB5|A0A0P0EIB5_AZOBR	32.4326	33.589	32.5284	31.7481	31.8999	31.615	31.8927	32.1482	31.9399
tr|A0A0P0EIC3|A0A0P0EIC3_AZOBR		24.4145				24.6723
tr|A0A0P0EIC6|A0A0P0EIC6_AZOBR	24.4523	25.2452	25.2709	23.8003		23.7291		25.0263	27.5842
tr|A0A0P0EID2|A0A0P0EID2_AZOBR								24.5032
tr|A0A0P0EID6|A0A0P0EID6_AZOBR		28.1285
tr|A0A0P0EIE1|A0A0P0EIE1_AZOBR			24.1207		24.8459	25.6518
tr|A0A0P0EIE6|A0A0P0EIE6_AZOBR	28.5147		28.4232	29.1855
tr|A0A0P0EIF0|A0A0P0EIF0_AZOBR		24.7621	25.2078	25.2438		25.6928	24.7526	24.8877
tr|A0A0P0EIF2|A0A0P0EIF2_AZOBR			23.5449						23.5301
tr|A0A0P0EIF8|A0A0P0EIF8_AZOBR		25.427
tr|A0A0P0EIH1|A0A0P0EIH1_AZOBR	32.0341	31.713	31.8805	32.0504	31.9386	31.8037	32.1472	32.327	32.6178
tr|A0A0P0EIH4|A0A0P0EIH4_AZOBR								29.1468
tr|A0A0P0EIH8|A0A0P0EIH8_AZOBR						23.6886	24.8608		24.7338
tr|A0A0P0EIJ0|A0A0P0EIJ0_AZOBR		28.184	24.5942	24.3704	25.1587	24.6798	24.1015	25.497
tr|A0A0P0EIJ3|A0A0P0EIJ3_AZOBR	24.1857	23.8882	23.3124	24.0092	24.5931	24.8846	24.0373	25.5578	23.8004
tr|A0A0P0EIJ6|A0A0P0EIJ6_AZOBR	25.6737		26.5058	26.6145	29.6198	27.01	28.4274		27.3087
tr|A0A0P0EIK0|A0A0P0EIK0_AZOBR	25.8995	28.197	25.5848	24.9991	24.8762	24.2369		25.4752	26.4925
tr|A0A0P0EIL3|A0A0P0EIL3_AZOBR		22.5722
tr|A0A0P0EIL6|A0A0P0EIL6_AZOBR		25.2622
tr|A0A0P0EIM1|A0A0P0EIM1_AZOBR	25.5145	26.1652	26.4983	26.0521	25.7456	24.984	26.1198	26.2941	24.792
tr|A0A0P0EIM2|A0A0P0EIM2_AZOBR				26.0248				24.9123
tr|A0A0P0EIN1|A0A0P0EIN1_AZOBR	24.4815	23.5661	23.199	24.5574	24.651	23.1505	25.1674	22.3436	22.3175
tr|A0A0P0EIN3|A0A0P0EIN3_AZOBR				27.2698
tr|A0A0P0EIN9|A0A0P0EIN9_AZOBR	24.4619
tr|A0A0P0EIP4|A0A0P0EIP4_AZOBR	24.9115		22.8605		22.381		23.7952		23.3185
tr|A0A0P0EIP7|A0A0P0EIP7_AZOBR		22.2362
tr|A0A0P0EIQ4|A0A0P0EIQ4_AZOBR			22.3745					23.4876
tr|A0A0P0EIR0|A0A0P0EIR0_AZOBR	30.9005	30.0989	30.8207	31.2783	31.4219	31.6309	30.5895	30.654	30.678
tr|A0A0P0EIR8|A0A0P0EIR8_AZOBR				23.7862	26.187
tr|A0A0P0EIS6|A0A0P0EIS6_AZOBR	26.5388	25.5836	25.7953	26.4731	26.3409	26.1951	23.5678	25.4753	25.4014
tr|A0A0P0EIS7|A0A0P0EIS7_AZOBR	26.6185	27.165	26.9503		26.5849	26.3934	27.3665	26.9103
tr|A0A0P0EIT2|A0A0P0EIT2_AZOBR						27.164			23.3614
tr|A0A0P0EIU3|A0A0P0EIU3_AZOBR	26.8937	27.331	27.4041	27.0541	26.3917	27.02	27.0587	25.5966	27.6029
tr|A0A0P0EIU4|A0A0P0EIU4_AZOBR	25.3053
tr|A0A0P0EIV8|A0A0P0EIV8_AZOBR	29.5741	29.0253	28.9773	29.7062	29.3105	30.3219	29.0408	30.1097	30.5312
tr|A0A0P0EIW3|A0A0P0EIW3_AZOBR	28.2988	25.3329	28.1318	26.6046	26.5991	26.9508	27.7705	26.8369	27.6887
tr|A0A0P0EIX4|A0A0P0EIX4_AZOBR						24.4184
tr|A0A0P0EIX5|A0A0P0EIX5_AZOBR	21.9777	27.4569	27.7788	27.4314	28.548	28.893	28.8965	29.3529	26.6285
tr|A0A0P0EIX8|A0A0P0EIX8_AZOBR	28.0432	27.4188	28.2585	28.3514	28.2229	27.5351	28.7375	28.5545	26.029
tr|A0A0P0EIY5|A0A0P0EIY5_AZOBR	26.5737	27.9184	25.7706	26.9428	27.4848	26.9952	26.8455	26.8014	28.0918
tr|A0A0P0EIZ4|A0A0P0EIZ4_AZOBR	22.2651	23.2706
tr|A0A0P0EIZ5|A0A0P0EIZ5_AZOBR	25.7017		24.9825	22.7165		22.8125	23.361	24.7494	24.9829
tr|A0A0P0EIZ8|A0A0P0EIZ8_AZOBR				23.7107
tr|A0A0P0EJ02|A0A0P0EJ02_AZOBR	23.536	23.3603				23.4996
tr|A0A0P0EJ04|A0A0P0EJ04_AZOBR	28.6108	29.8407	29.0886	29.243	28.2657	27.4576	28.4621	28.2097	29.1577
tr|A0A0P0EJ08|A0A0P0EJ08_AZOBR		24.2855
tr|A0A0P0EJ13|A0A0P0EJ13_AZOBR	22.1235		22.6376	22.178
tr|A0A0P0EJ27|A0A0P0EJ27_AZOBR	27.2034	25.6506	26.0566	26.547	27.4755	26.6643	26.6701	25.5679	26.3398
tr|A0A0P0EJ32|A0A0P0EJ32_AZOBR	26.0206	23.576	25.4431	25.0838	27.7888	24.6401	25.5669	24.8166	25.1507
tr|A0A0P0EJ39|A0A0P0EJ39_AZOBR	25.3667		25.8473	23.1565	26.9216	26.8738	25.3891	24.1944
tr|A0A0P0EJ43|A0A0P0EJ43_AZOBR		22.7446	22.2517	23.8069			23.96
tr|A0A0P0EJ50|A0A0P0EJ50_AZOBR	25.873			22.9985
tr|A0A0P0EJ59|A0A0P0EJ59_AZOBR	26.5032			27.2691
tr|A0A0P0EJ60|A0A0P0EJ60_AZOBR				22.9066
tr|A0A0P0EJ67|A0A0P0EJ67_AZOBR									22.1187
tr|A0A0P0EJ78|A0A0P0EJ78_AZOBR	24.4015	23.8181		24.512	24.7895	24.786	24.6749	24.9959	24.7663
tr|A0A0P0EJ79|A0A0P0EJ79_AZOBR	28.6528	29.0789	28.8341	28.455	27.9006	29.2633	28.1309	28.8892	28.5237
tr|A0A0P0EJ91|A0A0P0EJ91_AZOBR								22.3979
tr|A0A0P0EJ96|A0A0P0EJ96_AZOBR		23.9832				21.84
tr|A0A0P0EJA0|A0A0P0EJA0_AZOBR		24.7773
tr|A0A0P0EJA1|A0A0P0EJA1_AZOBR	23.6962			24.9222	24.7027	23.6735	24.8566	25.3494	26.2951
tr|A0A0P0EJB2|A0A0P0EJB2_AZOBR		25.6195
tr|A0A0P0EJC0|A0A0P0EJC0_AZOBR							24.5145
tr|A0A0P0EJC3|A0A0P0EJC3_AZOBR	26.2032		23.2341	25.4001	23.2896	23.8614			28.1346
tr|A0A0P0EJC4|A0A0P0EJC4_AZOBR		31.3914	25.6261			24.0781
tr|A0A0P0EJC5|A0A0P0EJC5_AZOBR
tr|A0A0P0EJD2|A0A0P0EJD2_AZOBR	27.899	26.967	27.7221	26.157	27.0972	27.9531	26.7885	27.4104	27.6991
tr|A0A0P0EJD3|A0A0P0EJD3_AZOBR	25.0584	24.9072	25.4064	24.9979	24.8729	25.6715	22.864	26.1351	25.1801
tr|A0A0P0EJE1|A0A0P0EJE1_AZOBR	27.9788	27.0633	27.144	27.783	27.6014	27.2047	27.8911		27.9444
tr|A0A0P0EJE8|A0A0P0EJE8_AZOBR									27.2492
tr|A0A0P0EJF4|A0A0P0EJF4_AZOBR					25.4705			22.2716
tr|A0A0P0EJG6|A0A0P0EJG6_AZOBR		23.9086	23.4037			24.803		24.0876	27.6838
tr|A0A0P0EJG7|A0A0P0EJG7_AZOBR								24.1479
tr|A0A0P0EJH1|A0A0P0EJH1_AZOBR									23.2793
tr|A0A0P0EJH5|A0A0P0EJH5_AZOBR						22.5219
tr|A0A0P0EJI4|A0A0P0EJI4_AZOBR	24.9063			25.8627	25.3489	25.4378	26.2037	25.3524	25.7464
tr|A0A0P0EJJ5|A0A0P0EJJ5_AZOBR	25.544	25.958	25.8723	25.4661	26.4115	26.8132	26.9393	26.4372	26.2506
tr|A0A0P0EJK6|A0A0P0EJK6_AZOBR							28.4769	28.1856	29.2564
tr|A0A0P0EJL6|A0A0P0EJL6_AZOBR	24.5537	24.8895	24.5555		22.0083	24.7025	24.1458	26.4275	23.3438
tr|A0A0P0EJM5|A0A0P0EJM5_AZOBR							24.9749
tr|A0A0P0EJN5|A0A0P0EJN5_AZOBR	24.7956	26.4694			28.2083	23.6665	27.3831	27.0239
tr|A0A0P0EJN6|A0A0P0EJN6_AZOBR			24.1204
tr|A0A0P0EJP4|A0A0P0EJP4_AZOBR	24.3952	23.6938	22.6226			23.6532		22.1891	25.1637
tr|A0A0P0EJP8|A0A0P0EJP8_AZOBR	23.0164	22.4881			23.0182	22.7489	23.526	23.5522
tr|A0A0P0EJP9|A0A0P0EJP9_AZOBR	30.8262	30.2153	30.8992	30.3138	30.0227	29.4831	29.5627	29.0563	28.1195
tr|A0A0P0EJQ3|A0A0P0EJQ3_AZOBR	30.2915	30.845	31.2921	30.89	31.1928	31.5924	31.0237	31.0339	31.1649
tr|A0A0P0EJR0|A0A0P0EJR0_AZOBR
tr|A0A0P0EJR4|A0A0P0EJR4_AZOBR	24.4064		24.4436	23.7801	23.9362	28.1567	24.1518	24.0299	24.9458
tr|A0A0P0EJS0|A0A0P0EJS0_AZOBR	29.4205	28.4468	29.2026	29.3245	29.3585	29.0855	29.5841	28.9747	27.919
tr|A0A0P0EJS2|A0A0P0EJS2_AZOBR									24.6877
tr|A0A0P0EJS9|A0A0P0EJS9_AZOBR	23.5718	26.5635	23.4424	25.1133	25.9824	25.8027	25.9702	25.179	25.2306
tr|A0A0P0EJT9|A0A0P0EJT9_AZOBR	24.1272		26.0956	25.0807	25.8098	26.3289	25.3916	26.2811	24.5768
tr|A0A0P0EJU3|A0A0P0EJU3_AZOBR		29.5078		29.3517	28.8303	26.3709
tr|A0A0P0EJU8|A0A0P0EJU8_AZOBR	28.2185	27.8686	28.1414	28.4182	28.0288	28.3942	28.2672	27.9526	28.4575
tr|A0A0P0EJU9|A0A0P0EJU9_AZOBR								22.5347
tr|A0A0P0EJV9|A0A0P0EJV9_AZOBR	21.8018	22.2374		22.5948	26.0284	22.5656	22.7823	24.4558	23.2716
tr|A0A0P0EJW7|A0A0P0EJW7_AZOBR				24.0679	23.764	22.0738
tr|A0A0P0EJX2|A0A0P0EJX2_AZOBR	28.5624	28.3892	28.678	28.0811	28.5981	28.0335	28.9922	28.633	28.2928
tr|A0A0P0EJY2|A0A0P0EJY2_AZOBR	26.8204	26.2397	25.4123		23.7081	23.7363		26.2653	24.1748
tr|A0A0P0EJY5|A0A0P0EJY5_AZOBR	26.1499		24.664	25.9914	26.9368	27.2294	26.9468	26.0456	26.6493
tr|A0A0P0EJZ1|A0A0P0EJZ1_AZOBR		27.9012	27.8307	27.9395	28.0664	28.5607	27.6041	28.2069
tr|A0A0P0EJZ2|A0A0P0EJZ2_AZOBR	27.0156
tr|A0A0P0EJZ6|A0A0P0EJZ6_AZOBR	26.1101	24.9217	25.1933	23.8706	25.3997	25.1893	26.4734	27.1651	25.1626
tr|A0A0P0EK05|A0A0P0EK05_AZOBR	26.3106	28.2684	26.101	25.9879	25.6669	25.5265	28.3231	28.3886	24.7606
tr|A0A0P0EK17|A0A0P0EK17_AZOBR		22.95					24.0727	26.9403
tr|A0A0P0EK18|A0A0P0EK18_AZOBR	29.1788	26.7228	27.802	26.8978	28.645	29.164	29.4781	27.6324	29.7888
tr|A0A0P0EK26|A0A0P0EK26_AZOBR		26.6117	24.2414
tr|A0A0P0EK27|A0A0P0EK27_AZOBR		24.4524
tr|A0A0P0EK30|A0A0P0EK30_AZOBR	27.6295	27.9491	27.976	27.5946	27.97	27.7839	28.1621	28.0243	28.1128
tr|A0A0P0EK33|A0A0P0EK33_AZOBR		24.1513			26.0259			24.4968
tr|A0A0P0EK46|A0A0P0EK46_AZOBR						24.3216		25.8547	24.6321
tr|A0A0P0EK49|A0A0P0EK49_AZOBR		25.774	25.3194
tr|A0A0P0EK51|A0A0P0EK51_AZOBR				24.0825	23.0674
tr|A0A0P0EK52|A0A0P0EK52_AZOBR		22.3249	24.2872	24.0201		23.385			24.5038
tr|A0A0P0EK57|A0A0P0EK57_AZOBR	23.8418	24.3418	24.7904	23.8807	25.8484	24.7076	24.2821	26.3033	26.1021
tr|A0A0P0EK61|A0A0P0EK61_AZOBR	24.2456	28.6055	24.4518	23.3527	24.2058	23.1281	22.8745	28.7554	22.9711
tr|A0A0P0EK62|A0A0P0EK62_AZOBR						22.1961	22.9608	23.3783	22.1901
tr|A0A0P0EK73|A0A0P0EK73_AZOBR	27.9482	30.1604	29.5906	31.3271	30.7195	30.5203	27.5835	30.7916	28.5403
tr|A0A0P0EK83|A0A0P0EK83_AZOBR		23.5205	23.7962						24.3188
tr|A0A0P0EK95|A0A0P0EK95_AZOBR					24.7107			23.8827
tr|A0A0P0EK99|A0A0P0EK99_AZOBR		24.152
tr|A0A0P0EKA1|A0A0P0EKA1_AZOBR	30.2065	30.0041	30.3319	30.5231	30.1567	30.0344	30.6112	30.4094	30.0043
tr|A0A0P0EKA7|A0A0P0EKA7_AZOBR			22.7188	22.8987	23.2445		24.0087	25.9666	26.0028
tr|A0A0P0EKA9|A0A0P0EKA9_AZOBR								22.4264
tr|A0A0P0EKB4|A0A0P0EKB4_AZOBR		23.8437	24.332		24.1981	23.8085	23.9152	27.7743	27.9334
tr|A0A0P0EKB9|A0A0P0EKB9_AZOBR	29.3357	28.3079	28.7619	27.4741	28.5859	27.2577	28.5436	27.6456	28.5192
tr|A0A0P0EKC0|A0A0P0EKC0_AZOBR	26.1293	26.5056	26.1667	28.9171	27.8707	28.1975	28.0812	29.0135	28.1724
tr|A0A0P0EKC7|A0A0P0EKC7_AZOBR	24.8195	31.2259	25.5527	24.0091	25.3139		24.0765		23.8611
tr|A0A0P0EKC9|A0A0P0EKC9_AZOBR			25.2451	26.5986	25.6946	27.7013		26.558
tr|A0A0P0EKD2|A0A0P0EKD2_AZOBR	26.5589	27.4071	26.0647	25.568	25.479	25.4936	27.0669	26.636	26.6518
tr|A0A0P0EKD6|A0A0P0EKD6_AZOBR	28.8145	28.0073	28.7198	30.062	29.3378	29.598	28.1307	28.4866	26.6619
tr|A0A0P0EKD9|A0A0P0EKD9_AZOBR	25.5785	30.1388	26.4686	27.8797	24.8508	26.4789	28.161	26.8252	27.7951
tr|A0A0P0EKE3|A0A0P0EKE3_AZOBR	26.2659	26.1781	27.3157	26.7473	26.5148	25.909	26.1254	24.219	25.4897
tr|A0A0P0EKE5|A0A0P0EKE5_AZOBR	27.7552				25.5809
tr|A0A0P0EKF3|A0A0P0EKF3_AZOBR		23.6747			23.1332	23.3329		23.7075	23.1446
tr|A0A0P0EKG3|A0A0P0EKG3_AZOBR	23.6223	25.742	24.5118		25.2533		23.8989	23.3814
tr|A0A0P0EKH0|A0A0P0EKH0_AZOBR	24.4569	26.4808	25.2067	27.5218	27.4404	29.4655	27.8658	28.7618	29.5356
tr|A0A0P0EKH5|A0A0P0EKH5_AZOBR			22.493						22.7346
tr|A0A0P0EKH8|A0A0P0EKH8_AZOBR	23.3358	25.6833	23.6473	23.5846	24.2472		24.4702	23.3593
tr|A0A0P0EKI6|A0A0P0EKI6_AZOBR			23.7731	24.4387			25.1274		25.7735
tr|A0A0P0EKI7|A0A0P0EKI7_AZOBR	26.4381	28.207	25.5024	28.673	26.9069	28.4405	27.4736	27.5242	28.6707
tr|A0A0P0EKJ2|A0A0P0EKJ2_AZOBR	27.1451	27.0046	27.5163	29.2187	30.0878	29.7284	27.4422	28.2275	26.7547
tr|A0A0P0EKJ6|A0A0P0EKJ6_AZOBR	29.0634	29.1832	28.6183	29.6167	28.6662	29.8646	28.3422	28.3401	29.5153
tr|A0A0P0EKJ7|A0A0P0EKJ7_AZOBR	23.3507	22.6117
tr|A0A0P0EKK2|A0A0P0EKK2_AZOBR	25.3823		25.3536	24.9873	24.9512	25.3311		23.8807
tr|A0A0P0EKK5|A0A0P0EKK5_AZOBR	26.0853	25.9855	26.5272	25.0176	26.7068	26.8899	26.6321	26.5293	23.875
tr|A0A0P0EKL7|A0A0P0EKL7_AZOBR								21.5864
tr|A0A0P0EKL8|A0A0P0EKL8_AZOBR		28.2166		26.2985	25.0345	26.6129	24.4978	25.6799	25.5372
tr|A0A0P0EKM8|A0A0P0EKM8_AZOBR	25.2828	28.555	26.294	26.9172	27.2208	26.6678	26.8958	28.9055	29.2706
tr|A0A0P0EKN8|A0A0P0EKN8_AZOBR	24.0987	24.1828	23.92	24.8473			25.4895	23.8269
tr|A0A0P0EKP3|A0A0P0EKP3_AZOBR		25.1568	24.8162		27.0339	25.0114
tr|A0A0P0EKQ5|A0A0P0EKQ5_AZOBR		26.1041	21.933		24.6919	24.3598	23.0094	23.5913	24.2866
tr|A0A0P0EKR7|A0A0P0EKR7_AZOBR	24.2648						25.0579		24.7823
tr|A0A0P0EKT3|A0A0P0EKT3_AZOBR	24.77	27.957	24.1832	24.7723	24.1267	23.2219	24.7502	25.0096	25.2039
tr|A0A0P0EKT9|A0A0P0EKT9_AZOBR	31.0294	31.1955	31.1755	31.1369	31.4369	31.675	31.5264	31.113	30.8673
tr|A0A0P0EKV0|A0A0P0EKV0_AZOBR			22.759	26.9839	23.9907		23.3983		25.2222
tr|A0A0P0EKV2|A0A0P0EKV2_AZOBR	24.3896	24.9684	24.524	25.9512	25.7132	25.5668	26.2537	26.0657	25.4161
tr|A0A0P0EKX0|A0A0P0EKX0_AZOBR	26.5536	25.892	26.8972	26.1624	27.9898	26.3112
tr|A0A0P0EKX2|A0A0P0EKX2_AZOBR		24.7621	22.9912			26.7497	26.183
tr|A0A0P0EKX5|A0A0P0EKX5_AZOBR		28.9898	24.4664	24.375	26.3152	24.0881
tr|A0A0P0EKY2|A0A0P0EKY2_AZOBR									22.2069
tr|A0A0P0EKZ4|A0A0P0EKZ4_AZOBR			24.2912		23.5593		24.4047		24.3774
tr|A0A0P0EL02|A0A0P0EL02_AZOBR		23.3609				23.6462			24.4538
tr|A0A0P0EL12|A0A0P0EL12_AZOBR				24.3283	27.17	27.2256	24.8307	23.6997
tr|A0A0P0EL17|A0A0P0EL17_AZOBR	26.1756	28.105	28.656	28.9555	28.7831	28.3605	28.0874	30.4128	28.4121
tr|A0A0P0EL22|A0A0P0EL22_AZOBR					24.5798
tr|A0A0P0EL26|A0A0P0EL26_AZOBR	24.0548	24.1136	24.4508	22.9867		23.7212	23.1351	22.6559
tr|A0A0P0EL27|A0A0P0EL27_AZOBR	25.2728	25.736	25.1579	25.1912	25.4945	25.5805	24.8778	24.0592	25.8512
tr|A0A0P0EL33|A0A0P0EL33_AZOBR	24.1056	25.5801					24.9196
tr|A0A0P0EL41|A0A0P0EL41_AZOBR	26.3745	24.8576	26.0438	26.0365	25.8839	26.4605	25.9652	26.6019	26.8963
tr|A0A0P0EL43|A0A0P0EL43_AZOBR									24.4135
tr|A0A0P0EL48|A0A0P0EL48_AZOBR	26.3223	23.9883	26.3415	26.2802	25.9175	27.5413	26.5967	26.5013	26.1698
tr|A0A0P0EL54|A0A0P0EL54_AZOBR	28.8819	28.7637	29.1751	29.1228	28.9915	28.7869	29.7544	29.9122	29.0422
tr|A0A0P0EL58|A0A0P0EL58_AZOBR	27.3673	27.3223	27.4915	27.3969	27.2382	27.2383	26.7247	26.8431	26.1086
tr|A0A0P0EL72|A0A0P0EL72_AZOBR						23.2341
tr|A0A0P0EL73|A0A0P0EL73_AZOBR	27.0887	27.3748	27.7853	27.6027	27.6607	27.963	28.378	27.6467	26.2038
tr|A0A0P0EL95|A0A0P0EL95_AZOBR	26.0682	26.4183	26.2806	25.3003	25.4765	24.698	25.6543		25.3226
tr|A0A0P0EL96|A0A0P0EL96_AZOBR			23.3439			23.0437	23.9968
tr|A0A0P0ELA2|A0A0P0ELA2_AZOBR	30.1208	32.4296	29.2987	32.443	29.967	28.6808	27.1923	27.4516	30.2585
tr|A0A0P0ELA7|A0A0P0ELA7_AZOBR	24.282
tr|A0A0P0ELA8|A0A0P0ELA8_AZOBR	28.5211	29.1007	28.2952	28.5392	28.7962	28.5609	28.591	28.7942	28.1622
tr|A0A0P0ELB8|A0A0P0ELB8_AZOBR	23.2935			28.153
tr|A0A0P0ELC7|A0A0P0ELC7_AZOBR	24.7755						23.1196	25.4049	25.4216
tr|A0A0P0ELD8|A0A0P0ELD8_AZOBR	29.1852	28.915	28.826	28.9391	29.1587	28.2962	29.3878	29.2575	27.6076
tr|A0A0P0ELE3|A0A0P0ELE3_AZOBR	29.7338	31.2736	28.8861	29.0086	28.7359	26.8602	27.8059	29.3883	28.7367
tr|A0A0P0ELE5|A0A0P0ELE5_AZOBR	26.5901		26.4192	26.9609				27.455	26.9828
tr|A0A0P0ELF2|A0A0P0ELF2_AZOBR		26.2787			26.2128		24.812	24.4776	25.7954
tr|A0A0P0ELF8|A0A0P0ELF8_AZOBR
tr|A0A0P0ELG5|A0A0P0ELG5_AZOBR						25.0419	26.7765
tr|A0A0P0ELG8|A0A0P0ELG8_AZOBR				26.9018					24.8602
tr|A0A0P0ELI6|A0A0P0ELI6_AZOBR	23.2076	28.4162	23.0496			23.5373			22.6213
tr|A0A0P0ELI7|A0A0P0ELI7_AZOBR							23.3042	22.4951
tr|A0A0P0ELJ2|A0A0P0ELJ2_AZOBR				25.5105	23.2459	23.633
tr|A0A0P0ELK8|A0A0P0ELK8_AZOBR	28.0716	28.1287	28.2309	27.4595	27.6095	27.7037	27.6962	27.5575	26.5613
tr|A0A0P0ELL3|A0A0P0ELL3_AZOBR				22.0194		22.9762		25.1279
tr|A0A0P0ELL8|A0A0P0ELL8_AZOBR	25.1531	24.1473	28.631	26.8423	25.3224	25.5357	28.4533	23.1186
tr|A0A0P0ELM5|A0A0P0ELM5_AZOBR			22.4577
tr|A0A0P0ELP0|A0A0P0ELP0_AZOBR						26.8079
tr|A0A0P0ELP4|A0A0P0ELP4_AZOBR	27.4352	27.7132	27.683	27.3018	27.9386	27.423	28.1002	28.1169	26.658
tr|A0A0P0ELR2|A0A0P0ELR2_AZOBR	28.1294	23.6242	25.7034	26.0656	26.3099	27.4582	24.4	24.2029	26.2029
tr|A0A0P0ELR4|A0A0P0ELR4_AZOBR	28.5523	28.5806	28.1959	28.6834	28.8913	29.3038	28.7967	29.1013	28.8346
tr|A0A0P0ELR5|A0A0P0ELR5_AZOBR		26.5703
tr|A0A0P0ELS5|A0A0P0ELS5_AZOBR		26.7351
tr|A0A0P0ELS6|A0A0P0ELS6_AZOBR		22.969	23.1089			23.8773		25.7681
tr|A0A0P0ELT5|A0A0P0ELT5_AZOBR					21.8928
tr|A0A0P0ELU2|A0A0P0ELU2_AZOBR	23.1716	23.5618			23.3979	23.5873	23.9915	23.7135	23.1591
tr|A0A0P0ELU6|A0A0P0ELU6_AZOBR	26.1014	26.472	25.8492	27.1258		26.8235
tr|A0A0P0ELV2|A0A0P0ELV2_AZOBR									22.515
tr|A0A0P0ELW4|A0A0P0ELW4_AZOBR		22.9554	23.3132			22.5819		22.8562
tr|A0A0P0ELW9|A0A0P0ELW9_AZOBR						25.8227			27.7741
tr|A0A0P0ELX4|A0A0P0ELX4_AZOBR	25.3589	22.6453	24.3139	22.3044	24.4098	23.2618	23.0405	23.8832
tr|A0A0P0ELY0|A0A0P0ELY0_AZOBR	24.4968						27.4928		23.948
tr|A0A0P0ELY9|A0A0P0ELY9_AZOBR	25.7921		23.2136	24.9153	24.807	23.0456	24.9334	25.6569	25.705
tr|A0A0P0EM00|A0A0P0EM00_AZOBR	23.8752	23.404	22.5192	24.0526				22.7735
tr|A0A0P0EM07|A0A0P0EM07_AZOBR									26.1322
tr|A0A0P0EM10|A0A0P0EM10_AZOBR	23.9886	26.4415	25.6884	25.7213	25.6465	28.1597	23.3544	25.5795	23.6568
tr|A0A0P0EM18|A0A0P0EM18_AZOBR	28.6091	27.9368	27.8189	28.68	28.0702	29.4116	29.0688	29.1534	27.2053
tr|A0A0P0EM40|A0A0P0EM40_AZOBR	29.0856	28.7551	29.1495	29.9724	29.8531	29.3927	30.0998	29.5018	29.2049
tr|A0A0P0EM41|A0A0P0EM41_AZOBR
tr|A0A0P0EM52|A0A0P0EM52_AZOBR				24.7755			25.3286	24.6584	24.5508
tr|A0A0P0EM66|A0A0P0EM66_AZOBR	29.8135	29.6226	30.0375	29.6996	29.6526	30.0774	30.1331	30.6212	31.0712
tr|A0A0P0EM70|A0A0P0EM70_AZOBR		24.664	25.3098	27.0392	26.4285	25.9291	25.7386	26.9637	26.5211
tr|A0A0P0EM75|A0A0P0EM75_AZOBR	29.5224	29.4485	29.717	29.2691	29.0564	30.04	29.8023	29.9975	29.873
tr|A0A0P0EM82|A0A0P0EM82_AZOBR	27.4936	24.5859	25.2298	26.9043	28.0988	27.7424	27.3046	27.5663	26.2412
tr|A0A0P0EM92|A0A0P0EM92_AZOBR	25.8451	26.7847	25.4476	24.9071	26.1156
tr|A0A0P0EM95|A0A0P0EM95_AZOBR			22.359
tr|A0A0P0EM98|A0A0P0EM98_AZOBR	27.1222	26.1667	26.5223	24.8859		26.5132	25.7976	26.3987	25.6592
tr|A0A0P0EMA4|A0A0P0EMA4_AZOBR		25.0561	24.5886		23.2828
tr|A0A0P0EMA7|A0A0P0EMA7_AZOBR	25.8019	23.4309	24.3605	23.1669	24.7361	25.9367	25.16	25.0592	25.1936
tr|A0A0P0EMB0|A0A0P0EMB0_AZOBR						25.4886			24.8479
tr|A0A0P0EMB3|A0A0P0EMB3_AZOBR	27.6702	28.6764	27.0161	28.5853	28.4598	28.477	28.4348	28.508	28.3247
tr|A0A0P0EMB6|A0A0P0EMB6_AZOBR									22.7311
tr|A0A0P0EMC8|A0A0P0EMC8_AZOBR		29.9021
tr|A0A0P0EMD9|A0A0P0EMD9_AZOBR	24.7967
tr|A0A0P0EMF0|A0A0P0EMF0_AZOBR		23.5638	22.5435	23.0161	22.3647	23.4727		22.3672
tr|A0A0P0EMF9|A0A0P0EMF9_AZOBR			28.2998			25.1824
tr|A0A0P0EMG1|A0A0P0EMG1_AZOBR	27.566		26.6673	27.5504	27.4753		26.1248	27.1059	26.853
tr|A0A0P0EMG5|A0A0P0EMG5_AZOBR	25.634	24.8474		22.8433
tr|A0A0P0EMG6|A0A0P0EMG6_AZOBR									24.6548
tr|A0A0P0EMI1|A0A0P0EMI1_AZOBR	27.6778	29.3206	28.0412	29.6378	29.2824	29.185	29.3441	28.8623	27.6254
tr|A0A0P0EMI4|A0A0P0EMI4_AZOBR	28.9973	27.9409	28.2184	28.4852	28.6361	28.3345	27.3925	28.1933	28.2479
tr|A0A0P0EMI5|A0A0P0EMI5_AZOBR	24.0536	24.1178	27.0981	23.4615	23.1731	23.1664	26.6211	25.1833	24.2614
tr|A0A0P0EMJ3|A0A0P0EMJ3_AZOBR	28.2114	30.1427	28.3496	28.3852	28.137	28.961	28.9326	29.4989	29.2083
tr|A0A0P0EMJ8|A0A0P0EMJ8_AZOBR		23.7963	23.9874	23.7895	23.5141				24.1105
tr|A0A0P0EMK2|A0A0P0EMK2_AZOBR	31.0454	31.1884	31.0138	30.6579	31.0774	31.0144	30.877	30.6286	30.5234
tr|A0A0P0EMK6|A0A0P0EMK6_AZOBR									23.7086
tr|A0A0P0EMK9|A0A0P0EMK9_AZOBR				24.1383
tr|A0A0P0EMM2|A0A0P0EMM2_AZOBR				21.0662		22.6169		22.9031
tr|A0A0P0EMM3|A0A0P0EMM3_AZOBR	24.9383	24.9611	25.9196	25.1962	25.7338	24.8482	25.4432	25.3469	26.4273
tr|A0A0P0EMN3|A0A0P0EMN3_AZOBR	22.9315	29.2728	25.6623		22.3674
tr|A0A0P0EMN4|A0A0P0EMN4_AZOBR	26.9384	26.1789	25.8716	26.7593	27.0358	26.9198	26.1667	27.0544	27.3276
tr|A0A0P0EMN7|A0A0P0EMN7_AZOBR							24.0806	24.3193
tr|A0A0P0EMN9|A0A0P0EMN9_AZOBR	29.5404	29.0036	29.7868	29.6647	30.0422	30.5241	29.9153	29.6751	31.1457
tr|A0A0P0EMP8|A0A0P0EMP8_AZOBR	22.8561		22.7447
tr|A0A0P0EMP9|A0A0P0EMP9_AZOBR	26.0719	23.3424	25.3841	25.3281	26.3341	25.7336	25.8423	25.8665	25.8483
tr|A0A0P0EMQ6|A0A0P0EMQ6_AZOBR				22.1747	21.9452		24.7214		22.6366
tr|A0A0P0EMS7|A0A0P0EMS7_AZOBR	28.983		28.0066	25.4318			27.0357		27.0378
tr|A0A0P0EMT3|A0A0P0EMT3_AZOBR	27.7711	29.124	28.0359	27.1061	26.8702	28.2236	27.7391	28.1603	28.4562
tr|A0A0P0EMT4|A0A0P0EMT4_AZOBR		22.7998
tr|A0A0P0EMU0|A0A0P0EMU0_AZOBR	31.4426	29.8741	31.2365	31.3745	31.6637	31.3609	31.4089	31.6402	30.8248
tr|A0A0P0EMU5|A0A0P0EMU5_AZOBR									28.898
tr|A0A0P0EMU7|A0A0P0EMU7_AZOBR	23.3764		23.6891		23.829	23.5617	23.8796	26.1071	24.8291
tr|A0A0P0EMW2|A0A0P0EMW2_AZOBR	26.5557	25.9884	26.3572	24.724	26.9686	26.6925	25.5774	27.0189	25.3749
tr|A0A0P0EMW6|A0A0P0EMW6_AZOBR							24.199	24.7371	26.2829
tr|A0A0P0EMX0|A0A0P0EMX0_AZOBR		24.2671	23.5443	23.4084	23.6893	24.3314
tr|A0A0P0EMX6|A0A0P0EMX6_AZOBR					25.153	24.1293		23.493
tr|A0A0P0EMX9|A0A0P0EMX9_AZOBR							25.6684
tr|A0A0P0EMY4|A0A0P0EMY4_AZOBR	27.0893	27.7524	26.9123	28.4692	27.6718	27.1966	27.4129	27.391	26.3156
tr|A0A0P0EMZ4|A0A0P0EMZ4_AZOBR	23.1279
tr|A0A0P0EN00|A0A0P0EN00_AZOBR	22.4582	21.9188		22.3305	23.3864			25.3284
tr|A0A0P0EN02|A0A0P0EN02_AZOBR		26.0603			25.3153
tr|A0A0P0EN15|A0A0P0EN15_AZOBR		22.188		22.1662		22.586		22.6744	24.5263
tr|A0A0P0EN17|A0A0P0EN17_AZOBR								26.1227
tr|A0A0P0EN19|A0A0P0EN19_AZOBR		23.2239
tr|A0A0P0EN28|A0A0P0EN28_AZOBR		23.2574		23.9325			23.6368
tr|A0A0P0EN37|A0A0P0EN37_AZOBR					26.3073			26.8991
tr|A0A0P0EN41|A0A0P0EN41_AZOBR		27.1131
tr|A0A0P0EN59|A0A0P0EN59_AZOBR							25.1197	23.083
tr|A0A0P0EN60|A0A0P0EN60_AZOBR			25.4858	25.4323	25.5595			22.7908	23.2053
tr|A0A0P0EN82|A0A0P0EN82_AZOBR	28.6655	25.5892	28.554	28.5095	28.2107	28.2713	27.6092	26.7366	27.784
tr|A0A0P0EN91|A0A0P0EN91_AZOBR		22.6348	22.6837
tr|A0A0P0ENA0|A0A0P0ENA0_AZOBR					25.3514		24.643		26.6986
tr|A0A0P0ENA1|A0A0P0ENA1_AZOBR		26.0784	24.7061	25.2537	24.7449	25.0062		24.2044	24.7432
tr|A0A0P0ENA2|A0A0P0ENA2_AZOBR				23.9978	24.6956	23.7425
tr|A0A0P0ENA7|A0A0P0ENA7_AZOBR	30.8843	30.0459	30.6451	30.415	30.4164	30.6852	30.6043	30.4296	29.9978
tr|A0A0P0ENA9|A0A0P0ENA9_AZOBR							23.7928
tr|A0A0P0ENB1|A0A0P0ENB1_AZOBR	24.7076					24.8489
tr|A0A0P0ENB8|A0A0P0ENB8_AZOBR	26.494	26.9967	27.6873	26.8737	27.4558	28.0212		26.9186	27.4443
tr|A0A0P0ENC1|A0A0P0ENC1_AZOBR	33.2573	32.7843	33.3035	33.0338	33.1513	32.9053	33.4653	33.5909	32.7615
tr|A0A0P0ENC2|A0A0P0ENC2_AZOBR	23.7873	22.7764		23.4284	22.8832	23.8633	23.051	27.6701	22.795
tr|A0A0P0END5|A0A0P0END5_AZOBR	26.8164	27.1553	24.976	24.4935	24.0712	24.778	22.0151	24.8553
tr|A0A0P0END7|A0A0P0END7_AZOBR	25.744	24.1051	23.4367	24.918	23.6442	25.332		24.3493	24.9924
tr|A0A0P0ENE2|A0A0P0ENE2_AZOBR						23.1591
tr|A0A0P0ENF4|A0A0P0ENF4_AZOBR				25.1409
tr|A0A0P0ENG1|A0A0P0ENG1_AZOBR									25.2687
tr|A0A0P0ENG7|A0A0P0ENG7_AZOBR				23.1204		21.656
tr|A0A0P0ENG9|A0A0P0ENG9_AZOBR					23.5087		25.3732	23.8655	24.5881
tr|A0A0P0ENH0|A0A0P0ENH0_AZOBR						22.4827
tr|A0A0P0ENI1|A0A0P0ENI1_AZOBR	24.9101								27.0667
tr|A0A0P0ENJ2|A0A0P0ENJ2_AZOBR	25.2891	26.169	25.6715	27.3151	27.5722	27.4191	26.2219	28.4877	26.7835
tr|A0A0P0ENJ4|A0A0P0ENJ4_AZOBR	26.251		23.733	24.221	24.2941	24.6572	26.5363	23.762	26.5799
tr|A0A0P0ENK0|A0A0P0ENK0_AZOBR			28.8519					26.9492
tr|A0A0P0ENK4|A0A0P0ENK4_AZOBR	28.9676	29.2974	28.6676	29.3031	28.5573	28.3311	29.0523	28.7085	28.8528
tr|A0A0P0ENL5|A0A0P0ENL5_AZOBR	29.902	24.6945	25.981	26.1468	27.3811	30.266	25.2684	29.61	26.6725
tr|A0A0P0ENM2|A0A0P0ENM2_AZOBR	25.9345	24.9976	25.9857	25.8405	26.3958	25.9951	25.8097	25.4018	25.5147
tr|A0A0P0ENN1|A0A0P0ENN1_AZOBR				25.5188	26.5706	26.5562	25.0918	27.2043	24.6442
tr|A0A0P0ENN4|A0A0P0ENN4_AZOBR	29.8054	30.579	29.8476	30.8781	30.6541	30.4695	30.3197	30.4625	30.0224
tr|A0A0P0ENN9|A0A0P0ENN9_AZOBR	27.293	27.5022	26.9064	27.1237	27.058	26.9085	26.9179	26.3838	26.249
tr|A0A0P0ENP4|A0A0P0ENP4_AZOBR								25.928
tr|A0A0P0ENP6|A0A0P0ENP6_AZOBR	26.713	28.1434	27.8398	27.1964	26.7871	27.2363	27.4649	27.5872	27.3835
tr|A0A0P0ENP7|A0A0P0ENP7_AZOBR	28.7837	28.81	29.3896	28.9762	28.7534	29.1377	28.9875	29.152	28.3794
tr|A0A0P0ENQ4|A0A0P0ENQ4_AZOBR	28.0517	25.7501	26.8981	25.4549	25.9097	26.0538	26.0557	26.6158	25.6109
tr|A0A0P0ENR1|A0A0P0ENR1_AZOBR	29.2427	29.9352	29.2179	29.8426	28.8389	29.6136	28.3322	28.8467	30.47
tr|A0A0P0ENR9|A0A0P0ENR9_AZOBR	26.1127		25.464						24.6564
tr|A0A0P0ENS0|A0A0P0ENS0_AZOBR					22.3205
tr|A0A0P0ENS5|A0A0P0ENS5_AZOBR			23.3923	23.702		22.5483	24.2059
tr|A0A0P0ENT0|A0A0P0ENT0_AZOBR	25.4032	24.6003	25.7948	23.7305	24.3183		25.0077	25.8308	25.6158
tr|A0A0P0ENT2|A0A0P0ENT2_AZOBR	25.1963	25.8446	23.5709	25.7717	25.9033	25.8096	23.6536	26.6367	28.2302
tr|A0A0P0ENT6|A0A0P0ENT6_AZOBR			25.1884			25.1606			22.7049
tr|A0A0P0ENU9|A0A0P0ENU9_AZOBR	25.8734	24.1763	24.3651	26.854	25.5039	26.2885	22.8911	24.7111	25.5786
tr|A0A0P0ENV4|A0A0P0ENV4_AZOBR			22.4883
tr|A0A0P0ENW5|A0A0P0ENW5_AZOBR						21.8904
tr|A0A0P0ENX3|A0A0P0ENX3_AZOBR	26.9926	26.3964	26.8375	24.6897	26.1632	25.8935	24.0959	25.985	27.5062
tr|A0A0P0ENX6|A0A0P0ENX6_AZOBR	28.0707	30.177	28.1453	28.036	27.9816	26.8268	27.6628	27.9712	27.236
tr|A0A0P0ENY2|A0A0P0ENY2_AZOBR	25.2268	27.0849	24.3281	26.5212	26.9434	25.5389	25.3875	25.7747	23.0698
tr|A0A0P0EP12|A0A0P0EP12_AZOBR					23.1016
tr|A0A0P0EP38|A0A0P0EP38_AZOBR	25.2962	23.1656	23.2814	22.6994	23.7706	25.6226			25.8407
tr|A0A0P0EP47|A0A0P0EP47_AZOBR	29.9858	31.105	30.3735	31.2803	30.8873	29.7012	30.7827	30.9485	30.2773
tr|A0A0P0EP48|A0A0P0EP48_AZOBR								23.4175
tr|A0A0P0EP55|A0A0P0EP55_AZOBR								24.6753
tr|A0A0P0EP58|A0A0P0EP58_AZOBR	25.895	25.4977	25.2765	25.5572	25.4416	24.9464	23.8426
tr|A0A0P0EP66|A0A0P0EP66_AZOBR					25.2966				22.5754
tr|A0A0P0EP72|A0A0P0EP72_AZOBR	26.6832	26.4456	27.1865	27.108	26.0787	26.1578	26.3353	26.3145	25.9571
tr|A0A0P0EP92|A0A0P0EP92_AZOBR		26.2669	26.1915	27.836	23.6584	24.7598	26.7507	23.0917
tr|A0A0P0EP97|A0A0P0EP97_AZOBR					25.281				26.1513
tr|A0A0P0EPA0|A0A0P0EPA0_AZOBR	23.2544		24.0702	24.515	23.3734	23.5222	23.0909	25.0501	22.8906
tr|A0A0P0EPA7|A0A0P0EPA7_AZOBR	30.2651	30.1807	30.4156	30.3017	30.2973	29.8436	30.3181	30.3005	30.051
tr|A0A0P0EPD6|A0A0P0EPD6_AZOBR	25.2363	24.0485	25.2373	25.9707	24.9867		25.0517	23.1364	24.9493
tr|A0A0P0EPD7|A0A0P0EPD7_AZOBR	24.9879	25.5175	26.5015	25.5719	24.1368	25.9779	25.5545	26.0063	27.5728
tr|A0A0P0EPE5|A0A0P0EPE5_AZOBR	24.122	24.1457		25.58	24.0475		24.6581	24.6984	24.9256
tr|A0A0P0EPF4|A0A0P0EPF4_AZOBR	29.8008	28.6113	29.9463	29.9873	30.9604	30.7465	29.3049	29.356	28.9402
tr|A0A0P0EPF8|A0A0P0EPF8_AZOBR		28.959	23.1265		23.8872	23.9505
tr|A0A0P0EPH7|A0A0P0EPH7_AZOBR	23.2149		24.0034	22.8332	22.8237	25.0819	23.1583	23.9558	24.8622
tr|A0A0P0EPL5|A0A0P0EPL5_AZOBR	26.6275		26.81	26.3718	25.9835	25.5214	26.5662	26.7421
tr|A0A0P0EPL9|A0A0P0EPL9_AZOBR	23.6925	23.0714	23.2419	23.5907	24.1618	24.1328		23.398	25.3691
tr|A0A0P0EPM5|A0A0P0EPM5_AZOBR				25.419
tr|A0A0P0EPM8|A0A0P0EPM8_AZOBR	24.7256	24.4083		23.9218	23.2403	24.5562		23.4528
tr|A0A0P0EPN1|A0A0P0EPN1_AZOBR	26.663	28.3574	26.4628	28.3162	27.1214	26.7613	26.7058	26.8485	27.2527
tr|A0A0P0EPP9|A0A0P0EPP9_AZOBR	26.8634	26.7174	27.0964	27.1197	26.8658	27.6876	27.3632	27.2144	28.638
tr|A0A0P0EPQ3|A0A0P0EPQ3_AZOBR		26.486
tr|A0A0P0EPR9|A0A0P0EPR9_AZOBR	30.3875	29.4757	29.5847	30.3412	29.7013	30.3321	29.149	29.9208	30.0909
tr|A0A0P0EPS0|A0A0P0EPS0_AZOBR		22.5661
tr|A0A0P0EPS7|A0A0P0EPS7_AZOBR			26.8053	27.4275		26.8647	27.4243	26.9099
tr|A0A0P0EPT6|A0A0P0EPT6_AZOBR	24.6257		23.1229			25.5117	24.5339
tr|A0A0P0EPU1|A0A0P0EPU1_AZOBR	27.5923	28.1721	27.7757	27.7999	27.9764	28.651	27.9971	28.0675	27.2046
tr|A0A0P0EPU2|A0A0P0EPU2_AZOBR	23.2155	26.2857	24.7429	25.1396	24.6946	24.8418	24.1638	23.8722	23.6533
tr|A0A0P0EPU7|A0A0P0EPU7_AZOBR	25.139						26.1478		24.8905
tr|A0A0P0EPV6|A0A0P0EPV6_AZOBR	27.27	26.9671	27.1064	27.1057	25.9564	27.1616	25.836	27.6768	27.8416
tr|A0A0P0EPW0|A0A0P0EPW0_AZOBR		23.9719
tr|A0A0P0EPW6|A0A0P0EPW6_AZOBR					22.5634		22.8098	22.9983	23.7414
tr|A0A0P0EPW7|A0A0P0EPW7_AZOBR	24.2135	26.4819	26.1621	26.873	26.7949	25.8424	25.4313	27.6299	26.714
tr|A0A0P0EPX3|A0A0P0EPX3_AZOBR	25.6191	29.9502	26.3722	25.9065	25.89	26.0132	25.7038	27.3443	26.2392
tr|A0A0P0EPY0|A0A0P0EPY0_AZOBR			26.0495				25.1974	25.632
tr|A0A0P0EPY1|A0A0P0EPY1_AZOBR	22.4507							24.7763	23.5908
tr|A0A0P0EPZ0|A0A0P0EPZ0_AZOBR		24.4632
tr|A0A0P0EPZ3|A0A0P0EPZ3_AZOBR	25.2839			26.1057		25.4778	25.2673
tr|A0A0P0EQ00|A0A0P0EQ00_AZOBR	27.9452	28.0667	28.8755	27.7986	27.7128	28.1994	28.7601	27.4146	26.6417
tr|A0A0P0EQ06|A0A0P0EQ06_AZOBR	26.9108	27.5293	27.3691	26.8785	26.7328	27.7815	27.1453	27.1035	28.0061
tr|A0A0P0EQ11|A0A0P0EQ11_AZOBR		23.25			22.0331	21.8596	22.0824	22.5598
tr|A0A0P0EQ19|A0A0P0EQ19_AZOBR	27.6431	27.934	28.8582	28.6325	28.5689	27.7935	29.2563	28.8802	27.1932
tr|A0A0P0EQ37|A0A0P0EQ37_AZOBR									22.4017
tr|A0A0P0EQ42|A0A0P0EQ42_AZOBR		23.1971		23.663					25.1608
tr|A0A0P0EQ54|A0A0P0EQ54_AZOBR				22.2966				24.4507
tr|A0A0P0EQ58|A0A0P0EQ58_AZOBR			23.2447	24.7563		24.1208		24.7745
tr|A0A0P0EQ86|A0A0P0EQ86_AZOBR		24.4024	25.4443	23.7323		24.262
tr|A0A0P0EQ88|A0A0P0EQ88_AZOBR	23.2882		23.6622	23.8924	23.0831	24.1655	23.9963		24.4011
tr|A0A0P0EQ89|A0A0P0EQ89_AZOBR	27.0007	25.5954	26.2565	26.3055	26.6202	27.8131	26.6911	27.5391	28.3989
tr|A0A0P0EQ95|A0A0P0EQ95_AZOBR		27.2576
tr|A0A0P0EQA0|A0A0P0EQA0_AZOBR				26.782
tr|A0A0P0EQB1|A0A0P0EQB1_AZOBR		22.6126	23.7371			22.36	21.8643		23.3794
tr|A0A0P0EQC1|A0A0P0EQC1_AZOBR	30.3037	29.4983	29.4944	30.3089	29.7007	30.3249	29.3056	29.5913	30.726
tr|A0A0P0EQC6|A0A0P0EQC6_AZOBR
tr|A0A0P0EQD9|A0A0P0EQD9_AZOBR		24.0927	22.9801	25.2075	25.1977		23.8143		24.1355
tr|A0A0P0EQE4|A0A0P0EQE4_AZOBR	23.0522
tr|A0A0P0EQF2|A0A0P0EQF2_AZOBR		25.0734				25.2896		25.1651
tr|A0A0P0EQF6|A0A0P0EQF6_AZOBR	28.0439	26.5927	23.9496	24.1494	22.8566		23.4989	22.5891
tr|A0A0P0EQG2|A0A0P0EQG2_AZOBR		24.413	25.023						25.2575
tr|A0A0P0EQG6|A0A0P0EQG6_AZOBR	25.0239		24.8961				25.202		25.4967
tr|A0A0P0EQH1|A0A0P0EQH1_AZOBR		22.9798	24.2643	25.6032	21.9357	22.97		28.1814	25.4663
tr|A0A0P0EQH7|A0A0P0EQH7_AZOBR	26.8201	26.9892	25.3559	29.3181	25.5272	27.1546	26.398	27.4363	28.314
tr|A0A0P0EQK4|A0A0P0EQK4_AZOBR	21.8977	22.2421
tr|A0A0P0EQL0|A0A0P0EQL0_AZOBR							24.1253
tr|A0A0P0EQL5|A0A0P0EQL5_AZOBR	26.8555	27.3688	28.082	26.0445	28.2288	29.0264	25.9709	26.0354	28.5745
tr|A0A0P0EQM4|A0A0P0EQM4_AZOBR	28.2366	28.1889	28.1533	28.1723	28.4351	27.6326	28.5981	28.2551	27.6256
tr|A0A0P0EQM5|A0A0P0EQM5_AZOBR	27.194	23.5663	26.9462	27.1368	28.1262	28.4913	27.7472	27.8323	27.5211
tr|A0A0P0EQN4|A0A0P0EQN4_AZOBR	24.6155				24.848			24.407
tr|A0A0P0EQN6|A0A0P0EQN6_AZOBR		24.3678	22.8818	24.6375	24.4595	23.4368		26.6128	22.2192
tr|A0A0P0EQN7|A0A0P0EQN7_AZOBR
tr|A0A0P0EQP2|A0A0P0EQP2_AZOBR	26.7513
tr|A0A0P0EQQ3|A0A0P0EQQ3_AZOBR			24.3145	24.3473	21.679	24.917	24.9851	22.3415
tr|A0A0P0EQR4|A0A0P0EQR4_AZOBR								23.3208
tr|A0A0P0EQR6|A0A0P0EQR6_AZOBR	27.2799	30.3303	27.3179	28.4753	28.3217	28.7051	28.1089	28.2162	27.4474
tr|A0A0P0EQT1|A0A0P0EQT1_AZOBR								23.3809
tr|A0A0P0EQU0|A0A0P0EQU0_AZOBR		23.1521
tr|A0A0P0EQU7|A0A0P0EQU7_AZOBR	25.0939	25.5805	25.4617	23.6849	24.5462	25.6364	24.9202	24.8431	26.1191
tr|A0A0P0EQV2|A0A0P0EQV2_AZOBR	29.1127	29.4051	29.2639	29.659	29.7767	29.106	29.2372	28.8995	28.2281
tr|A0A0P0EQV8|A0A0P0EQV8_AZOBR	23.1284						24.3418	23.5188
tr|A0A0P0EQW1|A0A0P0EQW1_AZOBR	32.2071	32.6345	31.6597	31.8636	32.0908	31.6433	31.8987	31.8345	32.1526
tr|A0A0P0EQW7|A0A0P0EQW7_AZOBR		24.8933	22.9562	25.3963	25.7142	25.8859	25.2202	25.4859	24.8386
tr|A0A0P0EQY6|A0A0P0EQY6_AZOBR	30.6015	30.9956	30.5557	30.5032	30.5929	30.4502	30.1866	30.6987	30.3805
tr|A0A0P0EQY9|A0A0P0EQY9_AZOBR	25.9233	24.03	25.4945	23.4097	24.3043	26.5934	24.7186	25.3139	26.9259
tr|A0A0P0EQZ6|A0A0P0EQZ6_AZOBR		27.2149					24.6181
tr|A0A0P0ER21|A0A0P0ER21_AZOBR				27.0163	27.063	26.1754	27.2885	26.3498	26.492
tr|A0A0P0ER24|A0A0P0ER24_AZOBR	26.3424	29.1683	26.8253	25.2557	25.5952	25.8688	25.7671	25.928	26.3816
tr|A0A0P0ER33|A0A0P0ER33_AZOBR	29.9435	29.7946	30.1463	29.7585	29.9391	29.821	30.2549	30.2358	30.0659
tr|A0A0P0ER36|A0A0P0ER36_AZOBR		27.7284	23.303
tr|A0A0P0ER43|A0A0P0ER43_AZOBR				24.8193	24.0441	26.0035		25.7045	24.4605
tr|A0A0P0ER46|A0A0P0ER46_AZOBR	28.1538	26.0839	26.8949	27.8327	27.8771	27.1894	27.8308	27.728	28.1185
tr|A0A0P0ER51|A0A0P0ER51_AZOBR		24.4138		24.534				24.2717
tr|A0A0P0ER55|A0A0P0ER55_AZOBR				27.4837					24.7096
tr|A0A0P0ER57|A0A0P0ER57_AZOBR			24.0786		23.2813
tr|A0A0P0ER74|A0A0P0ER74_AZOBR					24.553	24.5926
tr|A0A0P0ER82|A0A0P0ER82_AZOBR	29.4181	29.3576	29.803	29.6517	29.6486	29.2987	29.2939	29.3565	29.4119
tr|A0A0P0ER89|A0A0P0ER89_AZOBR									24.3762
tr|A0A0P0ER96|A0A0P0ER96_AZOBR	25.7406	26.2248	26.4024	25.1648	24.4658	26.0314	25.5745	25.0264	25.2902
tr|A0A0P0ER97|A0A0P0ER97_AZOBR		25.0313					25.0292
tr|A0A0P0ERA2|A0A0P0ERA2_AZOBR		27.9879
tr|A0A0P0ERA4|A0A0P0ERA4_AZOBR	22.9426	26.6999							25.0232
tr|A0A0P0ERA8|A0A0P0ERA8_AZOBR		24.2247			23.2035
tr|A0A0P0ERB0|A0A0P0ERB0_AZOBR						25.4273
tr|A0A0P0ERC4|A0A0P0ERC4_AZOBR	24.71	24.0749	24.5946	24.6176	22.3144		22.1466	23.5884	22.5603
tr|A0A0P0ERC8|A0A0P0ERC8_AZOBR	22.9629			25.7719	22.7323		23.9088	23.4793
tr|A0A0P0ERD8|A0A0P0ERD8_AZOBR	25.4509	26.8853	25.8631		24.3497	24.7285	26.0392	26.6055	25.7306
tr|A0A0P0ERE3|A0A0P0ERE3_AZOBR	27.8245	28.515	27.8188	28.8968	28.9346	28.7842	28.4291	28.3631	27.6263
tr|A0A0P0ERE4|A0A0P0ERE4_AZOBR		24.0184	24.2928	24.4552	25.6159	25.3439	24.3053	24.7905	24.325
tr|A0A0P0ERF3|A0A0P0ERF3_AZOBR						24.7018	23.0817		25.4543
tr|A0A0P0ERF5|A0A0P0ERF5_AZOBR					24.9094				26.3004
tr|A0A0P0ERG9|A0A0P0ERG9_AZOBR	28.8279	27.8288	28.1374	29.4901	29.0081	28.9106	28.7075	28.1042	28.8441
tr|A0A0P0ERH2|A0A0P0ERH2_AZOBR	23.6026	26.9262			24.1675	25.4371			24.548
tr|A0A0P0ERI0|A0A0P0ERI0_AZOBR		26.6861
tr|A0A0P0ERI1|A0A0P0ERI1_AZOBR	27.5472	27.1895	26.8591	25.9395	26.2583	25.2164	26.2954	24.914	25.3699
tr|A0A0P0ERJ2|A0A0P0ERJ2_AZOBR	27.5595	26.1088	26.225	26.9496	26.2979	28.0015	28.7344	27.7954	28.7134
tr|A0A0P0ERJ7|A0A0P0ERJ7_AZOBR	28.7063	29.751	29.6146	30.7644	30.2283	30.6771	30.7586	31.036	30.5513
tr|A0A0P0ERK4|A0A0P0ERK4_AZOBR		24.9541
tr|A0A0P0ERK6|A0A0P0ERK6_AZOBR	24.7089	23.815	24.0996	24.5511	24.4938	24.5465	23.8599	24.5482
tr|A0A0P0ERL1|A0A0P0ERL1_AZOBR			23.2333		22.56		24.6467	24.4947	23.2663
tr|A0A0P0ERM0|A0A0P0ERM0_AZOBR		22.6838	22.4446		22.7268	21.866		21.6557
tr|A0A0P0ERN0|A0A0P0ERN0_AZOBR									24.9739
tr|A0A0P0ERN3|A0A0P0ERN3_AZOBR	22.631		24.2822	22.87	25.157	24.2366	21.8805	25.6875	23.1643
tr|A0A0P0ERP2|A0A0P0ERP2_AZOBR	23.8422	25.1704	23.5958	25.3486	25.4913		23.327	23.6537	22.9922
tr|A0A0P0ERP9|A0A0P0ERP9_AZOBR	24.0782	23.8201				24.9433		24.1771	24.9587
tr|A0A0P0ERQ7|A0A0P0ERQ7_AZOBR				23.259					23.7638
tr|A0A0P0ERQ9|A0A0P0ERQ9_AZOBR	24.5887		24.3349		23.7439	24.5866
tr|A0A0P0ERU5|A0A0P0ERU5_AZOBR	24.666	23.365		23.1803	22.8992	23.4218	24.4194		22.8794
tr|A0A0P0ERV2|A0A0P0ERV2_AZOBR			23.3795	23.6007	23.7123		23.7046	25.5506	23.1503
tr|A0A0P0ERV9|A0A0P0ERV9_AZOBR	24.333								24.7273
tr|A0A0P0ERW8|A0A0P0ERW8_AZOBR	27.4086	25.7148	27.7819	27.8642	25.5808	27.0419	28.0397	27.695	27.1731
tr|A0A0P0ERX1|A0A0P0ERX1_AZOBR	25.2528	25.0056	26.1568	23.2669	25.4848	24.328	24.7851	23.9296	26.2172
tr|A0A0P0ERX7|A0A0P0ERX7_AZOBR	32.5556	32.4426	32.7767	32.6432	32.3641	32.2568	32.2187	32.1736	31.6106
tr|A0A0P0ERX8|A0A0P0ERX8_AZOBR		24.8495	26.2721	25.6359	26.7626	25.5246	26.3707	26.6402	27.4251
tr|A0A0P0ERY0|A0A0P0ERY0_AZOBR	29.6555	29.3658	29.7701	29.8283	29.7882	29.6483	30.0715	30.1848	29.199
tr|A0A0P0ERY8|A0A0P0ERY8_AZOBR				23.9551	23.7701	24.6396			24.6667
tr|A0A0P0ERY9|A0A0P0ERY9_AZOBR	27.4572	28.2682	27.8161	28.7648	27.6494	28.4598	28.2767	28.5759	28.3559
tr|A0A0P0ERZ9|A0A0P0ERZ9_AZOBR				23.782
tr|A0A0P0ES00|A0A0P0ES00_AZOBR			22.7727	26.5103	25.2551	24.3503		24.941	25.3697
tr|A0A0P0ES09|A0A0P0ES09_AZOBR	29.0813	28.0458	28.6195	29.0541	29.1465	29.5167	29.2677	28.2267	29.6469
tr|A0A0P0ES27|A0A0P0ES27_AZOBR	25.0447	23.8506
tr|A0A0P0ES29|A0A0P0ES29_AZOBR		28.4296
tr|A0A0P0ES34|A0A0P0ES34_AZOBR	24.0522	26.1656	24.8862	24.6314	25.3944	24.8234	25.3564	25.7483	25.7727
tr|A0A0P0ES37|A0A0P0ES37_AZOBR		25.6698				25.7421			23.9013
tr|A0A0P0ES40|A0A0P0ES40_AZOBR	31.4205	31.3302	31.2877	30.7101	30.5515	30.4776	30.8274	30.3306	30.8714
tr|A0A0P0ES46|A0A0P0ES46_AZOBR	25.7541	25.336	24.2954	25.8593	25.8573	25.7202	24.875	24.9731	24.9914
tr|A0A0P0ES58|A0A0P0ES58_AZOBR	27.7945	28.2713	25.6947	28.1264	27.8059	25.9792	26.8065	27.0108	27.9234
tr|A0A0P0ES63|A0A0P0ES63_AZOBR	23.4311	26.4036	23.3256	23.8589	26.1204	26.7222	25.15	25.8119	23.985
tr|A0A0P0ES72|A0A0P0ES72_AZOBR	30.6582	31.1871	30.7293	31.8636	31.3984	31.3883	30.8192	31.4951	31.2798
tr|A0A0P0ES83|A0A0P0ES83_AZOBR							24.4788
tr|A0A0P0ES92|A0A0P0ES92_AZOBR		29.2439	26.9324		25.6687	22.459	22.6275		25.761
tr|A0A0P0ES93|A0A0P0ES93_AZOBR	23.6336	23.9037	24.9076	27.2023		24.4009	27.3583	27.1431	26.8159
tr|A0A0P0ESA5|A0A0P0ESA5_AZOBR	27.3353	27.2308	28.2291	27.6571	27.5711	26.7006	27.8861	27.628	26.9587
tr|A0A0P0ESA9|A0A0P0ESA9_AZOBR								24.1633
tr|A0A0P0ESB2|A0A0P0ESB2_AZOBR	27.7767	27.3464	27.83	28.1415	27.7533	27.7395	28.1052		29.086
tr|A0A0P0ESB9|A0A0P0ESB9_AZOBR	30.703	30.7436	30.4789	31.002	31.2213	30.639	31.4972	31.1175	30.4171
tr|A0A0P0ESC3|A0A0P0ESC3_AZOBR	32.4569	32.4526	32.6224	32.2636	32.4263	32.3806	32.3423	32.4846	32.114
tr|A0A0P0ESC9|A0A0P0ESC9_AZOBR		26.4837	27.6147					27.265
tr|A0A0P0ESD2|A0A0P0ESD2_AZOBR	24.8658					25.7571
tr|A0A0P0ESF7|A0A0P0ESF7_AZOBR									24.3348
tr|A0A0P0ESG5|A0A0P0ESG5_AZOBR	24.8938	23.1937		23.1122		24.4671	23.0704
tr|A0A0P0ESG8|A0A0P0ESG8_AZOBR		27.3003			22.1021
tr|A0A0P0ESH3|A0A0P0ESH3_AZOBR	30.1217	29.3351	29.6163	30.5488	30.169	29.9863	30.6253	30.2319	30.0571
tr|A0A0P0ESH9|A0A0P0ESH9_AZOBR	27.6901	28.0058	27.3787	27.7728	27.9702	27.1561	27.6612	27.5678	26.8439
tr|A0A0P0ESI1|A0A0P0ESI1_AZOBR	25.9238	29.1399	26.7705	24.095	25.3066	26.2522	26.3874	24.9532	28.2085
tr|A0A0P0ESJ1|A0A0P0ESJ1_AZOBR	28.8822	29.7929	29.2543	29.3497	29.3787	28.5872	28.5967	29.0119	28.6563
tr|A0A0P0ESJ2|A0A0P0ESJ2_AZOBR									23.5545
tr|A0A0P0ESJ6|A0A0P0ESJ6_AZOBR	23.6617	24.6677	25.7634	27.8721	28.217	25.9909	26.5033	24.7655	26.1722
tr|A0A0P0ESK2|A0A0P0ESK2_AZOBR	25.7123		24.4932	26.0839		25.641			24.7394
tr|A0A0P0ESK6|A0A0P0ESK6_AZOBR				24.7944
tr|A0A0P0ESL0|A0A0P0ESL0_AZOBR	30.9563	31.6031	30.6706	30.2322	30.6648	30.3905	30.488	30.7319	30.1595
tr|A0A0P0ESL2|A0A0P0ESL2_AZOBR		22.3818	22.5519		23.0763	22.9897		22.9913	28.1875
tr|A0A0P0ESM3|A0A0P0ESM3_AZOBR		24.132			23.718	23.3294		24.3856
tr|A0A0P0ESM4|A0A0P0ESM4_AZOBR	22.2993
tr|A0A0P0ESN0|A0A0P0ESN0_AZOBR	28.8509	29.0416	29.1654	29.7568	29.9925	30.1738	29.1955	29.7739	28.6475
tr|A0A0P0ESN4|A0A0P0ESN4_AZOBR						24.2623		24.9091	24.1022
tr|A0A0P0ESN5|A0A0P0ESN5_AZOBR	29.1118	24.765	26.4599	24.0856	25.0687	28.9493	28.5692	28.0786
tr|A0A0P0ESP3|A0A0P0ESP3_AZOBR			23.8338	25.6437				24.0746
tr|A0A0P0ESP4|A0A0P0ESP4_AZOBR	30.7741	31.0766	31.4288	31.1488	31.4615	30.9113	31.3923	31.2707	30.6672
tr|A0A0P0ESP7|A0A0P0ESP7_AZOBR							23.4112		24.3192
tr|A0A0P0ESP8|A0A0P0ESP8_AZOBR	25.7903	23.959	25.2319	25.8761	26.6536	26.4734	25.851	24.8684	26.6613
tr|A0A0P0ESQ7|A0A0P0ESQ7_AZOBR	30.1789	29.4797	29.5953	29.771	29.7354	29.8392	30.1585	29.746	29.1166
tr|A0A0P0ESR1|A0A0P0ESR1_AZOBR		26.0106				24.6575	25.0715
tr|A0A0P0ESR7|A0A0P0ESR7_AZOBR	26.371	26.8508	24.6253	23.6778	23.9142	23.4307
tr|A0A0P0ESR8|A0A0P0ESR8_AZOBR	24.9032	25.0056	25.8	25.1738	26.3156	25.5354	25.2515	25.5634	24.5203
tr|A0A0P0ESS0|A0A0P0ESS0_AZOBR	25.8638	24.2658	24.7668			23.5745		27.6655	25.9706
tr|A0A0P0ESS7|A0A0P0ESS7_AZOBR	23.1068	27.4213		25.4352		26.1239	24.5241	24.6047
tr|A0A0P0EST2|A0A0P0EST2_AZOBR	28.7376	26.7941	23.7962	26.6515	24.4453	25.5118		26.5662	24.7102
tr|A0A0P0EST9|A0A0P0EST9_AZOBR	28.6862	29.3653	28.8462	28.6578	29.4263	29.3669	29.5242	29.9018	28.876
tr|A0A0P0ESU1|A0A0P0ESU1_AZOBR	28.1447	29.3342	27.4329				30.3873	30.2795	29.9666
tr|A0A0P0ESU5|A0A0P0ESU5_AZOBR	26.1583	27.275	27.2691	26.6664	27.5751	27.491	26.3527	28.0056	27.89
tr|A0A0P0ESU9|A0A0P0ESU9_AZOBR	26.7204	24.9362	26.5609	29.7017	26.0277	24.1718	26.6108	28.3352	27.1431
tr|A0A0P0ESV5|A0A0P0ESV5_AZOBR	30.2545	30.5224	30.6039	29.8101	29.9539	29.8135	29.6722	30.0915	29.6672
tr|A0A0P0ESV7|A0A0P0ESV7_AZOBR	25.5989		25.5326	23.4688	24.1235	25.8102	24.7099	24.7219	24.2172
tr|A0A0P0ESV8|A0A0P0ESV8_AZOBR	23.4503		23.3455	25.5573	24.7402	25.2606		23.6575	22.7285
tr|A0A0P0ESW5|A0A0P0ESW5_AZOBR	27.4342	26.8447	25.9498	27.3716	26.5307	25.1503	25.7838	25.2605	24.9775
tr|A0A0P0ESW7|A0A0P0ESW7_AZOBR	26.4131	25.388	26.7284	27.4584	27.1722	27.0994	26.0224	26.3378	25.8502
tr|A0A0P0ESX4|A0A0P0ESX4_AZOBR	27.7472	24.8504	27.1101	27.8402	27.3449	28.3059	28.3208	28.2512	28.799
tr|A0A0P0ESX6|A0A0P0ESX6_AZOBR		26.3354	26.3721
tr|A0A0P0ESY1|A0A0P0ESY1_AZOBR	26.555	25.1787	24.4611	26.5859	25.9921	26.0999	27.4991	26.0173	26.9163
tr|A0A0P0ESY2|A0A0P0ESY2_AZOBR	28.9241	29.6075	29.1249	27.939	28.8439	28.5901	28.9775	29.4844	29.7364
tr|A0A0P0ESY8|A0A0P0ESY8_AZOBR			23.9218						22.6899
tr|A0A0P0ESZ7|A0A0P0ESZ7_AZOBR									23.7258
tr|A0A0P0ET01|A0A0P0ET01_AZOBR				25.6946	25.1036	26.2796	26.1413	24.4268	26.1242
tr|A0A0P0ET20|A0A0P0ET20_AZOBR		24.5826
tr|A0A0P0ET22|A0A0P0ET22_AZOBR	26.9931	27.0513	26.6224	27.5408	27.4286	26.8855	26.1899	25.2623	26.3357
tr|A0A0P0ET24|A0A0P0ET24_AZOBR		24.7377		24.3282	23.7139	22.9037			23.7008
tr|A0A0P0ET32|A0A0P0ET32_AZOBR	27.4727	26.4322	26.1995	27.0383	27.295	27.7797	27.2313	26.9815	27.345
tr|A0A0P0ET36|A0A0P0ET36_AZOBR	25.3991		24.3868	25.315	25.9745	26.6153	27.3928	27.1686	28.3451
tr|A0A0P0ET47|A0A0P0ET47_AZOBR							27.5289	27.3413	27.4818
tr|A0A0P0ET49|A0A0P0ET49_AZOBR	27.3472	26.0716	26.4106	25.7061	24.6937	26.1411	25.5798	25.1621	26.8698
tr|A0A0P0ET55|A0A0P0ET55_AZOBR							24.5639
tr|A0A0P0ET57|A0A0P0ET57_AZOBR							26.7369	27.363	27.2863
tr|A0A0P0ET60|A0A0P0ET60_AZOBR	28.5468	29.0957	28.6806	29.0408	29.0009	28.2713	28.4559	28.2618	27.7
tr|A0A0P0ET74|A0A0P0ET74_AZOBR	25.1789		25.6378		25.447	26.6121			27.022
tr|A0A0P0ET90|A0A0P0ET90_AZOBR				21.8244					23.3921
tr|A0A0P0ET97|A0A0P0ET97_AZOBR	25.6934	26.3827	26.1801	27.1764	25.7796	25.9415	25.5093	27.0655	24.6491
tr|A0A0P0ET99|A0A0P0ET99_AZOBR				23.9327
tr|A0A0P0ETA3|A0A0P0ETA3_AZOBR	24.8228	25.4936		25.2591			26.3161	24.3406
tr|A0A0P0ETB1|A0A0P0ETB1_AZOBR	24.284			24.1227	23.2083		22.8635	23.1195
tr|A0A0P0ETB2|A0A0P0ETB2_AZOBR	25.571	23.1898	25.1238	25.0479	26.4882	23.4763		24.4369
tr|A0A0P0ETC4|A0A0P0ETC4_AZOBR		22.7116
tr|A0A0P0ETC8|A0A0P0ETC8_AZOBR	27.1458	27.2701	27.9325	26.782	25.1502	25.9399	25.6073	24.6979	25.0453
tr|A0A0P0ETD6|A0A0P0ETD6_AZOBR				22.09	22.0111				22.4577
tr|A0A0P0ETD7|A0A0P0ETD7_AZOBR			24.2732		24.7262	23.1163	25.89	25.6269	23.6254
tr|A0A0P0ETE0|A0A0P0ETE0_AZOBR						25.2507	25.1533		25.472
tr|A0A0P0ETE1|A0A0P0ETE1_AZOBR	28.7122	29.0784	28.0638	28.8977	28.9632	28.7872	28.1048	28.1781	28.4739
tr|A0A0P0ETF1|A0A0P0ETF1_AZOBR	27.0836	28.5166	28.8577	27.1601	27.3379	27.6588	28.1446	28.335	28.3396
tr|A0A0P0ETG9|A0A0P0ETG9_AZOBR	29.5536	29.4773	28.7854	27.9252	26.9993	29.026	28.4377	29.0494	28.2081
tr|A0A0P0ETH6|A0A0P0ETH6_AZOBR	28.7708	28.9619	29.2325	28.3563	28.4833	28.2755	29.4787	28.5448	28.6879
tr|A0A0P0ETJ2|A0A0P0ETJ2_AZOBR	23.5076	23.7721	23.7873	25.6506	25.6455		22.7409	24.4211
tr|A0A0P0ETL9|A0A0P0ETL9_AZOBR	27.3876	27.7211	27.2536	27.4553	27.6239	28.2685	27.1056	26.9551	27.3767
tr|A0A0P0ETM0|A0A0P0ETM0_AZOBR	28.1192	26.3302	28.544	28.0252	25.5795	24.0044	28.3418	28.4739	28.3183
tr|A0A0P0ETN7|A0A0P0ETN7_AZOBR			24.1122					23.9712
tr|A0A0P0ETP7|A0A0P0ETP7_AZOBR	25.7286	24.4785	23.3535	24.3116	24.771	23.5381	28.1223	25.179	28.6987
tr|A0A0P0ETP9|A0A0P0ETP9_AZOBR				26.6152	25.706	26.6977
tr|A0A0P0ETQ6|A0A0P0ETQ6_AZOBR	22.39			27.8534	28.2641	27.7136		23.1596	25.5747
tr|A0A0P0ETQ7|A0A0P0ETQ7_AZOBR	30.7312	30.5039	30.5083	30.2762	29.8846	30.6052	30.3553	30.9178	31.5203
tr|A0A0P0ETQ9|A0A0P0ETQ9_AZOBR				27.2552	24.4362	25.7501
tr|A0A0P0ETR8|A0A0P0ETR8_AZOBR	25.2006	27.17	27.9589	25.7286	26.2355	25.6297	25.654	23.9851	27.3085
tr|A0A0P0ETS6|A0A0P0ETS6_AZOBR	30.4727	29.6077	30.665	30.4899	30.9264	30.4472	30.792	31.3069	30.6401
tr|A0A0P0ETS9|A0A0P0ETS9_AZOBR	21.3369	28.3211
tr|A0A0P0ETV2|A0A0P0ETV2_AZOBR	22.8714	28.1721	24.4467		22.4311	23.8352	24.3717		22.1494
tr|A0A0P0ETX0|A0A0P0ETX0_AZOBR	27.0579	24.8065	24.3056	26.2093	26.0392	26.1886	25.1703	24.7675	24.9686
tr|A0A0P0ETX2|A0A0P0ETX2_AZOBR		24.4233						25.8175
tr|A0A0P0ETY6|A0A0P0ETY6_AZOBR		23.5156	22.5442		22.8899
tr|A0A0P0ETZ6|A0A0P0ETZ6_AZOBR	30.4888	30.5839	29.5269	27.7363	26.5337	26.7887	26.7698	26.9205	26.9716
tr|A0A0P0EU05|A0A0P0EU05_AZOBR	24.2698		24.1186			23.1963	22.9988	23.4424
tr|A0A0P0EU07|A0A0P0EU07_AZOBR	30.7588	30.3721	30.692	30.5082	30.5066	30.7576	30.8632	30.7057	30.0343
tr|A0A0P0EU16|A0A0P0EU16_AZOBR						24.4427
tr|A0A0P0EU19|A0A0P0EU19_AZOBR	30.9626	30.6421	31.12	30.4226	30.3784	30.079	30.5941	30.917	29.7923
tr|A0A0P0EU24|A0A0P0EU24_AZOBR	27.5928	28.1554	27.974	27.8208	27.3575	27.5485	26.9225	27.8379	26.894
tr|A0A0P0EU42|A0A0P0EU42_AZOBR	26.4925		24.7889	26.1134	26.3088	23.5796	24.49	28.4546
tr|A0A0P0EU51|A0A0P0EU51_AZOBR	27.3864	23.3358	27.4935	27.5678	27.6147	27.8782	28.178	28.1792	27.4703
tr|A0A0P0EU52|A0A0P0EU52_AZOBR	23.3293				23.3802
tr|A0A0P0EU53|A0A0P0EU53_AZOBR	26.2505	27.5792	27.4356	26.1846	26.5511	27.3836	27.8396	25.531	26.8932
tr|A0A0P0EU58|A0A0P0EU58_AZOBR	28.8818	29.2728	28.8818	26.9934	28.2653	28.0404	27.3715	27.1598	27.8383
tr|A0A0P0EU61|A0A0P0EU61_AZOBR	28.1233	27.9911	28.2572	28.0093	28.2729	28.3873	28.2104	28.5836	29.6409
tr|A0A0P0EU65|A0A0P0EU65_AZOBR		23.7658
tr|A0A0P0EU68|A0A0P0EU68_AZOBR	24.0626	23.5518			23.8083	23.5525		23.8016
tr|A0A0P0EU79|A0A0P0EU79_AZOBR	31.5259	31.8391	30.7112	31.8305	31.1283	30.6671	30.9598	29.1957	30.7532
tr|A0A0P0EU80|A0A0P0EU80_AZOBR	25.5757	26.7033	26.3514	25.4155	24.1428	22.574	23.9272		24.1839
tr|A0A0P0EU89|A0A0P0EU89_AZOBR	25.7009		24.3251	24.684	25.2566	25.6017		25.1396	23.8114
tr|A0A0P0EU95|A0A0P0EU95_AZOBR	25.6308	24.41	25.3628		26.2266	25.8023	25.5535		26.336
tr|A0A0P0EUA1|A0A0P0EUA1_AZOBR	23.4733	24.0541	24.3853	25.7136	25.1271		24.8743	25.6485	22.5394
tr|A0A0P0EUB4|A0A0P0EUB4_AZOBR	24.0959			23.1284
tr|A0A0P0EUC0|A0A0P0EUC0_AZOBR	24.9652						24.9525
tr|A0A0P0EUC9|A0A0P0EUC9_AZOBR					25.1239			23.4841
tr|A0A0P0EUD3|A0A0P0EUD3_AZOBR	29.3976	29.0662	29.1485	28.6257	28.9189	29.9328	29.4845	29.1267	30.0943
tr|A0A0P0EUD8|A0A0P0EUD8_AZOBR	27.6583	27.2314	30.4257	27.5365	28.0181	27.8667	27.3873	27.8401	26.7198
tr|A0A0P0EUE7|A0A0P0EUE7_AZOBR	27.1493	23.9236	27.1217	29.6409	27.4562	27.2992	27.4987	27.8557	27.5265
tr|A0A0P0EUF3|A0A0P0EUF3_AZOBR	27.7192	24.5355	23.4765	27.483	27.0277		25.7762	26.8249
tr|A0A0P0EUF4|A0A0P0EUF4_AZOBR	27.8298	26.7848	26.963	27.2191	27.7213	28.1906	26.9628	27.6523	27.6242
tr|A0A0P0EUG2|A0A0P0EUG2_AZOBR								24.2565
tr|A0A0P0EUG9|A0A0P0EUG9_AZOBR	24.5359	24.6427			25.1892				23.8815
tr|A0A0P0EUH3|A0A0P0EUH3_AZOBR	24.5204	22.7391	24.5553					23.0573	23.611
tr|A0A0P0EUH5|A0A0P0EUH5_AZOBR	30.3419	29.9695	30.2403	30.4445	30.4898	30.7078	30.6188	30.823	31.0714
tr|A0A0P0EUI0|A0A0P0EUI0_AZOBR			23.4505		24.3225	24.1524	22.49	26.9759
tr|A0A0P0EUI3|A0A0P0EUI3_AZOBR	27.4436	25.7507	27.6609	26.9627	27.2467	23.724	27.0433	26.689	26.9129
tr|A0A0P0EUJ4|A0A0P0EUJ4_AZOBR	25.4393	24.4483		24.0259		24.2705	25.0244	25.6093	25.1029
tr|A0A0P0EUJ5|A0A0P0EUJ5_AZOBR	23.8491	24.7491	23.7345	25.1806	24.2096	25.5094	24.5823		25.5032
tr|A0A0P0EUJ6|A0A0P0EUJ6_AZOBR	24.8703			25.0195	24.397	24.5877	23.2364		23.7884
tr|A0A0P0EUK3|A0A0P0EUK3_AZOBR	26.5986	25.6995	28.1065	25.3864	27.0031	24.8549	25.6568	26.5371	25.2129
tr|A0A0P0EUL6|A0A0P0EUL6_AZOBR	23.9673			25.1788	25.4431	23.5196	24.6072	24.4775	23.1262
tr|A0A0P0EUM6|A0A0P0EUM6_AZOBR	24.7506	24.9519	26.316	24.6568	24.9724	23.0644	25.1125	25.8452	24.7168
tr|A0A0P0EUM8|A0A0P0EUM8_AZOBR	24.9505	26.7663	25.611	24.8874	24.6665	25.1119	24.6324	24.7165	23.7815
tr|A0A0P0EUN4|A0A0P0EUN4_AZOBR	23.643	25.6742	24.6985	24.693		24.6526	25.1573	24.083	23.9991
tr|A0A0P0EUN6|A0A0P0EUN6_AZOBR		23.9132
tr|A0A0P0EUN9|A0A0P0EUN9_AZOBR	27.7695	27.1046	28.4101	27.4268	27.4137	29.2141	28.3219	28.6354	29.2875
tr|A0A0P0EUP2|A0A0P0EUP2_AZOBR	26.1722	25.3014	25.4007	25.3198	26.2373	24.8143	25.7981	25.2437	25.737
tr|A0A0P0EUP9|A0A0P0EUP9_AZOBR	23.4666	24.0233	23.188	22.7174		24.5554	22.3706	23.8271	26.0838
tr|A0A0P0EUQ1|A0A0P0EUQ1_AZOBR		23.4378
tr|A0A0P0EUQ5|A0A0P0EUQ5_AZOBR	26.7159	25.1524	28.6448	27.8087	29.3929	29.0475	27.482	28.8802	27.0442
tr|A0A0P0EUR8|A0A0P0EUR8_AZOBR		23.0972		22.2333			22.2853	22.1887
tr|A0A0P0EUS3|A0A0P0EUS3_AZOBR	23.7493			23.2995		23.5716
tr|A0A0P0EUT4|A0A0P0EUT4_AZOBR	27.8807	28.3092	28.0101	27.0135	25.2166	26.0317	27.9736	24.285	28.5607
tr|A0A0P0EUT5|A0A0P0EUT5_AZOBR	26.9438	26.2705	26.9092	27.8564	27.6669	27.57	27.5216	26.631	25.6135
tr|A0A0P0EUU3|A0A0P0EUU3_AZOBR	27.4121	26.9939	27.0782		27.0067	26.2922	27.2402
tr|A0A0P0EUU4|A0A0P0EUU4_AZOBR	26.786		26.5848	27.2501				27.7413	27.1048
tr|A0A0P0EUU6|A0A0P0EUU6_AZOBR				22.2807			24.5893
tr|A0A0P0EUV5|A0A0P0EUV5_AZOBR	29.2436	29.2765	29.934	29.2502	28.5729	29.3497	29.26	29.9853	28.9874
tr|A0A0P0EUW6|A0A0P0EUW6_AZOBR	22.832							23.7546
tr|A0A0P0EUW9|A0A0P0EUW9_AZOBR	26.6951	28.3694	26.8329	27.6717	27.494	26.7938	28.0908	28.8139	27.6905
tr|A0A0P0EUX6|A0A0P0EUX6_AZOBR	25.4946	25.5445	25.1123	25.9592	26.9448	27.2856	27.0474	26.3295	24.6227
tr|A0A0P0EUX7|A0A0P0EUX7_AZOBR	23.9454		23.4656		24.4488	24.1906	22.6952		22.0028
tr|A0A0P0EUX8|A0A0P0EUX8_AZOBR	23.2822	24.985	23.1669	24.008	23.5235	24.106	23.531	23.2032	25.4315
tr|A0A0P0EUY6|A0A0P0EUY6_AZOBR	29.7843	29.0252	29.7903	29.0412	28.8191	30.0539	29.3637	29.9367	29.8437
tr|A0A0P0EUZ6|A0A0P0EUZ6_AZOBR							23.613
tr|A0A0P0EV01|A0A0P0EV01_AZOBR	27.8941	26.2327	28.5709	26.2423	26.613	25.908	26.8616	25.9289	25.5988
tr|A0A0P0EV23|A0A0P0EV23_AZOBR	24.3913		24.9036		25.3875	25.967		24.711	26.1049
tr|A0A0P0EV43|A0A0P0EV43_AZOBR					23.0382
tr|A0A0P0EV49|A0A0P0EV49_AZOBR						22.2459
tr|A0A0P0EV55|A0A0P0EV55_AZOBR	28.8527		28.9325	28.2763	27.9196		28.6288	28.8814
tr|A0A0P0EV64|A0A0P0EV64_AZOBR	26.6702	26.7485	26.7229	24.6008	25.629		25.4251		24.7553
tr|A0A0P0EV67|A0A0P0EV67_AZOBR						23.6694
tr|A0A0P0EV80|A0A0P0EV80_AZOBR	30.9256	30.1887	30.5096	30.1883	30.1382	30.4876	29.9882	29.9174	30.6212
tr|A0A0P0EV85|A0A0P0EV85_AZOBR		24.0036		24.2727				26.8199
tr|A0A0P0EV95|A0A0P0EV95_AZOBR	34.2502	34.0485	34.0776	33.8697	34.0131	34.1674	33.9123	34.2269	34.0641
tr|A0A0P0EVA5|A0A0P0EVA5_AZOBR		26.8428		26.6517	26.9883			26.8289	25.8221
tr|A0A0P0EVA8|A0A0P0EVA8_AZOBR				23.2285	23.7682			23.1967
tr|A0A0P0EVB8|A0A0P0EVB8_AZOBR	23.9287	22.8949	23.3358
tr|A0A0P0EVB9|A0A0P0EVB9_AZOBR			24.2733
tr|A0A0P0EVC0|A0A0P0EVC0_AZOBR		23.7648	24.1226			24.3102	23.4053	23.8073	24.3303
tr|A0A0P0EVC8|A0A0P0EVC8_AZOBR			25.8916					24.3645
tr|A0A0P0EVD0|A0A0P0EVD0_AZOBR		26.379
tr|A0A0P0EVD7|A0A0P0EVD7_AZOBR				24.1372
tr|A0A0P0EVE3|A0A0P0EVE3_AZOBR	25.4739	23.4563			24.2939	24.3581	23.7784		24.8279
tr|A0A0P0EVE6|A0A0P0EVE6_AZOBR	24.0642	23.7515	23.5054	24.5116			24.3904	23.8628
tr|A0A0P0EVF2|A0A0P0EVF2_AZOBR	26.2095	29.1633	27.7531	26.3256	25.8681	25.7202	26.0547	25.4034	25.0803
tr|A0A0P0EVF3|A0A0P0EVF3_AZOBR	25.1863	24.669	24.6987	24.1443	25.0852			24.1316	25.3056
tr|A0A0P0EVG1|A0A0P0EVG1_AZOBR	29.2096	28.1496	28.8616	28.0414	28.362	29.0534	28.9473	28.5087	29.0754
tr|A0A0P0EVG5|A0A0P0EVG5_AZOBR				23.4845		23.8609	23.5445	22.8836	26.1912
tr|A0A0P0EVH6|A0A0P0EVH6_AZOBR	27.7485	27.9077	28.2239	28.0942	28.0644	27.6144	27.7312	27.0227	27.7366
tr|A0A0P0EVI0|A0A0P0EVI0_AZOBR	23.7498	23.1385	23.0161	24.0065	24.8073	25.4724	24.1606	25.3173	24.1563
tr|A0A0P0EVI5|A0A0P0EVI5_AZOBR	25.3523	22.7212	22.8482	26.9789	26.0289		23.0206	26.1192
tr|A0A0P0EVJ4|A0A0P0EVJ4_AZOBR		22.3414
tr|A0A0P0EVK1|A0A0P0EVK1_AZOBR	29.549	28.8244	28.7497	28.0623	29.0708	29.5879	30.133	27.8303	30.6587
tr|A0A0P0EVK3|A0A0P0EVK3_AZOBR	27.1676	27.2535	26.8936	27.5768	27.1832	26.8411	27.4856	27.1815	26.3776
tr|A0A0P0EVK6|A0A0P0EVK6_AZOBR	28.0439	28.2343	28.4649	26.993	27.2789	26.5703	27.2692	27.0239	27.3915
tr|A0A0P0EVK7|A0A0P0EVK7_AZOBR	24.3913	26.0613	24.9139	25.2604	25.3647	26.0084	26.5939	26.2124	26.0193
tr|A0A0P0EVL0|A0A0P0EVL0_AZOBR	28.2472	29.7004	26.1395	26.9007	29.4787	28.8491	28.1686	30.7158	27.941
tr|A0A0P0EVL1|A0A0P0EVL1_AZOBR								22.6597
tr|A0A0P0EVM7|A0A0P0EVM7_AZOBR	25.7258	27.0825	24.7694	25.9739	26.4056	24.0311	24.9659	27.4816	25.5923
tr|A0A0P0EVN2|A0A0P0EVN2_AZOBR							22.3671
tr|A0A0P0EVP1|A0A0P0EVP1_AZOBR		25.2524		23.0597
tr|A0A0P0EVP6|A0A0P0EVP6_AZOBR	27.7936	29.0323	29.2097	29.5971	30.0877	30.1274	28.7059	31.1037	28.9162
tr|A0A0P0EVP9|A0A0P0EVP9_AZOBR	25.6643	27.5721	26.7066	25.1209	25.9166	26.3457	26.4041	25.479	26.1257
tr|A0A0P0EVQ6|A0A0P0EVQ6_AZOBR	24.7895	24.71		27.0239
tr|A0A0P0EVR5|A0A0P0EVR5_AZOBR	28.907	29.3035	29.4501	29.358	29.452	30.0616	28.4354	28.3873	29.9011
tr|A0A0P0EVR8|A0A0P0EVR8_AZOBR	26.232	25.743	26.3871	26.6907	27.1458	26.9782	25.666	25.8527	25.4274
tr|A0A0P0EVR9|A0A0P0EVR9_AZOBR	25.715	25.4627	26.8148	26.0053	25.6714	25.9549	25.2575	26.1017	26.2796
tr|A0A0P0EVS5|A0A0P0EVS5_AZOBR	25.9019	25.9979	24.9883	26.5561	24.7903	26.5856	25.977	26.5761	25.5364
tr|A0A0P0EVT3|A0A0P0EVT3_AZOBR	26.5811	27.1779	27.2293	25.2868	25.977	26.8399	26.8699	26.9858	26.2805
tr|A0A0P0EVT6|A0A0P0EVT6_AZOBR		21.6677			24.2091			24.0845	23.7839
tr|A0A0P0EVU4|A0A0P0EVU4_AZOBR		23.5494	24.7057	24.8466	25.7883	25.6082		25.211	25.4443
tr|A0A0P0EVU7|A0A0P0EVU7_AZOBR	28.4559	28.2129	28.4906	28.7917	29.1028	29.0966	28.969	28.8275	28.6227
tr|A0A0P0EVV0|A0A0P0EVV0_AZOBR		22.417	25.6489	26.1809	26.0533	25.1767	26.499
tr|A0A0P0EVY1|A0A0P0EVY1_AZOBR		26.3954	25.5929			25.3391	26.387	24.0789	25.8392
tr|A0A0P0EVY3|A0A0P0EVY3_AZOBR				24.5432			24.4686		23.4096
tr|A0A0P0EVY9|A0A0P0EVY9_AZOBR		25.8857	26.4026	24.483	22.8692	22.2323	26.362	25.9379	25.4958
tr|A0A0P0EVZ0|A0A0P0EVZ0_AZOBR	28.6101	25.9581	27.162	26.4107	26.4282	25.4447	28.3079	26.6128	26.516
tr|A0A0P0EW03|A0A0P0EW03_AZOBR	22.9487	23.5538		22.5395					22.1662
tr|A0A0P0EW05|A0A0P0EW05_AZOBR		24.2964		25.1389	23.9118	22.8972	24.1158	22.9406	24.3548
tr|A0A0P0EW12|A0A0P0EW12_AZOBR	26.5659	27.9589	26.501	27.8866	27.3606	26.0292	27.1964	27.5618	25.4208
tr|A0A0P0EW19|A0A0P0EW19_AZOBR	26.4065	27.1121	27.3716	27.4337	27.3365	26.547	27.4685	27.6808	27.1005
tr|A0A0P0EW21|A0A0P0EW21_AZOBR	28.4057		28.6546				23.2992		27.9005
tr|A0A0P0EW28|A0A0P0EW28_AZOBR	25.0013		24.3719			24.7012	23.7496	24.7028	25.2618
tr|A0A0P0EW29|A0A0P0EW29_AZOBR	24.5205			23.988	26.097	27.1398	24.1112	24.5167	25.1216
tr|A0A0P0EW35|A0A0P0EW35_AZOBR		23.5148
tr|A0A0P0EW46|A0A0P0EW46_AZOBR	28.6818	28.2238	28.8314	28.6056	29.1292	28.9736	29.2533	28.5634	29.8569
tr|A0A0P0EW54|A0A0P0EW54_AZOBR	24.4875	26.2811	24.0732	25.5155	27.9491	24.1299	25.4027	25.376	24.3228
tr|A0A0P0EW55|A0A0P0EW55_AZOBR		23.4512	24.0393	23.8364		24.2046	23.727	26.368	23.8707
tr|A0A0P0EW58|A0A0P0EW58_AZOBR	24.3833	26.0416	25.057	25.893	26.3798	26.7816	24.03	25.2361	25.0505
tr|A0A0P0EW61|A0A0P0EW61_AZOBR	25.6659	26.7315	26.9775	26.8042	26.783	26.397	26.7688	27.2505	27.7511
tr|A0A0P0EW66|A0A0P0EW66_AZOBR	27.5374	26.7291	27.3044	26.8078	27.9307	27.2723	27.0979	27.8477	26.4961
tr|A0A0P0EW67|A0A0P0EW67_AZOBR	26.9773	26.6565	27.1369	27.0922	27.2317	27.8182	27.5516	27.0909	28.1499
tr|A0A0P0EW71|A0A0P0EW71_AZOBR				24.7534	24.4838	23.0281		24.5994
tr|A0A0P0EW75|A0A0P0EW75_AZOBR									24.3353
tr|A0A0P0EW78|A0A0P0EW78_AZOBR	26.7293	25.1201	25.3063	26.7466	26.4618	26.554	24.9326	25.6069	27.1109
tr|A0A0P0EW82|A0A0P0EW82_AZOBR	31.1267	33.0882	31.8798	32.3297	31.793	31.8561	29.8402	32.2203	31.0664
tr|A0A0P0EW88|A0A0P0EW88_AZOBR
tr|A0A0P0EW93|A0A0P0EW93_AZOBR	25.419	24.4851	25.2148			24.5814	25.8156	23.4905	26.0538
tr|A0A0P0EW96|A0A0P0EW96_AZOBR	25.3667	25.0403	25.0524	26.3032	26.7953	26.1413	25.9722	26.7365	28.0755
tr|A0A0P0EWA1|A0A0P0EWA1_AZOBR	28.0496	27.0463	28.5711	26.8582	25.9784	28.0292	27.003	27.6194	27.3967
tr|A0A0P0EWA7|A0A0P0EWA7_AZOBR									24.1625
tr|A0A0P0EWB5|A0A0P0EWB5_AZOBR			22.8836
tr|A0A0P0EWD2|A0A0P0EWD2_AZOBR			23.7591				25.8925
tr|A0A0P0EWD5|A0A0P0EWD5_AZOBR	23.9776		24.568	24.493	24.0556	23.899	25.3269	24.6517	25.5414
tr|A0A0P0EWD9|A0A0P0EWD9_AZOBR	28.0267	27.3927	27.6374	28.1346	27.8434	29.3202	26.813	27.7144	28.7721
tr|A0A0P0EWE0|A0A0P0EWE0_AZOBR	27.6757	27.0924	28.3977	26.5332	27.4244	27.4577	26.087	27.5638	27.6935
tr|A0A0P0EWE7|A0A0P0EWE7_AZOBR									22.4771
tr|A0A0P0EWF2|A0A0P0EWF2_AZOBR					24.1285		22.9453	24.1756	23.0307
tr|A0A0P0EWF4|A0A0P0EWF4_AZOBR	25.2502	27.437	25.3951	25.3201	24.5522	27.2023	27.5944	27.9298	27.3646
tr|A0A0P0EWF6|A0A0P0EWF6_AZOBR	25.1866				23.4756			24.9157	25.4786
tr|A0A0P0EWF7|A0A0P0EWF7_AZOBR	29.1961	28.1105	28.1431	29.3885	27.4817	29.0914	28.0515	26.4645	28.7027
tr|A0A0P0EWG0|A0A0P0EWG0_AZOBR								22.1654
tr|A0A0P0EWG4|A0A0P0EWG4_AZOBR		25.4091
tr|A0A0P0EWG9|A0A0P0EWG9_AZOBR	30.3909	30.1557	29.5719	29.9033	29.666	30.8426	29.9397	30.6111	30.8523
tr|A0A0P0EWH0|A0A0P0EWH0_AZOBR				27.0196
tr|A0A0P0EWH2|A0A0P0EWH2_AZOBR		26.3303	25.4927	26.3776	26.645	26.9573	26		26.3744
tr|A0A0P0EWH7|A0A0P0EWH7_AZOBR			25.3974	25.4944		23.1914	25.3809
tr|A0A0P0EWI4|A0A0P0EWI4_AZOBR	23.7552						22.7955
tr|A0A0P0EWI8|A0A0P0EWI8_AZOBR		25.9334	26.2655	27.4082
tr|A0A0P0EWK3|A0A0P0EWK3_AZOBR	25.2404		23.5651	23.2264	25.0482	24.6057	24.1543	23.9461	24.9101
tr|A0A0P0EWL1|A0A0P0EWL1_AZOBR								24.945	24.5202
tr|A0A0P0EWL9|A0A0P0EWL9_AZOBR	22.5182	25.8767						21.8808
tr|A0A0P0EWM7|A0A0P0EWM7_AZOBR			22.2659				22.4081	22.904
tr|A0A0P0EWN5|A0A0P0EWN5_AZOBR	23.0906
tr|A0A0P0EWP7|A0A0P0EWP7_AZOBR		26.5252
tr|A0A0P0EWP9|A0A0P0EWP9_AZOBR						24.9809			29.401
tr|A0A0P0EWQ6|A0A0P0EWQ6_AZOBR	24.6805	25.1863	25.179	25.5227	26.1146	27.1856	24.4467	25.5598	26.0129
tr|A0A0P0EWR2|A0A0P0EWR2_AZOBR						23.9495	25.1175	24.6031
tr|A0A0P0EWR7|A0A0P0EWR7_AZOBR	24.4498		24.8236			25.6313		26.5185
tr|A0A0P0EWS1|A0A0P0EWS1_AZOBR									26.8953
tr|A0A0P0EWS6|A0A0P0EWS6_AZOBR		23.5399
tr|A0A0P0EWT0|A0A0P0EWT0_AZOBR	28.2222	27.8513	28.431	29.2216	28.5982	29.8024	27.3763	27.9325	30.2584
tr|A0A0P0EWT6|A0A0P0EWT6_AZOBR				25.4671
tr|A0A0P0EWT7|A0A0P0EWT7_AZOBR							25.1028	26.6785	25.2198
tr|A0A0P0EWT8|A0A0P0EWT8_AZOBR	28.0232	26.7416	27.3335	27.6825	27.6316	27.8668	26.9688	27.8424	28.4663
tr|A0A0P0EWU0|A0A0P0EWU0_AZOBR	27.2674	26.6406	27.2136	26.2635	26.5472	26.6128	26.2523	25.8979	27.1931
tr|A0A0P0EWU8|A0A0P0EWU8_AZOBR	23.805	26.5598	25.0309		24.2784	26.0784	22.7824	27.2594	24.6466
tr|A0A0P0EWW3|A0A0P0EWW3_AZOBR		26.7992
tr|A0A0P0EWW5|A0A0P0EWW5_AZOBR	27.2077	27.5612	26.6713	27.5301	27.0079	26.5565	28.3012	27.4936	27.3695
tr|A0A0P0EWW8|A0A0P0EWW8_AZOBR	24.4216		23.5312		23.7211	24.0508
tr|A0A0P0EWX1|A0A0P0EWX1_AZOBR	28.6057	27.4828	27.9312	27.8479	28.0126	29.3738	27.6329	28.4357	29.1088
tr|A0A0P0EWX3|A0A0P0EWX3_AZOBR					27.3482	27.0118		28.0922
tr|A0A0P0EWX5|A0A0P0EWX5_AZOBR			22.5193		24.0167	22.9992		24.1383
tr|A0A0P0EWX6|A0A0P0EWX6_AZOBR		27.5703
tr|A0A0P0EWY4|A0A0P0EWY4_AZOBR	28.8271	27.676	27.4939	28.9541	27.3803	28.6584	27.7968	28.3767	29.5286
tr|A0A0P0EWY7|A0A0P0EWY7_AZOBR		25.3223	24.7545	23.9157	25.0427	24.929		25.3996
tr|A0A0P0EWY9|A0A0P0EWY9_AZOBR	26.7082		27.3763	27.8824
tr|A0A0P0EWZ0|A0A0P0EWZ0_AZOBR					23.7422			24.8189
tr|A0A0P0EX05|A0A0P0EX05_AZOBR	26.0095	24.7584	25.9328	24.675	24.723	25.9055	25.1505	25.1292	25.9803
tr|A0A0P0EX09|A0A0P0EX09_AZOBR								22.1276
tr|A0A0P0EX12|A0A0P0EX12_AZOBR			24.8974	26.0151	24.7248	23.6259	24.4544	26.6984
tr|A0A0P0EX19|A0A0P0EX19_AZOBR	26.8469	25.1898	27.0113	26.4847	26.8511	25.4124	25.6313	27.0455	26.7219
tr|A0A0P0EX22|A0A0P0EX22_AZOBR	26.8218	25.783	26.834	27.2655	26.9056	26.697	27.3738	26.9119	25.3394
tr|A0A0P0EX25|A0A0P0EX25_AZOBR	23.2558
tr|A0A0P0EX26|A0A0P0EX26_AZOBR				26.3933
tr|A0A0P0EX33|A0A0P0EX33_AZOBR	28.0653	28.3833	29.0647	29.727	28.6411	28.5494	29.0816	24.8575	28.0569
tr|A0A0P0EX34|A0A0P0EX34_AZOBR	25.3777	25.3595	26.2964	24.6096	25.0475	26.2786	24.9925	24.3711	24.0762
tr|A0A0P0EX35|A0A0P0EX35_AZOBR		24.7579
tr|A0A0P0EX41|A0A0P0EX41_AZOBR
tr|A0A0P0EX48|A0A0P0EX48_AZOBR		24.667
tr|A0A0P0EX50|A0A0P0EX50_AZOBR	26.2159	25.4767	26.2842	25.9365	26.2759	25.9951	25.3059	26.2329	24.6477
tr|A0A0P0EX55|A0A0P0EX55_AZOBR	28.9258	28.9339	29.1226	28.5035	28.7805	28.815	28.981	29.3822	28.366
tr|A0A0P0EX61|A0A0P0EX61_AZOBR	24.2858		23.6843	24.23	23.6519	23.5304	24.1305
tr|A0A0P0EX78|A0A0P0EX78_AZOBR		27.4103	24.6176	24.4723		27.9759	27.4063	27.9215	26.5571
tr|A0A0P0EX83|A0A0P0EX83_AZOBR	28.9527	28.3646	28.9405	27.8185	28.777	27.8814	28.7118	28.6811	28.0813
tr|A0A0P0EX91|A0A0P0EX91_AZOBR	24.5747	24.0267	25.3722				26.3705	26.0304	26.2102
tr|A0A0P0EX93|A0A0P0EX93_AZOBR	32.4456	31.9641	32.4417	32.0574	32.079	32.2098	32.2093	32.2255	32.0532
tr|A0A0P0EX95|A0A0P0EX95_AZOBR	29.2574	30.0065	29.4624	31.5083	30.1643	29.8539	29.9482	29.8066	30.5864
tr|A0A0P0EXA3|A0A0P0EXA3_AZOBR				23.0431
tr|A0A0P0EXA7|A0A0P0EXA7_AZOBR	26.438	26.2161	26.7129	26.9676	26.973	27.3452	26.0904	25.0447	26.1927
tr|A0A0P0EXA9|A0A0P0EXA9_AZOBR		27.1952		23.7208	23.3477	25.4955	25.3707		22.6023
tr|A0A0P0EXB2|A0A0P0EXB2_AZOBR	26.7918	27.2949	27.7326	26.0253	25.7609	26.1106	26.0723	26.3536	25.5939
tr|A0A0P0EXB6|A0A0P0EXB6_AZOBR	26.938	25.6161	26.5105	25.707	25.5627	25.4312	23.7214	24.8862	25.5009
tr|A0A0P0EXB8|A0A0P0EXB8_AZOBR	28.1536	26.3756	26.8915	27.9759	27.3576	28.7125	27.9069	28.138	29.1198
tr|A0A0P0EXC0|A0A0P0EXC0_AZOBR	26.9974	24.6014	27.0953	25.6755	26.0132	25.4496	26.5982	26.8802	24.6981
tr|A0A0P0EXC3|A0A0P0EXC3_AZOBR	27.789	27.7232	26.9691	28.2026	26.5613	27.3024	25.9604	26.2574	27.7665
tr|A0A0P0EXC9|A0A0P0EXC9_AZOBR	26.6876	25.9815	27.1848	26.4414	26.8754	27.1048	27.7755	27.8754	27.5756
tr|A0A0P0EXD0|A0A0P0EXD0_AZOBR	24.5573	25.5939	24.4757	25.2996	25.0848			22.7977
tr|A0A0P0EXD1|A0A0P0EXD1_AZOBR	28.7751	26.0342	29.0565	25.9939	29.0327	28.2183	29.5289	28.832	28.7164
tr|A0A0P0EXD8|A0A0P0EXD8_AZOBR	24.8641		23.639	25.5452	25.1114	24.9371	23.6375	24.6371	23.3023
tr|A0A0P0EXE1|A0A0P0EXE1_AZOBR	23.3109		25.0312	24.413	26.0946	28.2192	23.8252	23.5021
tr|A0A0P0EXE2|A0A0P0EXE2_AZOBR	26.6492	25.9504	26.8375	28.51		26.0687	24.0814	26.6379	27.2192
tr|A0A0P0EXE3|A0A0P0EXE3_AZOBR	31.8112	31.9476	31.546	31.2981	31.2995	31.161	31.6241	31.5385	30.8123
tr|A0A0P0EXE7|A0A0P0EXE7_AZOBR		23.0439					28.0502
tr|A0A0P0EXF0|A0A0P0EXF0_AZOBR	29.2258	28.7077	29.3317	26.345	27.1793	27.5665	28.2923	28.4652	28.5142
tr|A0A0P0EXF6|A0A0P0EXF6_AZOBR	24.9564	24.9024	23.3798	24.746	24.6844	25.175	24.9879	24.0255	25.2126
tr|A0A0P0EXG4|A0A0P0EXG4_AZOBR									22.4895
tr|A0A0P0EXG5|A0A0P0EXG5_AZOBR			23.1864
tr|A0A0P0EXG9|A0A0P0EXG9_AZOBR	25.9841	25.8535	25.7927	26.1192	26.5225	25.7481	25.0146	24.8416	24.2916
tr|A0A0P0EXH8|A0A0P0EXH8_AZOBR	26.7194	27.6978	28.2138	27.1018	26.8712	27.1254	28.4715	27.6282	28.2344
tr|A0A0P0EXI1|A0A0P0EXI1_AZOBR	24.8252	25.418	24.4299		24.7575	25.758		25.385	25.2935
tr|A0A0P0EXI3|A0A0P0EXI3_AZOBR		25.9217	25.197	24.8345		27.1603	25.3193	26.4065	26.5129
tr|A0A0P0EXI8|A0A0P0EXI8_AZOBR	25.1232	25.0201		24.1089			23.92
tr|A0A0P0EXJ2|A0A0P0EXJ2_AZOBR	24.8734	24.801					25.3506	25.7157	25.697
tr|A0A0P0EXJ4|A0A0P0EXJ4_AZOBR	26.4901	27.7724	26.8473	27.6561	28.7597	28.5023	27.7104	28.7541	27.1814
tr|A0A0P0EXK2|A0A0P0EXK2_AZOBR	24.6333	25.7226	26.1466	24.9164	25.0863	24.3288	25.8663		26.2364
tr|A0A0P0EXK4|A0A0P0EXK4_AZOBR	28.6086	28.1369	28.3799	28.8195	27.9607	27.5368	27.3841	28.5491	27.4466
tr|A0A0P0EXK5|A0A0P0EXK5_AZOBR	31.1026	32.0407	31.2337	31.1734	31.0751	30.8539	30.7302	31.4789	30.9758
tr|A0A0P0EXL8|A0A0P0EXL8_AZOBR	27.571	26.0568	27.3571	27.9994	27.7112	25.4435	26.1996	25.2524	27.0935
tr|A0A0P0EXM7|A0A0P0EXM7_AZOBR	29.112	28.6231	28.829	28.3436	29.3445	28.8137	29.0984	29.5019	28.7569
tr|A0A0P0EXM9|A0A0P0EXM9_AZOBR		22.0567							23.6474
tr|A0A0P0EXN7|A0A0P0EXN7_AZOBR	22.7899	28.2971	22.6002			22.5256		22.3985
tr|A0A0P0EXN9|A0A0P0EXN9_AZOBR	27.4309	30.3257	27.857	27.3569	27.6253	27.6482	27.3006	27.5207	28.433
tr|A0A0P0EXP0|A0A0P0EXP0_AZOBR	26.6493	28.7048	29.8469			29.1357	26.4363		26.1263
tr|A0A0P0EXP5|A0A0P0EXP5_AZOBR	25.7479		26.0929	24.1153	24.5028	26.2963	24.5037	23.8812
tr|A0A0P0EXP9|A0A0P0EXP9_AZOBR		24.7064
tr|A0A0P0EXQ2|A0A0P0EXQ2_AZOBR								22.5417
tr|A0A0P0EXQ9|A0A0P0EXQ9_AZOBR		29.2919	25.0571		24.0011	23.2137
tr|A0A0P0EXR1|A0A0P0EXR1_AZOBR		24.4269	24.8033	25.6632	25.4374	26.8541	25.9682	25.9735	26.6173
tr|A0A0P0EXR3|A0A0P0EXR3_AZOBR	27.4529	28.372	28.5916	27.0618	27.9284	28.1516	28.3803	27.199	28.628
tr|A0A0P0EXR7|A0A0P0EXR7_AZOBR	27.3577	30.2137	27.2457	27.7665	27.6831	27.8631	27.2327	27.4986	27.3033
tr|A0A0P0EXS3|A0A0P0EXS3_AZOBR					23.0947				25.041
tr|A0A0P0EXS8|A0A0P0EXS8_AZOBR	28.4311	28.4005	28.6161	26.4323	27.4397	28.4183	27.7066	27.6336	27.4108
tr|A0A0P0EXT0|A0A0P0EXT0_AZOBR	30.7025	30.8686	30.9448	31.5378	30.9628	30.8457	31.1058	29.9418	30.3294
tr|A0A0P0EXT1|A0A0P0EXT1_AZOBR	28.3953	30.1425	28.6629	28.9671	29.0342	28.4549	27.0118	29.0851	27.4745
tr|A0A0P0EXT6|A0A0P0EXT6_AZOBR	27.3007	28.052	28.0569	28.6192	27.416	27.0996	27.4773	27.3037	28.5116
tr|A0A0P0EXU2|A0A0P0EXU2_AZOBR	25.7092	25.5962	24.9123	25.9896		24.6372	24.2363	26.1139	25.8167
tr|A0A0P0EXV0|A0A0P0EXV0_AZOBR	24.4365	25.2438	24.7108	24.4892	25.8021	25.0402	25.6852	25.1755	22.9243
tr|A0A0P0EXV2|A0A0P0EXV2_AZOBR					26.9851
tr|A0A0P0EXV5|A0A0P0EXV5_AZOBR	23.7688			22.8798		23.6479			23.8275
tr|A0A0P0EXV6|A0A0P0EXV6_AZOBR				23.191	23.529	23.6956	24.9289	24.9098	22.5532
tr|A0A0P0EXW0|A0A0P0EXW0_AZOBR	26.0721	28.5437	26.1929	25.4338	26.1394	26.2775	25.478	26.1879	26.8785
tr|A0A0P0EXW3|A0A0P0EXW3_AZOBR	28.3158	28.4591	29.0563	29.1963	28.9778	29.2592	29.4896	29.8048	28.9872
tr|A0A0P0EXW4|A0A0P0EXW4_AZOBR	23.2572
tr|A0A0P0EXW8|A0A0P0EXW8_AZOBR	29.2339	28.7446	29.4458	29.6042	30.0112	30.2885	29.4987	29.5989	29.5774
tr|A0A0P0EXX1|A0A0P0EXX1_AZOBR	26.5576	30.3784	27.1545	26.6908	27.4608	27.1049	26.4817	27.773	27.1615
tr|A0A0P0EXX6|A0A0P0EXX6_AZOBR	30.3537	30.2586	30.0273	29.9064	30.0552	30.2162	29.7374	29.8236	30.5012
tr|A0A0P0EXX8|A0A0P0EXX8_AZOBR						22.5567	23.2136		25.0719
tr|A0A0P0EXX9|A0A0P0EXX9_AZOBR				25.6505
tr|A0A0P0EXY1|A0A0P0EXY1_AZOBR	23.8373	25.8247	24.3076	23.3136	23.778	23.5967	25.0449	22.5451	25.4154
tr|A0A0P0EXY2|A0A0P0EXY2_AZOBR			25.3319	26.1915			24.1234		25.1708
tr|A0A0P0EXZ0|A0A0P0EXZ0_AZOBR		26.3079	24.0879					26.9923
tr|A0A0P0EXZ1|A0A0P0EXZ1_AZOBR	26.2284	25.6764	26.3437	25.7309	26.4154	25.8989	25.6817	25.9235	25.3376
tr|A0A0P0EY01|A0A0P0EY01_AZOBR									25.2553
tr|A0A0P0EY03|A0A0P0EY03_AZOBR									24.4162
tr|A0A0P0EY04|A0A0P0EY04_AZOBR	27.7882	27.4671	27.2295	26.8752	27.1335	27.1291		27.9663	28.3511
tr|A0A0P0EY09|A0A0P0EY09_AZOBR	23.0216	22.4188	22.7019	23.9971		24.6062		24.3204
tr|A0A0P0EY10|A0A0P0EY10_AZOBR		25.7995				25.4334
tr|A0A0P0EY11|A0A0P0EY11_AZOBR	25.2667	22.7276	25.8908	27.3968	27.5156	26.3997	26.7252	26.0327	25.636
tr|A0A0P0EY18|A0A0P0EY18_AZOBR					23.7757			22.6859
tr|A0A0P0EY22|A0A0P0EY22_AZOBR	27.4176						28.057	27.6103
tr|A0A0P0EY23|A0A0P0EY23_AZOBR
tr|A0A0P0EY30|A0A0P0EY30_AZOBR	24.0411	24.3866	25.0099	25.9115	24.9955	25.9047	23.8989	22.3927	25.8557
tr|A0A0P0EY31|A0A0P0EY31_AZOBR	28.2527	29.6572	28.4516	28.6639	29.055	28.0397	28.4178	27.8872	27.6083
tr|A0A0P0EY47|A0A0P0EY47_AZOBR	28.2009	28.2966	27.0193	27.447	28.051			27.6485
tr|A0A0P0EY51|A0A0P0EY51_AZOBR	22.8035	24.4384	23.1436
tr|A0A0P0EY61|A0A0P0EY61_AZOBR					27.3616	27.3132			28.0159
tr|A0A0P0EY64|A0A0P0EY64_AZOBR	25.9071	25.2778			25.9885	26.2815		26.1992	24.5642
tr|A0A0P0EY67|A0A0P0EY67_AZOBR						22.1687	22.1497		22.955
tr|A0A0P0EY70|A0A0P0EY70_AZOBR	23.963	26.5343					24.1985
tr|A0A0P0EY73|A0A0P0EY73_AZOBR		23.7616
tr|A0A0P0EY77|A0A0P0EY77_AZOBR	25.5387		25.6374	25.7773	25.1669	24.7512			25.2082
tr|A0A0P0EY78|A0A0P0EY78_AZOBR			26.7282
tr|A0A0P0EY82|A0A0P0EY82_AZOBR	26.2796	25.0785	24.1484	27.7578	26.1887	27.2383	27.1214	27.0182	28.6286
tr|A0A0P0EY90|A0A0P0EY90_AZOBR			25.8739	26.03	26.2982	26.0784	24.0668	25.6592
tr|A0A0P0EY91|A0A0P0EY91_AZOBR	25.2715	26.8645	25.7519	26.0025	25.7254	26.5009	26.4938	26.4022	26.3278
tr|A0A0P0EY97|A0A0P0EY97_AZOBR					22.5088			23.9131
tr|A0A0P0EY99|A0A0P0EY99_AZOBR	30.4298	30.4296	30.5765	30.2865	30.088	30.6114	30.1416	30.625	31.1574
tr|A0A0P0EYA4|A0A0P0EYA4_AZOBR	25.9494				25.4666				23.664
tr|A0A0P0EYA5|A0A0P0EYA5_AZOBR	31.9204	31.4049	31.8649	32.0117	32.2364	32.4165	31.6237	31.8892	32.4805
tr|A0A0P0EYA8|A0A0P0EYA8_AZOBR				24.014	23.0266	23.476
tr|A0A0P0EYB2|A0A0P0EYB2_AZOBR	24.6037				22.3525
tr|A0A0P0EYB5|A0A0P0EYB5_AZOBR	30.5442	30.0604	30.5368	30.6496	30.4081	30.3262	30.6322	31.194	29.9193
tr|A0A0P0EYB6|A0A0P0EYB6_AZOBR								23.9232
tr|A0A0P0EYC1|A0A0P0EYC1_AZOBR				23.4381	25.0202	26.087
tr|A0A0P0EYC6|A0A0P0EYC6_AZOBR	33.0441	32.0955	32.9283	33.1579	32.9221	32.8171	32.9667	32.9544	33.2339
tr|A0A0P0EYD0|A0A0P0EYD0_AZOBR	23.1103				23.9899	24.1536	23.5642	24.3309	23.3959
tr|A0A0P0EYD8|A0A0P0EYD8_AZOBR	22.3548	22.6868	23.4675		22.9747	23.3403		21.9676	22.289
tr|A0A0P0EYE1|A0A0P0EYE1_AZOBR	27.8001	26.8975	26.9633	26.4135	26.5182	27.5303	25.9344	25.4409	26.6091
tr|A0A0P0EYG4|A0A0P0EYG4_AZOBR		23.4681
tr|A0A0P0EYG6|A0A0P0EYG6_AZOBR	23.3057	24.8547					27.9055	25.9334	25.9521
tr|A0A0P0EYG8|A0A0P0EYG8_AZOBR	28.8673	28.697	29.3932	29.5049	29.4778	29.6581	29.9265	29.9102	29.179
tr|A0A0P0EYH0|A0A0P0EYH0_AZOBR			23.4503			24.7199	23.2834	25.0635
tr|A0A0P0EYH3|A0A0P0EYH3_AZOBR	29.7844	30.0823	28.7162	23.7441		21.8793	30.997	30.3754	30.0528
tr|A0A0P0EYH5|A0A0P0EYH5_AZOBR	26.9192		25.6581	23.3943	24.3772	24.7359	23.793	23.7085	23.5742
tr|A0A0P0EYH6|A0A0P0EYH6_AZOBR		22.3446					23.5708	24.4247	22.8574
tr|A0A0P0EYH8|A0A0P0EYH8_AZOBR									21.9589
tr|A0A0P0EYI1|A0A0P0EYI1_AZOBR		26.7845	27.061	25.9024		26.2106		25.5217
tr|A0A0P0EYI2|A0A0P0EYI2_AZOBR	25.0832	27.7017	27.4212	26.0411	26.3441	25.3037	26.0988	26.6884	26.9046
tr|A0A0P0EYI9|A0A0P0EYI9_AZOBR		22.2785			23.8123
tr|A0A0P0EYJ2|A0A0P0EYJ2_AZOBR	25.4011	26.1224	24.7772	25.627	25.0928	23.3599	24.6725	26.4187	24.5904
tr|A0A0P0EYJ8|A0A0P0EYJ8_AZOBR			24.9053					27.9165
tr|A0A0P0EYK2|A0A0P0EYK2_AZOBR	23.3727	24.1553	23.9268		23.4815		25.0649	26.875
tr|A0A0P0EYL2|A0A0P0EYL2_AZOBR		24.7521				26.1085
tr|A0A0P0EYL4|A0A0P0EYL4_AZOBR		22.7171
tr|A0A0P0EYM0|A0A0P0EYM0_AZOBR	28.5202	28.6308	28.9214	28.8018	28.92	29.1917	28.7079	29.3767	28.1833
[truncated: 1,333 more rows]

## Sheet: blast2go_annotations
Sequence Name	Sequence Description	Mapping GO Term	Annotation GO Term	Enzyme Code	Enzyme Name	InterPro Accession	InterPro Type
tr|A0A0P0EI24|A0A0P0EI24_AZOBR	---NA---					noIPR;IPR012349;IPR007386;noIPR	HOMOLOGOUS_SUPERFAMILY;HOMOLOGOUS_SUPERFAMILY;FAMILY;FAMILY
tr|A0A0P0EM40|A0A0P0EM40_AZOBR	TOP1_RICBRRecName: Full=DNA topoisomerase 1; AltName: Full=DNA topoisomerase I; AltName: Full=Omega-protein; AltName: Full=Relaxing enzyme; AltName: Full=Swivelase; AltName: Full=Untwisting enzyme	DNA binding-IEA;magnesium ion binding-IDA;metal ion binding-IEA;cell wall-IDA;cytosol-IDA;DNA topoisomerase activity-IEA;DNA topoisomerase type I activity-IDA;DNA topoisomerase type I activity-IEA;isomerase activity-IEA;chromosome-IEA;DNA topological change-IEA;growth-IMP;negative regulation of ribonuclease activity-IDA;plasma membrane-IDA	DNA topoisomerase activity;intracellular part;metal ion binding;cell periphery			IPR013497;IPR013824;IPR013497;IPR013826;IPR005733;IPR013825;IPR013498;IPR006171;noIPR;noIPR;IPR025589;noIPR;noIPR;noIPR;noIPR;noIPR;IPR023406;IPR028612;IPR006171;IPR034149;IPR013497;IPR023405;noIPR	DOMAIN;HOMOLOGOUS_SUPERFAMILY;DOMAIN;HOMOLOGOUS_SUPERFAMILY;FAMILY;HOMOLOGOUS_SUPERFAMILY;DOMAIN;DOMAIN;DOMAIN;DOMAIN;REPEAT;REPEAT;REPEAT;REPEAT;REPEAT;REPEAT;ACTIVE_SITE;FAMILY;DOMAIN;DOMAIN;DOMAIN;HOMOLOGOUS_SUPERFAMILY;HOMOLOGOUS_SUPERFAMILY
tr|A0A0P0EVB1|A0A0P0EVB1_AZOBR	---NA---					IPR010710;IPR010710	FAMILY;FAMILY
tr|A0A0P0EG25|A0A0P0EG25_AZOBR	NODW_BRADURecName: Full=Nodulation protein W	DNA binding-IEA;phosphorelay response regulator activity-IDA;phosphorelay response regulator activity-IEA;protein binding-IPI;nucleotide binding-IEA;cytoplasm-IEA;metal ion binding-IEA;positive regulation of transcription, DNA-templated-IEA;positive regulation of transcription, DNA-templated-EXP;regulation of nitrogen utilization-IEA;cytosol-IDA;phosphorelay signal transduction system-IDA;phospho…	transcription regulatory region sequence-specific DNA binding;bacterial-type RNA polymerase transcriptional activator activity, sequence-specific DNA binding;protein binding;positive regulation of organic acid transport;protein-DNA complex;cytoplasmic part;positive regulation of transcription, DNA-templated			IPR000792;IPR000792;IPR001789;IPR036388;noIPR;noIPR;noIPR;IPR000792;IPR000792;IPR001789;IPR000792;IPR001789;IPR016032;IPR011006	DOMAIN;DOMAIN;DOMAIN;HOMOLOGOUS_SUPERFAMILY;HOMOLOGOUS_SUPERFAMILY;HOMOLOGOUS_SUPERFAMILY;HOMOLOGOUS_SUPERFAMILY;DOMAIN;DOMAIN;DOMAIN;DOMAIN;DOMAIN;HOMOLOGOUS_SUPERFAMILY;HOMOLOGOUS_SUPERFAMILY
tr|A0A0P0ERY8|A0A0P0ERY8_AZOBR	FLGD_SALTYRecName: Full=Basal-body rod modification protein FlgD	protein binding-IPI;bacterial-type flagellum organization-IEA;cytosol-IDA;bacterial-type flagellum hook-IBA;bacterial-type flagellum-dependent swarming motility-IBA				IPR025965;noIPR;IPR005648;noIPR;noIPR;noIPR	DOMAIN;DOMAIN;FAMILY;FAMILY;FAMILY;FAMILY
tr|A0A0P0F4X9|A0A0P0F4X9_AZOBR	NOVP_STRNVRecName: Full=Demethyldecarbamoylnovobiocin O-methyltransferase; AltName: Full=Novobiocin biosynthesis protein P	metal ion binding-IEA;antibiotic biosynthetic process-IEA;methyltransferase activity-IDA;methyltransferase activity-IEA;novobiocin biosynthetic process-IDA;transferase activity-IEA;methylation-IDA;methylation-IEA				noIPR;noIPR;noIPR;IPR008884;IPR011990;IPR008884;IPR013026;IPR029063;IPR011990	HOMOLOGOUS_SUPERFAMILY;HOMOLOGOUS_SUPERFAMILY;HOMOLOGOUS_SUPERFAMILY;FAMILY;HOMOLOGOUS_SUPERFAMILY;FAMILY;DOMAIN;HOMOLOGOUS_SUPERFAMILY;HOMOLOGOUS_SUPERFAMILY
tr|A0A0P0FDC7|A0A0P0FDC7_AZOBR	---NA---					noIPR	HOMOLOGOUS_SUPERFAMILY
tr|A0A0P0EWL1|A0A0P0EWL1_AZOBR	---NA---					noIPR	DOMAIN
tr|A0A0P0EYS7|A0A0P0EYS7_AZOBR	KDTA_ECO57RecName: Full=3-deoxy-D-manno-octulosonic acid transferase; Short=Kdo transferase; AltName: Full=Bifunctional Kdo transferase; AltName: Full=Kdo-lipid IV(A) 3-deoxy-D-manno-octulosonic acid transferase; AltName: Full=Lipid IV(A) 3-deoxy-D-manno-octulosonic acid transferase	mitochondrion-IEA;membrane-IDA;membrane-IEA;lipid metabolic process-IEA;integral component of membrane-IEA;transferase activity-IDA;transferase activity-IEA;tRNA (guanine-N7)-methylation-IEA;methylation-IEA;tRNA methyltransferase complex-IBA;transferase activity, transferring glycosyl groups-IEA;Kdo2-lipid A biosynthetic process-IEA;lipid A biosynthetic process-IMP;lipid A biosynthetic process-IE…	plasma membrane;phospholipid biosynthetic process;glycolipid biosynthetic process;transferase activity;macromolecule metabolic process;lipooligosaccharide biosynthetic process			IPR007507;noIPR;IPR038107;noIPR;noIPR	DOMAIN;DOMAIN;HOMOLOGOUS_SUPERFAMILY;HOMOLOGOUS_SUPERFAMILY;HOMOLOGOUS_SUPERFAMILY
tr|A0A0P0F3J6|A0A0P0F3J6_AZOBR	PCS1_ARATHRecName: Full=Glutathione gamma-glutamylcysteinyltransferase 1; AltName: Full=Cadmium tolerance protein; AltName: Full=Phytochelatin synthase 1; Short=AtPCS1	defense response by callose deposition in cell wall-IMP;metal ion binding-IEA;response to arsenic-containing substance-IDA;response to arsenic-containing substance-IMP;response to cadmium ion-IDA;response to cadmium ion-IMP;copper ion binding-IDA;cytosol-IDA;cadmium ion binding-IDA;transferase activity-IEA;response to metal ion-IEA;arsenite transport-IDA;glutathione gamma-glutamylcysteinyltransfe…	catalytic activity;ion transport;response to stimulus			IPR038156;IPR007719;noIPR;IPR007719;noIPR	HOMOLOGOUS_SUPERFAMILY;DOMAIN;DOMAIN;DOMAIN;DOMAIN
tr|A0A0P0EWU8|A0A0P0EWU8_AZOBR	HDA14_ARATHRecName: Full=Histone deacetylase 14	caveola-ISO;caveola-IEA;regulation of establishment of protein localization-IMP;regulation of macroautophagy-ISO;regulation of macroautophagy-IEA;aggresome assembly-ISO;aggresome assembly-IEA;aggresome assembly-IGI;positive regulation of peptidyl-serine phosphorylation-ISO;positive regulation of peptidyl-serine phosphorylation-IEA;positive regulation of peptidyl-serine phosphorylation-IMP;dynein …	negative regulation of transcription by RNA polymerase II;histone deacetylase activity;cytosol;microtubule;ubiquitin-dependent protein catabolic process;transcription factor binding;chloroplast;regulation of signal transduction;positive regulation of macromolecule metabolic process;histone deacetylation;peptidyl-lysine modification;cellular component assembly;regulation of cellular protein metabo…	EC:3.5.1.98	Histone deacetylase	IPR000286;IPR037138;IPR023801;IPR000286;noIPR;IPR023696	FAMILY;HOMOLOGOUS_SUPERFAMILY;DOMAIN;FAMILY;FAMILY;HOMOLOGOUS_SUPERFAMILY
tr|A0A0P0EIY5|A0A0P0EIY5_AZOBR	BIOC_YERPERecName: Full=Malonyl-	demethylrebeccamycin--D-glucose O-methyltransferase activity-IEA;catalytic activity-IEA;cytosol-ISO;cytosol-N/A;2-octaprenyl-6-methoxy-1,4-benzoquinone methylase activity-IEA;transferase activity-IEA;sterol biosynthetic process-IEA;hydrolase activity-IEA;metabolic process-IEA;biological_process-ND;biotin biosynthetic process-IEA;biotin biosynthetic process-ISS;steroid biosynthetic process-IEA;S-a…	methyltransferase activity;primary metabolic process;cellular biosynthetic process;organic cyclic compound metabolic process;organic substance biosynthetic process			IPR013216;noIPR;noIPR;IPR029063	DOMAIN;DOMAIN;DOMAIN;HOMOLOGOUS_SUPERFAMILY
tr|A0A0N7I8E6|A0A0N7I8E6_AZOBR	---NA---					noIPR	FAMILY
tr|A0A0N7I813|A0A0N7I813_AZOBR	LIVB6_BRUMERecName: Full=Leu/Ile/Val-binding protein homolog 6; Flags: Precursor	L-isoleucine import across plasma membrane-IMP;L-alanine transport-IMP;periplasmic space-IEA;branched-chain amino acid transport-IDA;amino acid transport-IEA;D-alanine transport-IMP;L-valine import across plasma membrane-IMP	cation transport;neutral amino acid transport			noIPR;noIPR;IPR028081;noIPR;noIPR;noIPR;IPR028082	HOMOLOGOUS_SUPERFAMILY;HOMOLOGOUS_SUPERFAMILY;DOMAIN;DOMAIN;DOMAIN;DOMAIN;HOMOLOGOUS_SUPERFAMILY
tr|A0A0P0EHJ0|A0A0P0EHJ0_AZOBR	PYRHY_SPHWJRecName: Full=Pyrethroid hydrolase	mandelonitrile lyase activity-IDA;mandelonitrile lyase activity-IEA;protein binding-IPI;trans-permethrin hydrolase activity-IEA;carboxylic ester hydrolase activity-IEA;chloroplast-IEA;lyase activity-IEA;response to wounding-IEP;hydrolase activity-IBA;hydrolase activity-IEA;plasma membrane-IDA;plastid-IEA;hydrolase activity, acting on ester bonds-IDA;glycoside catabolic process-IDA	catalytic activity			IPR029058;IPR000073;noIPR;noIPR;IPR029058	HOMOLOGOUS_SUPERFAMILY;DOMAIN;DOMAIN;DOMAIN;HOMOLOGOUS_SUPERFAMILY
tr|A0A0N7I8K3|A0A0N7I8K3_AZOBR	---NA---					IPR018679	FAMILY
tr|A0A0N7I7N5|A0A0N7I7N5_AZOBR	ATPF2_HUMANRecName: Full=ATP synthase mitochondrial F1 complex assembly factor 2; AltName: Full=ATP12 homolog; Flags: Precursor	protein binding-IPI;biological_process-ND;mitochondrial matrix-ISO;proton-transporting ATP synthase complex assembly-IEA;proton-transporting ATP synthase complex assembly-NAS;mitochondrion-IEA;mitochondrion-N/A;nuclear speck-ISO;nuclear speck-IDA;nuclear speck-IEA;cytosol-ISO;cytosol-IDA;cytosol-IEA;mitochondrial proton-transporting ATP synthase complex assembly-ISO;unfolded protein binding-ISO;m…	intracellular membrane-bounded organelle;cytoplasmic part			IPR023335;noIPR;IPR011419;IPR011419;noIPR	HOMOLOGOUS_SUPERFAMILY;HOMOLOGOUS_SUPERFAMILY;FAMILY;FAMILY;FAMILY
tr|A0A0N7I8C6|A0A0N7I8C6_AZOBR	TRNT1_MOUSERecName: Full=CCA tRNA nucleotidyltransferase 1, mitochondrial; AltName: Full=mitochondrial tRNA nucleotidyl transferase, CCA-adding; Short=mt CCA-adding enzyme; Short=mt tRNA CCA-diphosphorylase; Short=mt tRNA CCA-pyrophosphorylase; Short=mt tRNA adenylyltransferase; Flags: Precursor	nucleotide binding-IEA;tRNA adenylyltransferase activity-IEA;RNA binding-IEA;mitochondrial matrix-TAS;metal ion binding-IEA;mitochondrion-ISO;mitochondrion-IDA;mitochondrion-IEA;mitochondrion-N/A;mitochondrion-ISA;mitochondrion-ISS;tRNA 3'-end processing-TAS;CTP:tRNA cytidylyltransferase activity-IEA;CTP:3'-cytidine-tRNA cytidylyltransferase activity-IEA;transferase activity-IEA;tRNA cytidylyltra…	nucleotidyltransferase activity;tRNA 3'-end processing;intracellular membrane-bounded organelle;organic cyclic compound binding;catalytic activity, acting on RNA;heterocyclic compound binding			noIPR;IPR002646;IPR032828;noIPR;noIPR;noIPR;IPR002646;noIPR;noIPR	HOMOLOGOUS_SUPERFAMILY;DOMAIN;DOMAIN;DOMAIN;DOMAIN;DOMAIN;DOMAIN;DOMAIN;DOMAIN
tr|A0A0P0F9P3|A0A0P0F9P3_AZOBR	COBG_PSEDERecName: Full=Precorrin-3B synthase	sulfite reductase (ferredoxin) activity-IEA;sulfite reductase (ferredoxin) activity-TAS;porphyrin-containing compound biosynthetic process-IEA;chloroplast-IDA;chloroplast-IEA;metal ion binding-IEA;cytosol-RCA;cytosol-TAS;membrane-IDA;sulfite reductase activity-IDA;cellular amino acid biosynthetic process-IEA;cysteine biosynthetic process from serine-TAS;apoplast-IDA;nitrite reductase (NO-forming)…	binding;nitrogen compound metabolic process;oxidoreductase activity;intracellular membrane-bounded organelle;cellular biosynthetic process;cytoplasmic part;organic substance metabolic process			IPR005117;noIPR;IPR006067;noIPR;IPR012798;noIPR;noIPR;noIPR;IPR006066;IPR036136;noIPR;noIPR	DOMAIN;DOMAIN;DOMAIN;DOMAIN;FAMILY;FAMILY;FAMILY;FAMILY;BINDING_SITE;HOMOLOGOUS_SUPERFAMILY;HOMOLOGOUS_SUPERFAMILY;HOMOLOGOUS_SUPERFAMILY
tr|A0A0N7I7T3|A0A0N7I7T3_AZOBR	---NA---					noIPR	HOMOLOGOUS_SUPERFAMILY
tr|A0A0P0FAE6|A0A0P0FAE6_AZOBR	URAD_HALJBRecName: Full=2-oxo-4-hydroxy-4-carboxy-5-ureidoimidazoline decarboxylase; Short=OHCU decarboxylase	protein homotetramerization-IDA;catalytic activity-IEA;metal ion binding-IEA;membrane-IEA;cytosol-IDA;extrinsic component of cytoplasmic side of plasma membrane-IDA;hydroxyisourate hydrolase activity-IDA;hydroxyisourate hydrolase activity-IEA;hydrolase activity-IEA;cobalt ion binding-IEA;metabolic process-IEA;endodeoxyribonuclease activity, producing 5'-phosphomonoesters-IEA;biological_process-ND…	binding;cytoplasm;cellular aromatic compound metabolic process;membrane;hydrolase activity, acting on carbon-nitrogen (but not peptide) bonds, in cyclic amides;carboxy-lyase activity;cellular nitrogen compound metabolic process;heterocycle metabolic process;organic cyclic compound metabolic process;organonitrogen compound metabolic process			IPR036778;IPR017580;IPR018020;noIPR;IPR036778	HOMOLOGOUS_SUPERFAMILY;DOMAIN;DOMAIN;DOMAIN;HOMOLOGOUS_SUPERFAMILY
tr|A0A0P0FD69|A0A0P0FD69_AZOBR	SAUR_CUPNHRecName: Full=Probable transcriptional regulator SauR	DNA binding-IBA;DNA binding-IDA;DNA binding-IEA;protein binding-IPI;DNA binding transcription factor activity-IBA;DNA binding transcription factor activity-IDA;DNA binding transcription factor activity-IMP;3,4-dihydroxybenzoate metabolic process-IEA;positive regulation of transcription, DNA-templated-IEA;single-species biofilm formation-IMP;cytosol-IDA;negative regulation of transcription, DNA-te…	protein binding;regulation of transcription, DNA-templated			IPR014757;IPR005471;IPR029016;IPR036388;noIPR;noIPR;noIPR;IPR014757;IPR005471;noIPR;IPR036390	DOMAIN;DOMAIN;HOMOLOGOUS_SUPERFAMILY;HOMOLOGOUS_SUPERFAMILY;HOMOLOGOUS_SUPERFAMILY;HOMOLOGOUS_SUPERFAMILY;HOMOLOGOUS_SUPERFAMILY;DOMAIN;DOMAIN;DOMAIN;HOMOLOGOUS_SUPERFAMILY
tr|A0A0P0ERE4|A0A0P0ERE4_AZOBR	NOC_GEOSWRecName: Full=Nucleoid occlusion protein; Short=Noc	DNA binding-IEA;nucleoid-IEA;cytoplasm-IEA;cell division-IEA;bacterial nucleoid-IDA;positive regulation of sporulation resulting in formation of a cellular spore-IGI;chromosome segregation-IEA;chromosome segregation-IMP;cell cycle-IEA;molecular_function-ND;sporulation resulting in formation of a cellular spore-IEA	chromosome segregation;bacterial nucleoid;positive regulation of sporulation resulting in formation of a cellular spore			IPR003115;noIPR;noIPR;IPR004437;noIPR;noIPR;noIPR;IPR036086	DOMAIN;DOMAIN;DOMAIN;DOMAIN;DOMAIN;DOMAIN;DOMAIN;HOMOLOGOUS_SUPERFAMILY
tr|A0A0P0F6G1|A0A0P0F6G1_AZOBR	Y3295_ARATHRecName: Full=CBS domain-containing protein CBSCBSPB3	cytoplasm-N/A;cytoplasm-IEA;response to hypoxia-IDA;mitochondrion-IDA;mitochondrion-IEA;cell wall-IDA;metal ion binding-IEA;modulation by symbiont of host immune response-IDA;meiotic cell cycle-IEA;cell redox homeostasis-IDA;membrane-IEA;cytosol-IDA;cytosol-N/A;response to host immune response-IEP;integral component of membrane-IEA;nuclear membrane-IEA;cobalt ion binding-IDA;biological_process-ND…	mitochondrion;response to salt stress;cell redox homeostasis;cobalt ion binding			IPR000644;noIPR;noIPR;IPR000644;IPR000644;noIPR;noIPR	DOMAIN;DOMAIN;DOMAIN;DOMAIN;DOMAIN;DOMAIN;DOMAIN
tr|A0A0P0F8B0|A0A0P0F8B0_AZOBR	---NA---
tr|A0A0P0EYG8|A0A0P0EYG8_AZOBR	CARA_BRADURecName: Full=Carbamoyl-phosphate synthase small chain; AltName: Full=Carbamoyl-phosphate synthetase glutamine chain	nucleotide binding-IEA;arginine biosynthetic process-IBA;arginine biosynthetic process-IEA;'de novo' pyrimidine nucleobase biosynthetic process-IEA;urea cycle-IBA;carbamoyl-phosphate synthase (glutamine-hydrolyzing) activity-IBA;carbamoyl-phosphate synthase (glutamine-hydrolyzing) activity-IEA;pyrimidine nucleotide biosynthetic process-IEA;cellular amino acid biosynthetic process-IEA;glutamine me…	urea cycle;nucleotide binding;carbamoyl-phosphate synthase (glutamine-hydrolyzing) activity;carbamoyl-phosphate synthase complex;pyrimidine nucleotide biosynthetic process;arginine biosynthetic process	EC:6.3.5.5	Carbamoyl-phosphate synthase (glutamine-hydrolyzing)	noIPR;noIPR;noIPR;IPR006274;IPR002474;IPR017926;IPR029062;IPR036480;noIPR;noIPR;IPR006274;IPR017926;IPR035686;IPR029062;IPR036480	HOMOLOGOUS_SUPERFAMILY;HOMOLOGOUS_SUPERFAMILY;HOMOLOGOUS_SUPERFAMILY;FAMILY;DOMAIN;DOMAIN;HOMOLOGOUS_SUPERFAMILY;HOMOLOGOUS_SUPERFAMILY;HOMOLOGOUS_SUPERFAMILY;HOMOLOGOUS_SUPERFAMILY;FAMILY;DOMAIN;DOMAIN;HOMOLOGOUS_SUPERFAMILY;HOMOLOGOUS_SUPERFAMILY
tr|A0A0P0F814|A0A0P0F814_AZOBR	AMCY_PARDERecName: Full=Amicyanin; Flags: Precursor	chloroplast-IEA;metal ion binding-IEA;copper ion binding-IEA;membrane-IEA;electron transfer activity-IEA;thylakoid-IEA;chloroplast thylakoid membrane-IEA;thylakoid membrane-IEA;oxidation-reduction process-IEA;electron transport chain-IEA;periplasmic space-IEA;plastid-IEA	intracellular part			IPR002386;IPR028096;IPR008972;noIPR;noIPR;IPR008972	FAMILY;DOMAIN;HOMOLOGOUS_SUPERFAMILY;HOMOLOGOUS_SUPERFAMILY;HOMOLOGOUS_SUPERFAMILY;HOMOLOGOUS_SUPERFAMILY
tr|A0A0P0E973|A0A0P0E973_AZOBR	AAAT_ECOLIRecName: Full=L-amino acid N-acetyltransferase AaaT; AltName: Full=L-methionine N-acetyltransferase; AltName: Full=L-phenylalanine N-acetyltransferase	transferase activity, transferring acyl groups-IEA;phenylalanine N-acetyltransferase activity-IEA;N-terminal protein amino acid acetylation-IBA;peptide alpha-N-acetyltransferase activity-IBA;transferase activity-IEA;N-acetyltransferase activity-IDA;protein acetyltransferase complex-IBA	N-acetyltransferase activity			IPR000182;noIPR;noIPR;noIPR;noIPR;noIPR;IPR000182;IPR000182;noIPR;noIPR;IPR016181;IPR016181	DOMAIN;DOMAIN;DOMAIN;DOMAIN;DOMAIN;DOMAIN;DOMAIN;DOMAIN;DOMAIN;DOMAIN;HOMOLOGOUS_SUPERFAMILY;HOMOLOGOUS_SUPERFAMILY
tr|A0A0P0EZP3|A0A0P0EZP3_AZOBR	YIAM_ECOLIRecName: Full=2,3-diketo-L-gulonate TRAP transporter small permease protein YiaM	C4-dicarboxylate transmembrane transporter activity-ISS;C4-dicarboxylate transport-ISS;carbohydrate transmembrane transporter activity-IDA;membrane-IEA;integral component of membrane-IEA;carbohydrate transmembrane transport-IDA;plasma membrane-IDA;plasma membrane-IEA	membrane;transmembrane transporter activity;organic substance transport			IPR007387;IPR007387	FAMILY;FAMILY
tr|A0A0P0F3C2|A0A0P0F3C2_AZOBR	SPY_PETHYRecName: Full=Probable UDP-N-acetylglucosamine--peptide N-acetylglucosaminyltransferase SPINDLY; AltName: Full=PhSPY	forebrain development-IEP;phosphatidylinositol-3,4,5-trisphosphate binding-ISO;phosphatidylinositol-3,4,5-trisphosphate binding-IDA;phosphatidylinositol-3,4,5-trisphosphate binding-IEA;phosphatidylinositol-3,4,5-trisphosphate binding-ISS;cellular response to glucose stimulus-IMP;rhythmic process-IEA;histone acetyltransferase activity (H4-K16 specific)-ISO;histone acetyltransferase activity (H4-K1…	regulation of protein phosphorylation;binding;nucleus;multicellular organism development;N-acetyltransferase activity;regulation of biosynthetic process;regulation of signal transduction;regulation of gene expression;positive regulation of macromolecule metabolic process;histone modification;transferase activity, transferring glycosyl groups;peptidyl-lysine modification;positive regulation of cel…			noIPR;IPR019734;IPR001440;noIPR;IPR011990;noIPR;noIPR;IPR011990;IPR029489;noIPR;noIPR;IPR019734;IPR019734;IPR019734;IPR019734;IPR019734;IPR019734;IPR019734;IPR019734;IPR013026;IPR011990;IPR011990;noIPR	HOMOLOGOUS_SUPERFAMILY;REPEAT;REPEAT;REPEAT;HOMOLOGOUS_SUPERFAMILY;HOMOLOGOUS_SUPERFAMILY;HOMOLOGOUS_SUPERFAMILY;HOMOLOGOUS_SUPERFAMILY;DOMAIN;DOMAIN;DOMAIN;REPEAT;REPEAT;REPEAT;REPEAT;REPEAT;REPEAT;REPEAT;REPEAT;DOMAIN;HOMOLOGOUS_SUPERFAMILY;HOMOLOGOUS_SUPERFAMILY;HOMOLOGOUS_SUPERFAMILY
tr|A0A0P0FAX0|A0A0P0FAX0_AZOBR	---NA---					IPR006121	DOMAIN
tr|A0A0P0FE08|A0A0P0FE08_AZOBR	---NA---					IPR004143;noIPR;noIPR	DOMAIN;DOMAIN;DOMAIN
tr|A0A0P0ERN3|A0A0P0ERN3_AZOBR	HTR18_HALS3RecName: Full=Transducer protein Htr18	chemotaxis-IEA;chemotaxis-IMP;cellular response to amino acid stimulus-IMP;phosphorelay sensor kinase activity-IEA;signal transduction by protein phosphorylation-IEA;metal ion binding-IEA;membrane-IEA;integral component of membrane-IEA;signal transduction-IDA;signal transduction-IEA;obsolete signal transducer activity-IDA;obsolete signal transducer activity-IEA;obsolete signal transducer activity…	transmembrane signaling receptor activity;intracellular;integral component of plasma membrane;signal complex assembly;pathogenesis;aerotaxis;detection of chemical stimulus;heme binding;protein homodimerization activity;protein histidine kinase binding;positive chemotaxis;regulation of chemotaxis;protein homooligomerization;cellular response to amino acid stimulus;methyl accepting chemotaxis prote…			IPR004090;noIPR;IPR004089;noIPR;noIPR;IPR004089;noIPR	FAMILY;FAMILY;DOMAIN;DOMAIN;DOMAIN;DOMAIN;DOMAIN
tr|A0A0P0F2L3|A0A0P0F2L3_AZOBR	---NA---					IPR021074	FAMILY
tr|A0A0P0EEI3|A0A0P0EEI3_AZOBR	HIS4_AZOBRRecName: Full=1-(5-phosphoribosyl)-5-	metabolic process-IEA;cytoplasm-IBA;cytoplasm-IEA;catalytic activity-IEA;tryptophan biosynthetic process-IBA;1-(5-phosphoribosyl)-5-[(5-phosphoribosylamino)methylideneamino]imidazole-4-carboxamide isomerase activity-IBA;1-(5-phosphoribosyl)-5-[(5-phosphoribosylamino)methylideneamino]imidazole-4-carboxamide isomerase activity-IEA;cellular amino acid biosynthetic process-IEA;histidine biosynthetic …	histidine biosynthetic process;tryptophan biosynthetic process;1-(5-phosphoribosyl)-5-[(5-phosphoribosylamino)methylideneamino]imidazole-4-carboxamide isomerase activity;cytoplasm	EC:5.3.1.16	1-(5-phosphoribosyl)-5-	IPR006062;IPR006063;IPR013785;noIPR;IPR023016;IPR023016;IPR011060	FAMILY;FAMILY;HOMOLOGOUS_SUPERFAMILY;HOMOLOGOUS_SUPERFAMILY;FAMILY;FAMILY;HOMOLOGOUS_SUPERFAMILY
tr|A0A0P0EX03|A0A0P0EX03_AZOBR	ABRB_ECOLIRecName: Full=Putative regulator AbrB; AltName: Full=AidB regulator	membrane-IEA;integral component of membrane-IEA;regulation of gene expression-IEA;plasma membrane-IDA;plasma membrane-IEA				IPR007820;IPR007820;IPR017516;IPR007820	FAMILY;FAMILY;DOMAIN;FAMILY
tr|A0A0P0F0M9|A0A0P0F0M9_AZOBR	USG_CAUVCRecName: Full=Protein usg	aromatic amino acid family biosynthetic process-IEA;tryptophan biosynthetic process-IEA;cellular amino acid biosynthetic process-IEA	aromatic amino acid family biosynthetic process			IPR009354	FAMILY
tr|A0A0P0F585|A0A0P0F585_AZOBR	Y1954_ARCFURecName: Full=Putative amidase AF_1954	cellular amide catabolic process-IDA;nucleotide binding-IEA;glutamyl-tRNA(Gln) amidotransferase complex-IEA;aryl-acylamidase activity-IDA;aryl-acylamidase activity-IEA;amidase activity-IDA;amidase activity-IEA;aminoacylase activity-IDA;aminoacylase activity-IEA;ligase activity-IEA;glutaminyl-tRNA synthase (glutamine-hydrolyzing) activity-IEA;ATP binding-IEA;translation-IEA;hydrolase activity-IEA	hydrolase activity, acting on carbon-nitrogen (but not peptide) bonds, in linear amides;cellular amide metabolic process			IPR036928;IPR023631;noIPR;IPR000120;IPR036928	HOMOLOGOUS_SUPERFAMILY;DOMAIN;DOMAIN;FAMILY;HOMOLOGOUS_SUPERFAMILY
tr|A0A0P0FCX2|A0A0P0FCX2_AZOBR	---NA---					IPR027372;IPR014567;noIPR;noIPR;noIPR	DOMAIN;FAMILY;FAMILY;FAMILY;FAMILY
tr|A0A0P0F8E4|A0A0P0F8E4_AZOBR	MURA_RHOCSRecName: Full=UDP-N-acetylglucosamine 1-carboxyvinyltransferase; AltName: Full=Enoylpyruvate transferase; AltName: Full=UDP-N-acetylglucosamine enolpyruvyl transferase; Short=EPT	peptidoglycan biosynthetic process-IEA;regulation of cell shape-IEA;cytoplasm-IEA;cell division-IEA;catalytic activity-IEA;UDP-N-acetylglucosamine 1-carboxyvinyltransferase activity-IEA;UDP-N-acetylgalactosamine biosynthetic process-IEA;cell cycle-IEA;cell wall organization-IEA;transferase activity-IEA;transferase activity, transferring alkyl or aryl (other than methyl) groups-IEA	cytoplasm;cell cycle;regulation of cell shape;UDP-N-acetylglucosamine 1-carboxyvinyltransferase activity;peptidoglycan biosynthetic process;UDP-N-acetylgalactosamine biosynthetic process;cell division;cell wall organization	EC:2.5.1.7	UDP-N-acetylglucosamine 1-carboxyvinyltransferase	noIPR;IPR036968;IPR036968;IPR001986;IPR005750;noIPR;IPR005750;IPR005750;IPR013792	HOMOLOGOUS_SUPERFAMILY;HOMOLOGOUS_SUPERFAMILY;HOMOLOGOUS_SUPERFAMILY;DOMAIN;FAMILY;FAMILY;FAMILY;FAMILY;HOMOLOGOUS_SUPERFAMILY
tr|A0A0N7I8L5|A0A0N7I8L5_AZOBR	---NA---
tr|A0A0P0EKS3|A0A0P0EKS3_AZOBR	ARS_PSEAERecName: Full=Arylsulfatase; Short=AS; AltName: Full=Aryl-sulfate sulphohydrolase	endoplasmic reticulum membrane-IEA;endoplasmic reticulum membrane-TAS;autophagy-IDA;autophagy-IEA;cytosol-N/A;positive regulation of neuron projection development-IEA;positive regulation of neuron projection development-IMP;positive regulation of neuron projection development-ISS;lysosome organization-TAS;response to estrogen-IDA;response to estrogen-IEA;lysosomal transport-TAS;sulfur compound me…	arylsulfatase activity;endoplasmic reticulum;lipid metabolic process;sulfur compound metabolic process;phosphoric diester hydrolase activity;multicellular organismal process;intracellular organelle part;anatomical structure development;response to stimulus	EC:3.1.6.1	Arylsulfatase	IPR017849;noIPR;IPR000917;noIPR;noIPR;IPR024607;noIPR;IPR017850	HOMOLOGOUS_SUPERFAMILY;HOMOLOGOUS_SUPERFAMILY;DOMAIN;DOMAIN;DOMAIN;CONSERVED_SITE;CONSERVED_SITE;HOMOLOGOUS_SUPERFAMILY
tr|A0A0P0EAC1|A0A0P0EAC1_AZOBR	PKN1_CHLPNRecName: Full=Serine/threonine-protein kinase pkn1	ergothioneine biosynthetic process-IEA;response to molecule of bacterial origin-IEA;innate immune response-IEA;nuclear export-IDA;positive regulation of T cell activation-IEA;cytosol-IDA;cytosol-IEA;cytosol-TAS;T cell proliferation-IEA;negative regulation of apoptotic process-NAS;positive regulation of protein ubiquitination-NAS;perinuclear region of cytoplasm-IEA;CBM complex-IDA;CBM complex-NAS;…	immune response-regulating cell surface receptor signaling pathway;protein binding;nucleus;regulation of signal transduction;transferase activity;hydrolase activity;protein metabolic process;regulation of cellular metabolic process;cytoplasmic part;intracellular organelle part;positive regulation of cellular process;positive regulation of immune response;regulation of nitrogen compound metabolic …			noIPR;noIPR;noIPR;IPR005532;noIPR;noIPR;noIPR;IPR001309;IPR016187;IPR029030	HOMOLOGOUS_SUPERFAMILY;HOMOLOGOUS_SUPERFAMILY;HOMOLOGOUS_SUPERFAMILY;DOMAIN;DOMAIN;DOMAIN;DOMAIN;DOMAIN;HOMOLOGOUS_SUPERFAMILY;HOMOLOGOUS_SUPERFAMILY
tr|A0A0N7I8T2|A0A0N7I8T2_AZOBR	NAPB_AZOBRRecName: Full=Periplasmic nitrate reductase, electron transfer subunit; AltName: Full=Diheme cytochrome c NapB; Flags: Precursor	metal ion binding-IEA;oxidation-reduction process-IEA;periplasmic space-IEA;anaerobic respiration-IBA;anaerobic respiration-IMP	anaerobic respiration;periplasmic space;metal ion binding			IPR005591;noIPR;IPR005591;IPR005591;IPR011031;IPR036280	FAMILY;FAMILY;FAMILY;FAMILY;DOMAIN;HOMOLOGOUS_SUPERFAMILY
tr|A0A0P0EE92|A0A0P0EE92_AZOBR	PIPB2_SALTYRecName: Full=Secreted effector protein PipB2; AltName: Full=Type III effector PipB2	thylakoid lumen-IDA;chloroplast-IDA;chloroplast-IEA;membrane-IEA;cullin family protein binding-ISO;cullin family protein binding-IDA;cullin family protein binding-ISS;transferase activity-IEA;kinase activity-IEA;intracellular signal transduction-IEA;protein ubiquitination-IEA;biological_process-ND;protein self-association-ISO;protein self-association-IDA;protein self-association-ISS;protein homoo…	protein binding;cellular process			noIPR;IPR001646;noIPR;noIPR;noIPR;noIPR;noIPR	HOMOLOGOUS_SUPERFAMILY;REPEAT;REPEAT;REPEAT;REPEAT;REPEAT;REPEAT
tr|A0A0N7I7J2|A0A0N7I7J2_AZOBR	FTSI_CAUVNRecName: Full=Probable peptidoglycan D,D-transpeptidase FtsI; AltName: Full=Penicillin-binding protein 3; Short=PBP-3	chloroplast-IEA;cell division-IEA;cell division-IMP;response to drug-IMP;membrane-IEA;integral component of membrane-IEA;cell wall organization-IEA;hydrolase activity-IEA;peptidase activity-IEA;serine-type D-Ala-D-Ala carboxypeptidase activity-IEA;cell cycle-IEA;response to antibiotic-IEA;penicillin binding-IDA;penicillin binding-IEA;peptidoglycan glycosyltransferase activity-IDA;peptidoglycan gl…	plasma membrane;cellular process;hydrolase activity;intrinsic component of membrane			IPR005311;IPR001460;noIPR;noIPR;noIPR;noIPR;noIPR;noIPR;IPR036138;IPR012338	DOMAIN;DOMAIN;DOMAIN;DOMAIN;DOMAIN;DOMAIN;DOMAIN;DOMAIN;HOMOLOGOUS_SUPERFAMILY;HOMOLOGOUS_SUPERFAMILY
tr|A0A0P0EWE0|A0A0P0EWE0_AZOBR	LOGH_PSEAERecName: Full=Putative cytokinin riboside 5'-monophosphate phosphoribohydrolase	cytokinin biosynthetic process-IDA;cytokinin biosynthetic process-IEA;cytoplasm-IEA;cytosol-IDA;regulation of meristem development-IMP;nucleus-IBA;nucleus-IDA;nucleus-IEA;hydrolase activity-IEA	nucleus;cytosol;cytokinin biosynthetic process;regulation of meristem development			IPR005269;noIPR;IPR031100;noIPR;noIPR	FAMILY;FAMILY;FAMILY;FAMILY;FAMILY
tr|A0A0P0EXC9|A0A0P0EXC9_AZOBR	CSPA_MYCBORecName: Full=Probable cold shock protein A	DNA binding-IDA;DNA binding-IEA;DNA binding-ISS;cytoplasm-IEA;response to cold-IDA;response to cold-IEP;response to cold-ISS;RNA binding-IDA;serine-type endopeptidase inhibitor activity-IEA;cell wall-IDA;membrane-N/A;cytosol-IDA;single-stranded RNA binding-IDA;chaperone binding-IDA;transcription antitermination-IEA;transcription antitermination factor activity, RNA binding-IDA;negative regulation…	transcription antitermination factor activity, RNA binding;single-stranded DNA binding;single-stranded RNA binding;cell wall;cytosol;response to cold;growth;chaperone binding;negative regulation of DNA-templated transcription, termination			IPR002059;noIPR;IPR002059;noIPR;noIPR;IPR002059;IPR012340;IPR012340	DOMAIN;DOMAIN;DOMAIN;DOMAIN;DOMAIN;DOMAIN;HOMOLOGOUS_SUPERFAMILY;HOMOLOGOUS_SUPERFAMILY
tr|A0A0P0EYV3|A0A0P0EYV3_AZOBR	EMRK_ECOLIRecName: Full=Probable multidrug resistance protein EmrK	membrane-IEA;integral component of membrane-IEA;sulfathiazole transport-IMP;drug transmembrane transporter activity-IEA;sulfathiazole transmembrane transporter activity-IBA;sulfathiazole transmembrane transporter activity-IMP;intrinsic component of plasma membrane-IMP;intrinsic component of periplasmic side of plasma membrane-IDA;identical protein binding-IPI;transmembrane transport-IEA;periplasm…	transporter activity;drug transport;intrinsic component of plasma membrane;transmembrane transport			noIPR;noIPR;noIPR;noIPR;IPR032317;noIPR;IPR006143;noIPR;noIPR;noIPR;noIPR	HOMOLOGOUS_SUPERFAMILY;HOMOLOGOUS_SUPERFAMILY;HOMOLOGOUS_SUPERFAMILY;HOMOLOGOUS_SUPERFAMILY;DOMAIN;DOMAIN;FAMILY;FAMILY;FAMILY;FAMILY;FAMILY
tr|A0A0P0FG89|A0A0P0FG89_AZOBR	---NA---					IPR028087;IPR002035;noIPR;IPR036465	DOMAIN;DOMAIN;DOMAIN;HOMOLOGOUS_SUPERFAMILY
tr|A0A0P0F5U5|A0A0P0F5U5_AZOBR	---NA---					IPR012644;IPR012644;noIPR	FAMILY;FAMILY;FAMILY
tr|A0A0P0F9B7|A0A0P0F9B7_AZOBR	YGEA_ECOLIRecName: Full=Putative racemase YgeA	racemase and epimerase activity, acting on amino acids and derivatives-IEA;metabolic process-IEA;amino-acid racemase activity-IBA;peptidoglycan biosynthetic process-IBA;peptidoglycan biosynthetic process-IEA;protein binding-IPI;regulation of cell shape-IEA;racemase activity, acting on amino acids and derivatives-IEA;nitrogen compound metabolic process-IEA;cellular amino acid metabolic process-IEA…	protein binding;cellular metabolic process;amino-acid racemase activity;cell wall organization or biogenesis;cellular component organization or biogenesis;organonitrogen compound metabolic process	EC:5.1.1.10	Amino-acid racemase	IPR004380;noIPR;IPR015942;noIPR;noIPR;IPR004380;IPR001920;IPR001920	FAMILY;FAMILY;FAMILY;FAMILY;FAMILY;FAMILY;HOMOLOGOUS_SUPERFAMILY;HOMOLOGOUS_SUPERFAMILY
tr|A0A0P0FAG2|A0A0P0FAG2_AZOBR	RNJ_SINM2RecName: Full=Ribonuclease J; Short=RNase J	protein binding-IPI;RNA binding-IEA;exonuclease activity-IEA;cytoplasm-IEA;metal ion binding-IEA;nuclease activity-IEA;endonuclease activity-IEA;hydrolase activity-IEA;RNA phosphodiester bond hydrolysis, exonucleolytic-IEA;identical protein binding-IPI;RNA phosphodiester bond hydrolysis-IEA;RNA phosphodiester bond hydrolysis, endonucleolytic-IEA;zinc ion binding-IEA;RNA processing-IEA;rRNA proces…	endoribonuclease activity;5'-3' exoribonuclease activity;rRNA processing;mRNA processing;identical protein binding	EC:3.1.13;EC:3.1.15	Acting on ester bonds;Acting on ester bonds	noIPR;IPR011108;IPR001279;IPR036866;noIPR;noIPR;noIPR;IPR036866	HOMOLOGOUS_SUPERFAMILY;DOMAIN;DOMAIN;HOMOLOGOUS_SUPERFAMILY;HOMOLOGOUS_SUPERFAMILY;HOMOLOGOUS_SUPERFAMILY;HOMOLOGOUS_SUPERFAMILY;HOMOLOGOUS_SUPERFAMILY
tr|A0A0P0FFU6|A0A0P0FFU6_AZOBR	Y2077_PSEABRecName: Full=STAS-domain containing protein PA14_20770	extracellular region-IEA				IPR002645;IPR036513;IPR002645;noIPR;IPR036513	DOMAIN;HOMOLOGOUS_SUPERFAMILY;DOMAIN;DOMAIN;HOMOLOGOUS_SUPERFAMILY
tr|A0A0P0FHB1|A0A0P0FHB1_AZOBR	CSPA_ECOLIRecName: Full=Cold shock protein CspA; Short=CSP-A; AltName: Full=7.4 kDa cold shock protein; AltName: Full=CS7.4	DNA binding-IDA;DNA binding-IEA;protein binding-IPI;cytoplasm-IEA;RNA binding-IDA;response to cold-IDA;response to cold-IEP;response to cold-ISS;serine-type endopeptidase inhibitor activity-IEA;cell wall-IDA;cytosol-IDA;membrane-N/A;single-stranded RNA binding-IDA;chaperone binding-IDA;transcription antitermination-IEA;transcription antitermination factor activity, RNA binding-IDA;negative regula…	transcription antitermination factor activity, RNA binding;single-stranded DNA binding;cell wall;cytosol;poly(A) binding;response to cold;growth;chaperone binding;negative regulation of DNA-templated transcription, termination			IPR002059;noIPR;noIPR;IPR002059;noIPR;noIPR;IPR002059;IPR002059;IPR012340;IPR012340	DOMAIN;DOMAIN;DOMAIN;DOMAIN;DOMAIN;DOMAIN;DOMAIN;DOMAIN;HOMOLOGOUS_SUPERFAMILY;HOMOLOGOUS_SUPERFAMILY
tr|A0A0P0ESU4|A0A0P0ESU4_AZOBR	FLBA_CAUCRRecName: Full=Protein FlbA	rhythmic process-IEA;histone acetyltransferase activity (H4-K16 specific)-ISO;histone acetyltransferase activity (H4-K16 specific)-IDA;histone acetyltransferase activity (H4-K16 specific)-IEA;histone acetyltransferase activity (H4-K16 specific)-ISS;calcium ion binding-IEA;negative regulation of peptidyl-serine phosphorylation-IMP;protein processing-ISO;protein processing-IEA;protein processing-IM…	negative regulation of protein phosphorylation;nucleus;cilium;multicellular organism development;UDP-glycosyltransferase activity;response to external stimulus;regulation of signal transduction;regulation of gene expression;H4 histone acetyltransferase activity;positive regulation of organelle organization;endomembrane system;membrane;regulation of nucleobase-containing compound metabolic process…	EC:2.3.1.48	Histone acetyltransferase	noIPR;noIPR;IPR011990;noIPR;IPR013105;IPR002201;IPR037919;IPR019734;IPR019734;IPR019734;IPR013026;IPR019734;noIPR;IPR011990	FAMILY;FAMILY;HOMOLOGOUS_SUPERFAMILY;HOMOLOGOUS_SUPERFAMILY;REPEAT;FAMILY;FAMILY;REPEAT;REPEAT;REPEAT;DOMAIN;REPEAT;REPEAT;HOMOLOGOUS_SUPERFAMILY
tr|A0A0P0F557|A0A0P0F557_AZOBR	GUAD_BACSURecName: Full=Guanine deaminase; Short=GDEase; Short=Guanase; Short=Guanine aminase; AltName: Full=Guanine aminohydrolase; Short=GAH	nucleotide binding-IEA;cytoplasm-IEA;chloroplast-IDA;chloroplast-IEA;catalytic activity-IEA;metal ion binding-IEA;tRNA-specific adenosine-34 deaminase activity-IDA;deaminase activity-IBA;ligase activity-IEA;hydrolase activity-IEA;tRNA-specific adenosine deaminase activity-IDA;tRNA-specific adenosine deaminase activity-IEA;tRNA-specific adenosine deaminase activity-IMP;ligase activity, forming car…	tRNA wobble adenosine to inosine editing;plasma membrane;zinc ion binding;chloroplast;tRNA-specific adenosine-34 deaminase activity	EC:3.5.4.4	Adenosine deaminase	IPR002125;noIPR;noIPR;noIPR;IPR016192;IPR002125;noIPR;IPR016193	DOMAIN;DOMAIN;DOMAIN;DOMAIN;BINDING_SITE;DOMAIN;DOMAIN;HOMOLOGOUS_SUPERFAMILY
tr|A0A0P0F6S8|A0A0P0F6S8_AZOBR	---NA---					IPR018076;noIPR;noIPR;noIPR	DOMAIN;DOMAIN;DOMAIN;DOMAIN
tr|A0A0P0F256|A0A0P0F256_AZOBR	CYC_SCHGRRecName: Full=Cytochrome c	positive regulation of cysteine-type endopeptidase activity involved in apoptotic process-IBA;mitochondrial intermembrane space-IBA;mitochondrial intermembrane space-IEA;mitochondrion-IEA;metal ion binding-IEA;cytosol-ISS;electron transporter, transferring electrons from CoQH2-cytochrome c reductase complex and cytochrome c oxidase complex activity-ISS;respiratory chain-IEA;oxidation-reduction pr…	mitochondrion;electron transfer activity;mitochondrial ATP synthesis coupled electron transport			IPR002327;IPR009056;IPR036909;IPR002327;IPR009056;IPR036909	FAMILY;DOMAIN;HOMOLOGOUS_SUPERFAMILY;FAMILY;DOMAIN;HOMOLOGOUS_SUPERFAMILY
tr|A0A0P0ENR9|A0A0P0ENR9_AZOBR	---NA---					noIPR;IPR032710	HOMOLOGOUS_SUPERFAMILY;HOMOLOGOUS_SUPERFAMILY
tr|A0A0P0F4C4|A0A0P0F4C4_AZOBR	PDEK_ECOLIRecName: Full=Probable cyclic di-GMP phosphodiesterase PdeK	phosphorelay sensor kinase activity-IEA;GTP binding-IDA;response to stimulus-IEA;signal transduction by protein phosphorylation-IEA;3',5'-cyclic diguanylic acid metabolic process-IMP;cellular response to anoxia-IMP;metal ion binding-IEA;cyclic-guanylate-specific phosphodiesterase activity-IDA;cyclic-guanylate-specific phosphodiesterase activity-IEA;cyclic-guanylate-specific phosphodiesterase acti…	response to abiotic stimulus;regulation of gene expression;membrane;hydrolase activity;cellular response to stress;cellular metabolic process;primary metabolic process;regulation of cellular process;cellular response to chemical stimulus;organic cyclic compound binding;heterocyclic compound binding;organonitrogen compound metabolic process			IPR001633;IPR035919;noIPR;noIPR;IPR001633;IPR001633;IPR035919	DOMAIN;HOMOLOGOUS_SUPERFAMILY;HOMOLOGOUS_SUPERFAMILY;HOMOLOGOUS_SUPERFAMILY;DOMAIN;DOMAIN;HOMOLOGOUS_SUPERFAMILY
tr|A0A0P0F6Q4|A0A0P0F6Q4_AZOBR	LGUL_SYNY3RecName: Full=Probable lactoylglutathione lyase; AltName: Full=Aldoketomutase; AltName: Full=Glyoxalase I; Short=Glx I; AltName: Full=Ketone-aldehyde mutase; AltName: Full=Methylglyoxalase; AltName: Full=S-D-lactoylglutathione methylglyoxal lyase	thylakoid lumen-IDA;response to cold-IEP;extracellular exosome-N/A;chloroplast-IDA;chloroplast-IEA;metal ion binding-IEA;stromule-IDA;cytosol-ISO;cytosol-IDA;cytosol-IEA;cytosol-TAS;negative regulation of apoptotic process-ISO;negative regulation of apoptotic process-IDA;negative regulation of apoptotic process-IEA;negative regulation of apoptotic process-IMP;negative regulation of apoptotic proc…	response to stress;methylglyoxal metabolic process;plastid envelope;response to abiotic stimulus;response to inorganic substance;lyase activity;monocarboxylic acid metabolic process;chloroplast part;metal ion binding			IPR004360;IPR029068;noIPR;noIPR;IPR037523;IPR029068	DOMAIN;HOMOLOGOUS_SUPERFAMILY;HOMOLOGOUS_SUPERFAMILY;HOMOLOGOUS_SUPERFAMILY;DOMAIN;HOMOLOGOUS_SUPERFAMILY
tr|A0A0P0F6T6|A0A0P0F6T6_AZOBR	ASNB_BACSURecName: Full=Asparagine synthetase	L-asparagine biosynthetic process-IEA;liver development-IEA;liver development-IEP;cytosol-ISO;cytosol-IDA;cytosol-IEA;cytosol-TAS;cofactor binding-IDA;cofactor binding-IEA;negative regulation of apoptotic process-ISO;negative regulation of apoptotic process-IEA;negative regulation of apoptotic process-IMP;hydrolase activity-IEA;hyperosmotic salinity response-IMP;aspartate-ammonia ligase activity-…	protein binding;cytoplasm;response to stress;cellular amino acid biosynthetic process;response to external stimulus;response to abiotic stimulus;response to organic substance;ligase activity;small molecule binding;regulation of cellular process;cellular response to stimulus;alpha-amino acid metabolic process			IPR029055;IPR006426;IPR001962;IPR017932;IPR006426;noIPR;noIPR;IPR017932;IPR033738;IPR001962;IPR029055;noIPR	HOMOLOGOUS_SUPERFAMILY;FAMILY;DOMAIN;DOMAIN;FAMILY;FAMILY;FAMILY;DOMAIN;DOMAIN;DOMAIN;HOMOLOGOUS_SUPERFAMILY;HOMOLOGOUS_SUPERFAMILY
tr|A0A0P0EGI8|A0A0P0EGI8_AZOBR	---NA---					IPR015000	FAMILY
tr|A0A0P0EI95|A0A0P0EI95_AZOBR	LOVHK_PSEU2RecName: Full=Blue-light-activated protein; Includes: RecName: Full=Blue-light-activated histidine kinase; Includes: RecName: Full=Response regulator	phosphorelay sensor kinase activity-IDA;phosphorelay sensor kinase activity-IEA;phosphorelay sensor kinase activity-IMP;phosphorelay sensor kinase activity-ISA;response to stimulus-IEA;signal transduction by protein phosphorylation-IEA;cellular response to zinc ion-IEP;metal ion binding-IEA;membrane-IDA;membrane-IEA;integral component of membrane-IEA;integral component of membrane-RCA;transferase…	phosphorelay signal transduction system;nucleotide binding;protein histidine kinase activity;protein binding;plasma membrane;drug binding;peptidyl-histidine phosphorylation;ion binding	EC:2.7.13.3	Histidine kinase	noIPR;noIPR;IPR004358;IPR000014;IPR013656;noIPR;noIPR;noIPR;IPR001789;IPR013655;IPR003594;IPR003018;IPR036890;IPR029016;noIPR;noIPR;noIPR;IPR001789;IPR000700;IPR000014;IPR005467;IPR001789;IPR000014;IPR003661;IPR003594;IPR035965;IPR036890;IPR011006;IPR036097;noIPR;IPR035965;IPR035965	FAMILY;FAMILY;DOMAIN;DOMAIN;DOMAIN;DOMAIN;DOMAIN;DOMAIN;DOMAIN;DOMAIN;DOMAIN;DOMAIN;HOMOLOGOUS_SUPERFAMILY;HOMOLOGOUS_SUPERFAMILY;HOMOLOGOUS_SUPERFAMILY;HOMOLOGOUS_SUPERFAMILY;HOMOLOGOUS_SUPERFAMILY;DOMAIN;DOMAIN;DOMAIN;DOMAIN;DOMAIN;DOMAIN;DOMAIN;DOMAIN;HOMOLOGOUS_SUPERFAMILY;HOMOLOGOUS_SUPERFAMILY;HOMOLOGOUS_SUPERFAMILY;HOMOLOGOUS_SUPERFAMILY;HOMOLOGOUS_SUPERFAMILY;HOMOLOGOUS_SUPERFAMILY;HOMOLO…
tr|A0A0P0ETQ9|A0A0P0ETQ9_AZOBR	NIRS_PSESTRecName: Full=Nitrite reductase; AltName: Full=Cytochrome cd1; AltName: Full=Cytochrome oxidase; AltName: Full=Hydroxylamine reductase; Flags: Precursor	nitrite reductase (NO-forming) activity-IEA;nitrite reductase (NO-forming) activity-TAS;metal ion binding-IEA;oxidoreductase activity-IEA;electron transfer activity-IEA;heme binding-IEA;oxidation-reduction process-IEA;periplasmic space-IEA;electron transport chain-IEA;hydroxylamine reductase activity-IEA	binding;nitrite reductase (NO-forming) activity;oxidation-reduction process	EC:1.7.2.1	Nitrite reductase (NO-forming)	IPR009056;IPR003143;noIPR;IPR036909;IPR009056;IPR011048;IPR036909	DOMAIN;HOMOLOGOUS_SUPERFAMILY;HOMOLOGOUS_SUPERFAMILY;HOMOLOGOUS_SUPERFAMILY;DOMAIN;HOMOLOGOUS_SUPERFAMILY;HOMOLOGOUS_SUPERFAMILY
tr|A0A0N7I8X7|A0A0N7I8X7_AZOBR	YEBE_ECOLIRecName: Full=Inner membrane protein YebE	membrane-IEA;integral component of membrane-IEA;integral component of plasma membrane-RCA;plasma membrane-IDA;plasma membrane-IEA	plasma membrane			IPR029024;IPR007486;noIPR;IPR007486;IPR029024	HOMOLOGOUS_SUPERFAMILY;FAMILY;FAMILY;FAMILY;HOMOLOGOUS_SUPERFAMILY
tr|A0A0P0E9W6|A0A0P0E9W6_AZOBR	MCP4_THEMARecName: Full=Methyl-accepting chemotaxis protein 4	chemotaxis-IEA;chemotaxis-IMP;transmembrane signaling receptor activity-IMP;cytoplasm-IEA;membrane-IEA;integral component of membrane-IEA;cellular response to organic substance-IMP;amino acid binding-IDA;detection of phosphate ion-IMP;signal transduction-IEA;positive chemotaxis-IDA;positive chemotaxis-IMP;response to amino acid-IMP;obsolete signal transducer activity-IEA;obsolete signal transduce…	transmembrane signaling receptor activity;plasma membrane;detection of phosphate ion;integral component of membrane;amino acid binding;response to amino acid;positive chemotaxis;cellular response to organic substance			noIPR;noIPR;IPR004089;noIPR;noIPR;IPR004089;noIPR	FAMILY;FAMILY;DOMAIN;DOMAIN;DOMAIN;DOMAIN;DOMAIN
tr|A0A0P0EGG5|A0A0P0EGG5_AZOBR	---NA---
tr|A0A0P0F7E6|A0A0P0F7E6_AZOBR	MGLL_MYCS2RecName: Full=Monoacylglycerol lipase; Short=MGL	acylglycerol lipase activity-IDA;acylglycerol lipase activity-IEA;lipid metabolic process-IEA;membrane-IEA;lipid catabolic process-IEA;fatty acid metabolic process-IEA;hydrolase activity-IEA;fatty acid biosynthetic process-IEA;plasma membrane-IEA;plasma membrane-TAS				IPR000073;IPR029058;noIPR;noIPR;IPR029058	DOMAIN;HOMOLOGOUS_SUPERFAMILY;HOMOLOGOUS_SUPERFAMILY;HOMOLOGOUS_SUPERFAMILY;HOMOLOGOUS_SUPERFAMILY
tr|A0A0P0F7V6|A0A0P0F7V6_AZOBR	ZCIS_ARATHRecName: Full=15-cis-zeta-carotene isomerase, chloroplastic; Flags: Precursor	chloroplast membrane-IEA;chloroplast-IDA;chloroplast-IEA;membrane-IEA;carotene biosynthetic process-IMP;integral component of membrane-IEA;9,15,9'-tri-cis-zeta-carotene isomerase activity-IDA;isomerase activity-IEA;plastid-IEA				IPR009915	DOMAIN
tr|A0A0P0FCJ0|A0A0P0FCJ0_AZOBR	MGAT3_HUMANRecName: Full=Beta-1,4-mannosyl-glycoprotein 4-beta-N-acetylglucosaminyltransferase; AltName: Full=N-glycosyl-oligosaccharide-glycoprotein N-acetylglucosaminyltransferase III; Short=GNT-III; Short=GlcNAc-T III; Short=N-acetylglucosaminyltransferase III	transferase activity, transferring glycosyl groups-IDA;transferase activity, transferring glycosyl groups-IEA;N-acetylglucosamine metabolic process-IDA;membrane-IEA;integral component of membrane-IEA;integral component of membrane-TAS;protein N-linked glycosylation-IEA;canonical Wnt signaling pathway-IDA;protein glycosylation-IEA;Golgi apparatus-IEA;Golgi membrane-IEA;Golgi membrane-TAS;transfera…				IPR006813;IPR006813	FAMILY;FAMILY
tr|A0A0N7I7R9|A0A0N7I7R9_AZOBR	DNAB_RICBRRecName: Full=Replicative DNA helicase	protein binding-IPI;DNA binding-IEA;DNA duplex unwinding-IEA;nucleotide binding-IEA;DNA helicase activity-IBA;DNA helicase activity-IDA;DNA helicase activity-IEA;chloroplast-IEA;nuclease activity-IEA;cytosol-IBA;cytosol-IDA;endonuclease activity-IEA;response to ionizing radiation-IMP;hydrolase activity-IEA;nucleic acid phosphodiester bond hydrolysis-IEA;DNA replication-IEA;DNA replication-IMP;ide…	DNA helicase activity;cytosol;DNA unwinding involved in DNA replication;response to ionizing radiation;identical protein binding;intracellular organelle;organic cyclic compound binding;heterocyclic compound binding	EC:3.6.1.15	Nucleoside-triphosphate phosphatase	IPR007693;IPR007694;IPR016136;noIPR;IPR007692;noIPR;noIPR;IPR007694;IPR007694;IPR036185;IPR027417	DOMAIN;DOMAIN;HOMOLOGOUS_SUPERFAMILY;HOMOLOGOUS_SUPERFAMILY;FAMILY;FAMILY;FAMILY;DOMAIN;DOMAIN;HOMOLOGOUS_SUPERFAMILY;HOMOLOGOUS_SUPERFAMILY
tr|A0A0P0E7X0|A0A0P0E7X0_AZOBR	---NA---					noIPR;IPR011990;IPR011990;IPR016982;IPR010817;noIPR;IPR011990;IPR011990	FAMILY;HOMOLOGOUS_SUPERFAMILY;HOMOLOGOUS_SUPERFAMILY;FAMILY;DOMAIN;DOMAIN;HOMOLOGOUS_SUPERFAMILY;HOMOLOGOUS_SUPERFAMILY
tr|A0A0P0ERP3|A0A0P0ERP3_AZOBR	S3AD_STAAMRecName: Full=Streptomycin 3''-adenylyltransferase; AltName: Full=AAD(9)	nucleotidyltransferase activity-IEA;nucleotide binding-IEA;aminoglycoside 3''-adenylyltransferase activity-IEA;transferase activity-IEA;response to antibiotic-IEA;ATP binding-IEA				IPR002934;noIPR;IPR024172;IPR025184;noIPR;noIPR	DOMAIN;DOMAIN;FAMILY;DOMAIN;DOMAIN;DOMAIN
tr|A0A0P0EZV5|A0A0P0EZV5_AZOBR	Y4HP_RHISNRecName: Full=Uncharacterized protein y4hP					noIPR;noIPR;IPR004291;IPR024463;IPR024474;noIPR;noIPR;noIPR	HOMOLOGOUS_SUPERFAMILY;HOMOLOGOUS_SUPERFAMILY;FAMILY;DOMAIN;DOMAIN;DOMAIN;DOMAIN;DOMAIN
tr|A0A0P0F432|A0A0P0F432_AZOBR	Y3338_MAGSARecName: Full=Maf-like protein amb3338	cytoplasm-IEA;nucleoside-triphosphate diphosphatase activity-IEA				IPR003697;IPR029001;IPR003697;IPR003697;noIPR;IPR003697;IPR003697;IPR003697;IPR029001	FAMILY;HOMOLOGOUS_SUPERFAMILY;FAMILY;FAMILY;FAMILY;FAMILY;FAMILY;FAMILY;HOMOLOGOUS_SUPERFAMILY
tr|A0A0P0F995|A0A0P0F995_AZOBR	---NA---					IPR021762	FAMILY
tr|A0A0P0FEU9|A0A0P0FEU9_AZOBR	PYRP_BACCLRecName: Full=Uracil permease; AltName: Full=Uracil transporter	sodium ion transport-ISO;sodium ion transport-IDA;sodium ion transport-IEA;sodium ion transport-ISS;response to oxidative stress-IEA;response to oxidative stress-IEP;extracellular exosome-N/A;basal plasma membrane-IDA;basal plasma membrane-IEA;brush border-IDA;membrane-IDA;membrane-IEA;membrane-TAS;integral component of membrane-IDA;integral component of membrane-IEA;integral component of membran…	integral component of plasma membrane;uracil catabolic process;organic anion transmembrane transporter activity;uracil transmembrane transporter activity;solute:cation symporter activity;organic anion transport;uracil transport;transmembrane transport;vitamin transmembrane transporter activity			IPR006043;IPR006042;noIPR;IPR029935;IPR006042	FAMILY;FAMILY;FAMILY;FAMILY;FAMILY
tr|A0A0P0ECS5|A0A0P0ECS5_AZOBR	---NA---					noIPR	DOMAIN
tr|A0A0P0EMY2|A0A0P0EMY2_AZOBR	---NA---					IPR021425;noIPR	FAMILY;FAMILY
tr|A0A0P0ETD6|A0A0P0ETD6_AZOBR	---NA---					IPR018666	FAMILY
tr|A0A0P0EWF7|A0A0P0EWF7_AZOBR	---NA---					IPR029024;IPR007791;noIPR;IPR029024	HOMOLOGOUS_SUPERFAMILY;DOMAIN;DOMAIN;HOMOLOGOUS_SUPERFAMILY
tr|A0A0P0F4G2|A0A0P0F4G2_AZOBR	NAPD_PARPNRecName: Full=Chaperone NapD; AltName: Full=NapA signal peptide-binding chaperone NapD	cytoplasm-IEA;protein-containing complex assembly-IEA				IPR005623;noIPR;noIPR	FAMILY;FAMILY;FAMILY
tr|A0A0P0F5Q2|A0A0P0F5Q2_AZOBR	IVD_ORYSJRecName: Full=Isovaleryl-CoA dehydrogenase, mitochondrial; Short=IVD; Flags: Precursor	protein homotetramerization-IDA;fatty acid beta-oxidation using acyl-CoA dehydrogenase-ISO;fatty acid beta-oxidation using acyl-CoA dehydrogenase-IDA;fatty acid beta-oxidation using acyl-CoA dehydrogenase-IEA;fatty acid beta-oxidation using acyl-CoA dehydrogenase-IC;lipid catabolic process-IEA;response to glucocorticoid-IEP;response to starvation-IEP;2-methylbutanoyl-CoA(4-) catabolic process-IDA…	fatty-acyl-CoA binding;2-methylacyl-CoA dehydrogenase activity;butyryl-CoA dehydrogenase activity;ATP binding;nucleoplasm;mitochondrial matrix;leucine catabolic process;isovaleryl-CoA dehydrogenase activity;oxidoreductase activity, acting on the CH-CH group of donors, NAD or NADP as acceptor;mitochondrial membrane;fatty acid beta-oxidation using acyl-CoA dehydrogenase;response to starvation;butyr…	EC:1.3.99.10;EC:1.3.99.12;EC:1.3.99.3;EC:1.3.8.1	Acting on the CH-CH group of donors;2-methylacyl-CoA dehydrogenase;Acting on the CH-CH group of donors;Short-chain acyl-CoA dehydrogenase	noIPR;noIPR;IPR013786;IPR037069;IPR006091;IPR009075;noIPR;noIPR;noIPR;IPR006089;IPR006089;IPR034183;IPR036250;IPR009100	HOMOLOGOUS_SUPERFAMILY;HOMOLOGOUS_SUPERFAMILY;DOMAIN;HOMOLOGOUS_SUPERFAMILY;DOMAIN;DOMAIN;DOMAIN;DOMAIN;DOMAIN;CONSERVED_SITE;CONSERVED_SITE;FAMILY;HOMOLOGOUS_SUPERFAMILY;HOMOLOGOUS_SUPERFAMILY
tr|A0A0P0F8Y9|A0A0P0F8Y9_AZOBR	NICS_PSEPKRecName: Full=HTH-type transcriptional repressor NicS; AltName: Full=Nicotinate degradation protein S	DNA binding-IEA;DNA binding-ISS;protein binding-IPI;DNA binding transcription factor activity-IDA;DNA binding transcription factor activity-IBA;DNA binding transcription factor activity-ISS;positive regulation of transcription, DNA-templated-IDA;positive regulation of transcription, DNA-templated-ISS;cytosol-IBA;negative regulation of transcription, DNA-templated-IDA;negative regulation of transc…	binding;regulation of transcription, DNA-templated			IPR001647;IPR001647;noIPR;IPR011075;noIPR;noIPR;noIPR;IPR001647;IPR009057;IPR036271	DOMAIN;DOMAIN;DOMAIN;DOMAIN;DOMAIN;DOMAIN;DOMAIN;DOMAIN;HOMOLOGOUS_SUPERFAMILY;HOMOLOGOUS_SUPERFAMILY
tr|A0A0P0FF76|A0A0P0FF76_AZOBR	---NA---
tr|A0A0P0FG80|A0A0P0FG80_AZOBR	---NA---					IPR007047	FAMILY
tr|A0A0P0ET60|A0A0P0ET60_AZOBR	CYSQ_BUCAIRecName: Full=3'(2'),5'-bisphosphate nucleotidase CysQ; AltName: Full=3'(2'),5-bisphosphonucleoside 3'(2')-phosphohydrolase; AltName: Full=3'-phosphoadenosine 5'-phosphate phosphatase; Short=PAP phosphatase	inositol monophosphate 3-phosphatase activity-IEA;response to cold-IMP;metal ion binding-IEA;membrane-IEA;cytosol-IDA;polysaccharide biosynthetic process-IEA;L-ascorbic acid biosynthetic process-IMP;hydrolase activity-IEA;inositol monophosphate 4-phosphatase activity-IEA;inositol monophosphate phosphatase activity-IDA;inositol monophosphate phosphatase activity-IEA;signal transduction-IBA;sulfur …	sulfate assimilation;magnesium ion binding;carbohydrate metabolic process;3'(2'),5'-bisphosphate nucleotidase activity;small molecule metabolic process;inositol monophosphate phosphatase activity;organic substance biosynthetic process	EC:3.1.3.25;EC:3.1.3.7;EC:3.1.3.41;EC:3.1.3.31	Inositol-phosphate phosphatase;3'(2'),5'-bisphosphate nucleotidase;4-nitrophenylphosphatase;Nucleotidase	IPR000760;IPR000760;noIPR;IPR006240;noIPR;noIPR;noIPR;IPR020550;IPR020583;noIPR;noIPR	FAMILY;FAMILY;FAMILY;FAMILY;FAMILY;FAMILY;FAMILY;CONSERVED_SITE;BINDING_SITE;BINDING_SITE;BINDING_SITE
tr|A0A0N7I7S8|A0A0N7I7S8_AZOBR	ELYC_ECO57RecName: Full=Envelope biogenesis factor ElyC	Gram-negative-bacterium-type cell wall biogenesis-IMP;membrane-IEA;integral component of membrane-IBA;integral component of membrane-IEA;peptidoglycan metabolic process-IMP;cell wall organization-IEA;integral component of plasma membrane-RCA;plasma membrane-IDA;plasma membrane-IEA	membrane			IPR003848;noIPR;noIPR;IPR003848	DOMAIN;DOMAIN;DOMAIN;DOMAIN
tr|A0A0N7I8U4|A0A0N7I8U4_AZOBR	FTR_METCARecName: Full=Formylmethanofuran--tetrahydromethanopterin formyltransferase; AltName: Full=H4MPT formyltransferase	transferase activity, transferring acyl groups-IEA;cytoplasm-IEA;formaldehyde catabolic process-IEA;formylmethanofuran-tetrahydromethanopterin N-formyltransferase activity-IDA;formylmethanofuran-tetrahydromethanopterin N-formyltransferase activity-IEA;formylmethanofuran-tetrahydromethanopterin N-formyltransferase activity-ISS;methanogenesis, from carbon dioxide-IEA;methanogenesis-IEA;one-carbon m…	one-carbon metabolic process;methane metabolic process;drug metabolic process;formylmethanofuran-tetrahydromethanopterin N-formyltransferase activity;oxidation-reduction process	EC:2.3.1.101	Formylmethanofuran--tetrahydromethanopterin N-formyltransferase	IPR014053;IPR022667;IPR014053;IPR002770;IPR023447;IPR023447;IPR014053;IPR023447;IPR023447	FAMILY;DOMAIN;FAMILY;DOMAIN;HOMOLOGOUS_SUPERFAMILY;HOMOLOGOUS_SUPERFAMILY;FAMILY;HOMOLOGOUS_SUPERFAMILY;HOMOLOGOUS_SUPERFAMILY
tr|A0A0P0EUC4|A0A0P0EUC4_AZOBR	---NA---
tr|A0A0P0F5Z1|A0A0P0F5Z1_AZOBR	---NA---					noIPR	FAMILY
tr|A0A0P0F7Z4|A0A0P0F7Z4_AZOBR	---NA---					noIPR;noIPR	DOMAIN;DOMAIN
tr|A0A0P0F4K3|A0A0P0F4K3_AZOBR	---NA---					IPR022441;noIPR;IPR012334;IPR011050	REPEAT;REPEAT;HOMOLOGOUS_SUPERFAMILY;HOMOLOGOUS_SUPERFAMILY
tr|A0A0P0EHX5|A0A0P0EHX5_AZOBR	---NA---					IPR011704;noIPR;noIPR;noIPR;noIPR;IPR027417	DOMAIN;DOMAIN;DOMAIN;DOMAIN;DOMAIN;HOMOLOGOUS_SUPERFAMILY
tr|A0A0N7I872|A0A0N7I872_AZOBR	MINC_PSEU2RecName: Full=Probable septum site-determining protein MinC	regulation of cell division-IEA;cell division-IEA;regulation of cell septum assembly-IEA;cell morphogenesis-IEA;cell cycle-IEA;regulation of cell cycle-IEA				IPR016098;IPR007874;IPR005526;IPR038061;IPR013033;noIPR;IPR013033;IPR013033;IPR036145	HOMOLOGOUS_SUPERFAMILY;DOMAIN;DOMAIN;HOMOLOGOUS_SUPERFAMILY;FAMILY;FAMILY;FAMILY;FAMILY;HOMOLOGOUS_SUPERFAMILY
tr|A0A0P0EGL0|A0A0P0EGL0_AZOBR	FIXC_AZOC5RecName: Full=Protein FixC	response to oxidative stress-IDA;response to oxidative stress-ISS;fatty acid beta-oxidation using acyl-CoA dehydrogenase-ISO;fatty acid beta-oxidation using acyl-CoA dehydrogenase-IEA;metal ion binding-IEA;ubiquinone binding-ISO;ubiquinone binding-IBA;ubiquinone binding-IDA;ubiquinone binding-IEA;quinone binding-ISO;quinone binding-IEA;membrane-IDA;membrane-IEA;membrane-ISS;integral component of …	mitochondrion;carnitine metabolic process;membrane;oxidoreductase activity;primary metabolic process;small molecule metabolic process;flavin adenine dinucleotide binding;oxidation-reduction process			noIPR;IPR002938;IPR036188;noIPR;noIPR;noIPR;noIPR;IPR036188	HOMOLOGOUS_SUPERFAMILY;DOMAIN;HOMOLOGOUS_SUPERFAMILY;HOMOLOGOUS_SUPERFAMILY;HOMOLOGOUS_SUPERFAMILY;HOMOLOGOUS_SUPERFAMILY;HOMOLOGOUS_SUPERFAMILY;HOMOLOGOUS_SUPERFAMILY
tr|A0A0P0ENL0|A0A0P0ENL0_AZOBR	AMIC_PSEAERecName: Full=Aliphatic amidase expression-regulating protein	negative regulation of hydrolase activity-IDA;DNA binding-IEA;nucleotide binding-IEA;L-isoleucine import across plasma membrane-IMP;oxidoreductase activity-IEA;L-alanine transport-IMP;oxidation-reduction process-IEA;phosphorylation-IEA;branched-chain amino acid transport-IDA;transferase activity-IEA;kinase activity-IEA;amide binding-IDA;perillyl-alcohol dehydrogenase activity-IEA;carveol dehydrog…	catalytic activity;binding;cation transport;neutral amino acid transport;biological regulation			noIPR;IPR017777;noIPR;noIPR;noIPR;noIPR;IPR017777;IPR028082	HOMOLOGOUS_SUPERFAMILY;FAMILY;FAMILY;FAMILY;FAMILY;FAMILY;FAMILY;HOMOLOGOUS_SUPERFAMILY
tr|A0A0P0F2T2|A0A0P0F2T2_AZOBR	---NA---
tr|A0A0N7I8Z0|A0A0N7I8Z0_AZOBR	---NA---					IPR036127	HOMOLOGOUS_SUPERFAMILY
tr|A0A0P0EEW9|A0A0P0EEW9_AZOBR	MCP4_THEMARecName: Full=Methyl-accepting chemotaxis protein 4	chemotaxis-IEA;chemotaxis-IMP;cytoplasm-IEA;signal transduction-IEA;positive chemotaxis-IMP;membrane-IEA;integral component of membrane-IEA;cellular response to organic substance-IMP;obsolete signal transducer activity-IEA;plasma membrane-IEA;alkane catabolic process-IEA	response to stimulus			IPR004090;noIPR;noIPR;IPR003660;IPR033480;IPR004089;noIPR;noIPR;noIPR;noIPR;noIPR;IPR000727;IPR003660;IPR004089;IPR003660;noIPR	FAMILY;FAMILY;FAMILY;DOMAIN;DOMAIN;DOMAIN;DOMAIN;DOMAIN;DOMAIN;DOMAIN;DOMAIN;DOMAIN;DOMAIN;DOMAIN;DOMAIN;DOMAIN
tr|A0A0P0EXX8|A0A0P0EXX8_AZOBR	---NA---					IPR012312;IPR012827;IPR035938;noIPR;noIPR;noIPR;IPR035938	DOMAIN;DOMAIN;HOMOLOGOUS_SUPERFAMILY;HOMOLOGOUS_SUPERFAMILY;HOMOLOGOUS_SUPERFAMILY;HOMOLOGOUS_SUPERFAMILY;HOMOLOGOUS_SUPERFAMILY
tr|A0A0N7I966|A0A0N7I966_AZOBR	---NA---
tr|A0A0P0EIQ7|A0A0P0EIQ7_AZOBR	---NA---
tr|A0A0P0EVJ7|A0A0P0EVJ7_AZOBR	MTGA_RHOCSRecName: Full=Biosynthetic peptidoglycan transglycosylase; AltName: Full=Glycan polymerase; AltName: Full=Peptidoglycan glycosyltransferase MtgA; Short=PGT	peptidoglycan-based cell wall-IEA;peptidoglycan biosynthetic process-IEA;regulation of cell shape-IEA;transferase activity, transferring glycosyl groups-IEA;membrane-IEA;integral component of membrane-IEA;cell wall organization-IEA;transferase activity-IEA;transferase activity, transferring pentosyl groups-IEA;peptidoglycan glycosyltransferase activity-IEA;plasma membrane-IEA	membrane;transferase activity, transferring glycosyl groups;cell wall organization or biogenesis;cellular component organization or biogenesis;cell periphery			IPR036950;IPR001264;IPR011812;IPR011812;IPR011812;IPR023346	HOMOLOGOUS_SUPERFAMILY;DOMAIN;FAMILY;FAMILY;FAMILY;HOMOLOGOUS_SUPERFAMILY
tr|A0A0P0F856|A0A0P0F856_AZOBR	HMP_XYLFTRecName: Full=Flavohemoprotein; AltName: Full=Flavohemoglobin; AltName: Full=Hemoglobin-like protein; AltName: Full=Nitric oxide dioxygenase; Short=NO oxygenase; Short=NOD	iron ion transport-ISS;cytoplasm-IEA;metal ion binding-IEA;oxidoreductase activity-IEA;nitric oxide catabolic process-IBA;response to nitrosative stress-IEA;oxidation-reduction process-IEA;cellular response to nitrosative stress-IBA;oxygen binding-IEA;oxygen binding-ISS;FAD binding-IBA;FAD binding-IEA;oxygen transport-IEA;oxygen transport-ISS;heme binding-IEA;nitric oxide dioxygenase activity-IBA…	binding;nitric oxide dioxygenase activity;response to stimulus	EC:1.14.12;EC:1.14.12.17	Acting on paired donors, with incorporation or reduction of molecular oxygen. The oxygen incorporated need not be derived from O(2);Nitric oxide dioxygenase	IPR001221;IPR012292;noIPR;IPR001433;IPR008333;noIPR;IPR000971;noIPR;noIPR;IPR000971;IPR017927;noIPR;noIPR;IPR009050;noIPR;IPR017938	FAMILY;HOMOLOGOUS_SUPERFAMILY;HOMOLOGOUS_SUPERFAMILY;DOMAIN;DOMAIN;DOMAIN;DOMAIN;DOMAIN;DOMAIN;DOMAIN;DOMAIN;DOMAIN;DOMAIN;HOMOLOGOUS_SUPERFAMILY;HOMOLOGOUS_SUPERFAMILY;HOMOLOGOUS_SUPERFAMILY
tr|A0A0P0ERG9|A0A0P0ERG9_AZOBR	OHR_XANACRecName: Full=Organic hydroperoxide resistance protein	response to oxidative stress-IEA;response to oxidative stress-IMP;peroxidase activity-IDA;peroxidase activity-IEA;cytoplasm-IEA;response to hydroperoxide-IMP;antioxidant activity-IEA;oxidoreductase activity-IEA;cytosol-IDA;oxidation-reduction process-IEA;hyperosmotic response-IEP;cellular oxidant detoxification-IEA;peroxiredoxin activity-IDA;peroxiredoxin activity-IEA	cytoplasm;response to oxidative stress;antioxidant activity;oxidoreductase activity, acting on peroxide as acceptor;response to chemical			IPR019953;noIPR;IPR015946;IPR003718;IPR019953;IPR036102	FAMILY;FAMILY;HOMOLOGOUS_SUPERFAMILY;FAMILY;FAMILY;HOMOLOGOUS_SUPERFAMILY
tr|A0A0P0F6V5|A0A0P0F6V5_AZOBR	---NA---					IPR001214;noIPR;IPR001214;noIPR	DOMAIN;DOMAIN;DOMAIN;DOMAIN
[truncated: 5,528 more rows]

## Sheet: eggNOG annotations
Protein accession	Seed ortholog	evalue	score	Predicted name	GO term	KEGG KO	BiGG reactions	taxonomy scope	eggNOG Ogs	Best Ogs	COG category	eggNOG HMM description
[truncated: 4,883 more rows]
