# Supplementary material for: The Azospirillum brasilense Core Chemotaxis Proteins CheA1 and CheA4 Link Chemotaxis Signaling with Nitrogen Metabolism
Source: mSystems. 2021 Feb 16;6(1):e01354-20. doi: 10.1128/mSystems.01354-20 (PMC8561660; doi:10.1128/mSystems.01354-20)
Supplement: TABLE S2 [file msystems.01354-20-st002.xlsx]

## Sheet: Proteins
Accession	Description	# Unique Peptides	Abundance Ratio: (CheA1CheA4) / (SP7)	Abundance Ratio: (CheA4) / (SP7)	Abundance Ratio: (CheA1CheA4) / (CheA4)	Abundance Ratio Variability [%]: (CheA1CheA4) / (SP7)	Abundance Ratio Variability [%]: (CheA4) / (SP7)	Abundance Ratio Variability [%]: (CheA1CheA4) / (CheA4)	Abundances (Grouped): CheA1CheA4	Abundances (Grouped): CheA4	Abundances (Grouped): SP7	Abundances (Grouped) CV [%]: CheA1CheA4	Abundances (Grouped) CV [%]: CheA4	Abundances (Grouped) CV [%]: SP7	Abundance Ratio (log2): (CheA1CheA4) / (SP7)	Abundance Ratio (log2): (CheA4) / (SP7)	Abundance Ratio (log2): (CheA1CheA4) / (CheA4)	Abundance Ratio P-Value: (CheA1CheA4) / (SP7)	Abundance Ratio P-Value: (CheA4) / (SP7)	Abundance Ratio P-Value: (CheA1CheA4) / (CheA4)	Abundances (Normalized): F1: Sample, Bio Rep1, CheA1CheA4	Abundances (Normalized): F2: Sample, Bio Rep2, CheA1CheA4	Abundances (Normalized): F3: Sample, Bio Rep3, CheA1CheA4	Abundances (Normalized): F4: Sample, Bio Rep1, CheA4	Abundances (Normalized): F5: Sample, Bio Rep2, CheA4	Abundances (Normalized): F6: Sample, Bio Rep3, CheA4	Abundances (Normalized): F7: Sample, Bio Rep1, SP7	Abundances (Normalized): F8: Sample, Bio Rep2, SP7	Abundances (Normalized): F9: Sample, Bio Rep3, SP7
A0A0P0FBD5	Uncharacterized protein OS=Azospirillum brasilense GN=AMK58_18760 PE=4 SV=1	3	0.059	0.196	0.313	0.1	1.45	3.26	2.52966e+07	1.04265e+08	4.19995e+08	21.42	30.17	54.51	-4.08	-2.35	-1.68	0.0423348	0.135211	0.0159869	2.48304e+07	2.52966e+07	3.56643e+07	6.11938e+07	1.04265e+08	1.13995e+08	4.19995e+08	5.32799e+08	1.44983e+08
A0A0P0F6W5	Uncharacterized protein OS=Azospirillum brasilense GN=AMK58_14035 PE=4 SV=1	1	1.564	2.96	0.468	11.74	6.21	5.82	1.59957e+07	3.69434e+07	1.15538e+07	28.89	5.27	32.11	0.65	1.57	-1.1	0.0174068	0.0293757	0.0440363	1.59957e+07	1.12154e+07	2.03784e+07	34197220	3.78783e+07	3.69434e+07	1.15538e+07	6.64336e+06	1.30269e+07
A0A0N7I7H6	Uncharacterized protein OS=Azospirillum brasilense GN=AMK58_03235 PE=4 SV=1	16	0.935	0.28	3.327	3.85	0.49	0.63	2.19599e+09	6.57277e+08	2.38511e+09	3.4	3.9	6.34	-0.1	-1.84	1.73	0.18093	0.00161217	8.50986e-06	2.19599e+09	2.29566e+09	2.14815e+09	6.57277e+08	6.95382e+08	6.45693e+08	2.34934e+09	2.38511e+09	2.63508e+09
A0A0P0ENT2	Uncharacterized protein OS=Azospirillum brasilense GN=AMK58_11110 PE=4 SV=1	2	1.002	0.093	7.773	34.08	0.67	8.05	1.70814e+08	2.19748e+07	2.93033e+08	50.25	30.45	39.7	0	-3.43	2.96	0.538841	0.0223209	0.00312499	1.70814e+08	2.93753e+08	1.05649e+08	2.19748e+07	2.72003e+07	1.43721e+07	1.38546e+08	2.93033e+08	3.26724e+08
A0A0P0EGU7	Uncharacterized protein OS=Azospirillum brasilense GN=AMK58_05055 PE=4 SV=1	4	1.925	0.032	60.286	9.53	0	14.1	1.38444e+10	2.29646e+08	7.19163e+09	63.14	5.25	44.68	0.94	-4.97	5.91	0.159354	0.00809996	0.0184585	1.38444e+10	1.54664e+10	2.97088e+09	2.29646e+08	2.3427e+08	2.11854e+08	7.19163e+09	7.54889e+09	2.84453e+09
A0A0P0EEE0	ABC transporter ATP-binding protein OS=Azospirillum brasilense GN=AMK58_18410 PE=4 SV=1	1	0.086	0.822	0.105	0.53	1.12	0.5	1.23168e+07	1.17445e+08	9.38334e+07	66.84	34.74	29.11	-3.54	-0.28	-3.25	0.0340756	0.966383	0.0125687	3.81487e+06	1.98306e+07	1.23168e+07	69036224	1.44791e+08	1.17445e+08	8.49449e+07	9.38334e+07	1.42898e+08
A0A0P0FD78	Peptide ABC transporter substrate-binding protein OS=Azospirillum brasilense GN=AMK58_21950 PE=4 SV=1	5	0.423	1.558	0.279	4.27	27.24	0.31	1.6291e+08	4.94605e+08	3.85277e+08	15.12	11.94	38.1	-1.24	0.64	-1.84	0.209696	0.133798	0.00871667	1.6291e+08	1.37932e+08	1.87121e+08	600323064	4.94605e+08	4.8811e+08	3.85277e+08	3.88884e+08	1.77702e+08
A0A0P0EW12	DNA helicase OS=Azospirillum brasilense GN=AMK58_01805 PE=4 SV=1	16	0.942	0.081	11.698	14.58	0.08	3.96	2.60045e+09	2.22302e+08	2.75919e+09	56.58	13.47	4.26	-0.09	-3.63	3.55	0.41747	0.0004568	0.0289052	2.60045e+09	3.04281e+09	7.64031e+08	2.22302e+08	2.53353e+08	1.93287e+08	2.75919e+09	2.90671e+09	2.67223e+09
A0A0P0F5R5	Glutathione S-transferase OS=Azospirillum brasilense GN=AMK58_06340 PE=3 SV=1	8	4.277	0.314	15.051	15.82	3.46	0.29	9.89177e+09	7.80025e+08	2.08982e+09	14.67	10.41	51.54	2.1	-1.67	3.91	0.0223825	0.0365847	0.00159664	9.89177e+09	8.79701e+09	1.17402e+10	6.55939e+08	7.9852e+08	7.80025e+08	2.08982e+09	2.05688e+09	4.70842e+09
A0A0P0ESU5	Glutamine synthetase OS=Azospirillum brasilense GN=AMK58_07845 PE=3 SV=1	10	1.082	2.272	0.437	13.58	8.88	0.28	2.96954e+09	6.45473e+09	2.74486e+09	4.68	8.91	6.06	0.11	1.18	-1.19	0.298446	0.00831353	0.00422535	2.79236e+09	2.96954e+09	3.06365e+09	6.45473e+09	5.86244e+09	7.0108e+09	2.84125e+09	2.74486e+09	2.52211e+09
A0A0N7I8P3	Uncharacterized protein OS=Azospirillum brasilense GN=AMK58_20775 PE=4 SV=1	11	0.373	3.206	0.116	5.99	26.19	1.14	1.72832e+09	14871252768	4.61008e+09	42.35	26.06	17.55	-1.42	1.68	-3.11	0.0289073	0.0344872	0.0316916	1.72832e+09	2.21793e+09	8.73631e+08	14871252768	1.21708e+10	2.02389e+10	4.63791e+09	4.61008e+09	3.34817e+09
A0A0P0F5K7	Uncharacterized protein OS=Azospirillum brasilense GN=AMK58_05885 PE=4 SV=1	5	0.62	1.744	0.294	15.39	67.64	2.18	7.30554e+08	2.0103e+09	1.17748e+09	22.31	24.92	36.2	-0.69	0.8	-1.76	0.16951	0.241835	0.0244475	7.30554e+08	9.08242e+08	5.78715e+08	2989586528	2.0103e+09	1.9657e+09	1.17748e+09	1.15302e+09	2.0886e+09
A0A0P0EX12	Acetate kinase OS=Azospirillum brasilense GN=ackA PE=3 SV=1	6	0.262	0.704	0.364	3.6	1.56	7.05	3.9358e+08	1.11187e+09	1.62695e+09	38.5	2.89	4.93	-1.93	-0.51	-1.46	0.0247406	0.00276776	0.0477345	5.85076e+08	3.9358e+08	2.67504e+08	1.11187e+09	1.08057e+09	1.14475e+09	1.65009e+09	1.5038e+09	1.62695e+09
A0A0P0EYU7	K(+)-insensitive pyrophosphate-energized proton pump OS=Azospirillum brasilense GN=hppA PE=3 SV=1	9	0.176	0.608	0.207	0.26	3.32	0.83	7.37734e+08	3.86247e+09	6.49036e+09	30.7	5.44	26.99	-2.5	-0.72	-2.27	0.0079732	0.111954	0.0115284	1.19286e+09	7.12286e+08	7.37734e+08	3.86247e+09	3.94795e+09	3.55626e+09	6.759e+09	6.49036e+09	3.95438e+09
A0A0P0EMB9	Carbonic anhydrase OS=Azospirillum brasilense GN=AMK58_06730 PE=4 SV=1	2	0.747	2.344	0.319	10.83	17.6	0.16	1.47764e+08	461152416	1.97813e+08	5.54	2.1	31.2	-0.42	1.23	-1.65	0.168302	0.057328	0.000317224	1.4854e+08	1.47764e+08	1.34384e+08	461152416	4.63752e+08	4.45955e+08	1.75833e+08	1.97813e+08	3.08152e+08
A0A0P0ED92	Periplasmic serine endoprotease DegP-like OS=Azospirillum brasilense GN=AMK58_09735 PE=3 SV=1	12	1.132	3.345	0.338	10.11	18.18	1.01	1.49833e+09	4.16974e+09	1.24418e+09	3.59	7.29	45.2	0.18	1.74	-1.56	0.332171	0.0527296	0.00104007	1.40817e+09	1.49833e+09	1.50072e+09	4161672746	4.16974e+09	4.71445e+09	1.24418e+09	1.42077e+09	5.16481e+08
A0A0P0FDE5	TfuA protein OS=Azospirillum brasilense GN=AMK58_19890 PE=4 SV=1	7	1.466	22.244	0.048	8.68	32.19	0.14	1.25285e+08	2476023880	1.1049e+08	52.61	3.28	27.64	0.55	4.48	-4.38	0.74054	0.00324919	0.0109698	2.08409e+08	1.25285e+08	6.82383e+07	2476023880	2.60887e+09	2.45768e+09	1.42187e+08	8.07482e+07	1.1049e+08
A0A0P0F5S3	N-formylglutamate deformylase OS=Azospirillum brasilense GN=AMK58_24735 PE=4 SV=1	1	0.714	1.902	0.382	2.13	2.58	0.98	1.58556e+07	43492164	2.24446e+07	46.55	20.71	7.5	-0.49	0.93	-1.39	0.649831	0.0154552	0.0260613	1.58556e+07	1.41712e+07	3.14787e+07	43492164	3.71153e+07	5.56284e+07	2.28618e+07	1.98556e+07	2.24446e+07
A0A0N7I8S2	Uncharacterized protein OS=Azospirillum brasilense GN=AMK58_18825 PE=4 SV=1	3	0.125	0.45	0.173	1.24	10.09	1.16	2.66374e+07	1.46241e+08	3.24667e+08	43.37	19.23	64.11	-3	-1.15	-2.53	0.0765626	0.608664	0.0477351	4.39617e+07	1.87174e+07	2.66374e+07	105509966	1.46241e+08	1.53872e+08	3.52534e+08	3.24667e+08	6.49468e+07
A0A0P0F5N2	NUDIX hydrolase OS=Azospirillum brasilense GN=AMK58_12145 PE=4 SV=1	1	0.583	1.062	0.457	7.06	24.42	4.98	1.38926e+07	31428578	3.15022e+07	30.04	4.89	19.55	-0.78	0.09	-1.13	0.0812688	0.617942	0.035912	1.20548e+07	2.09506e+07	1.38926e+07	31428578	3.34521e+07	3.03962e+07	3.54325e+07	3.15022e+07	2.38094e+07
A0A0P0EYZ8	Tellurite resistance protein TerB OS=Azospirillum brasilense GN=AMK58_11385 PE=4 SV=1	5	0.727	2.415	0.297	16.09	28.64	0.2	1.30236e+09	4.90206e+09	2.07813e+09	30.63	7.02	42.18	-0.46	1.27	-1.75	0.114297	0.0744977	0.020231	1.30236e+09	1.51169e+09	7.95053e+08	4389438272	5.01959e+09	4.90206e+09	2.25233e+09	2.07813e+09	9.00379e+08
A0A0P0F8K8	Outer-membrane lipoprotein carrier protein OS=Azospirillum brasilense GN=AMK58_13655 PE=3 SV=1	4	0.634	1.561	0.473	3.1	21.01	4.84	2.40304e+08	5.29425e+08	3.7661e+08	12.66	7.63	16.02	-0.66	0.64	-1.08	0.199956	0.0428841	0.0162399	2.40304e+08	2.26221e+08	2.86981e+08	5.0804e+08	5.87886e+08	5.29425e+08	3.79196e+08	3.7661e+08	2.81948e+08
A0A0P0EVB9	Polyamine aminopropyltransferase OS=Azospirillum brasilense GN=speE PE=3 SV=1	4	0.818	9.25	0.082	25.36	18.13	0.04	5.50437e+07	6.61003e+08	6.36753e+07	5.42	13.23	25.9	-0.29	3.21	-3.6	0.279585	0.00218893	0.00198383	5.80756e+07	5.21043e+07	5.50437e+07	522907624	6.61003e+08	6.67485e+08	5.65329e+07	6.36753e+07	9.10847e+07
A0A0P0F625	Isocitrate lyase OS=Azospirillum brasilense GN=AMK58_13240 PE=4 SV=1	16	1.308	0.192	6.378	9.39	0.18	15.34	1.83282e+10	2.83182e+09	1.49558e+10	15.14	5.87	23.84	0.39	-2.38	2.67	0.0451149	0.00558481	0.00105776	1.83282e+10	1.99444e+10	1.47211e+10	2.87375e+09	2.83182e+09	2.57464e+09	1.49558e+10	1.52442e+10	9.62396e+09
A0A0P0FBE4	Type I restriction endonuclease subunit R OS=Azospirillum brasilense GN=AMK58_15365 PE=4 SV=1	1	1.378	0.268	3.433	37.33	5.3	43.92	3.82776e+07	8.84594e+06	3.29586e+07	60.97	34.18	18.79	0.46	-1.9	1.78	0.882383	0.0479216	0.0436139	3.82776e+07	5.68548e+07	1.30477e+07	1.11515e+07	8.84594e+06	5.40146e+06	2.77763e+07	3.29586e+07	4.03788e+07
A0A0P0ESN0	Enoyl-[acyl-carrier-protein] reductase [NADH] OS=Azospirillum brasilense GN=AMK58_07105 PE=3 SV=1	10	1.719	0.409	4.604	30.65	0.01	15.25	4.29302e+10	9.32084e+09	2.28033e+10	22.67	2.3	6.79	0.78	-1.29	2.2	0.0491422	0.0010657	0.00756207	4.29302e+10	4.73241e+10	2.98696e+10	9325156076	9.32084e+09	8.957e+09	2.49723e+10	2.28033e+10	2.19032e+10
A0A0N7I816	Uncharacterized protein OS=Azospirillum brasilense GN=AMK58_11735 PE=4 SV=1	6	0.822	2.397	0.385	9.46	5.6	1.17	4.0201e+08	1044500616	4.35334e+08	8.56	0.19	17.36	-0.28	1.26	-1.38	0.134965	0.0139616	0.00253155	4.0201e+08	3.58048e+08	4.245e+08	1044500616	1.04337e+09	1.04731e+09	4.19945e+08	4.35334e+08	5.69863e+08
A0A0P0F1S0	Sorbitol dehydrogenase OS=Azospirillum brasilense GN=AMK58_15165 PE=3 SV=1	6	1.031	2.427	0.398	9.47	5.61	0.54	2.58271e+08	6.64546e+08	2.42681e+08	14.08	8.55	14.76	0.04	1.28	-1.33	0.476837	0.00559816	0.00192266	2.34232e+08	2.58271e+08	3.07891e+08	588883984	6.64546e+08	6.97218e+08	2.42681e+08	2.26657e+08	2.98629e+08
A0A0N7I829	Histidine kinase OS=Azospirillum brasilense GN=AMK58_12320 PE=4 SV=1	6	1.049	0.475	2.023	12.54	0.84	19.58	4.01659e+08	1.86102e+08	3.82772e+08	6.01	14.95	2.47	0.07	-1.08	1.02	0.450312	0.0141446	0.0178029	4.01659e+08	3.76552e+08	4.24764e+08	228719146	1.86102e+08	1.72652e+08	3.82772e+08	3.92135e+08	3.7322e+08
A0A0P0EK73	Chemotaxis protein OS=Azospirillum brasilense GN=AMK58_02155 PE=4 SV=1	22	1.084	0.07	17.547	44.47	0.04	13.33	3.01136e+10	1.72886e+09	2.52926e+10	48.91	5.86	13.37	0.12	-3.85	4.13	0.714594	0.000372738	0.0221409	3.01136e+10	3.0336e+10	1.02596e+10	1.57459e+09	1.72886e+09	1.75906e+09	2.13719e+10	2.79876e+10	2.52926e+10
Q6QW25	3-beta hydroxysteroid dehydrogenase OS=Azospirillum brasilense GN=AMK58_29230 PE=4 SV=1	2	0.385	0.563	0.474	2.34	1.76	1.28	7.54571e+07	158697152	2.76284e+08	22.18	3.41	24.05	-1.38	-0.83	-1.08	0.0207886	0.117369	0.0478276	7.23879e+07	1.06364e+08	7.54571e+07	158697152	1.4971e+08	1.59096e+08	2.81873e+08	2.76284e+08	1.77109e+08
A0A0P0F7J1	Uncharacterized protein OS=Azospirillum brasilense GN=AMK58_11150 PE=4 SV=1	1	1.15	0.28	3.766	19.07	5.93	13.45	4.69505e+07	1.14417e+07	4.08767e+07	16.94	27.03	34.32	0.2	-1.84	1.91	0.791773	0.0546953	0.0051227	4.69505e+07	4.70034e+07	3.44243e+07	1.55683e+07	1.14417e+07	9.13989e+06	3.61773e+07	4.08767e+07	6.6719e+07
A0A0N7I931	Uncharacterized protein OS=Azospirillum brasilense GN=AMK58_26035 PE=4 SV=1	2	0.915	2.585	0.44	24.56	28.82	5.61	2.17985e+07	3.81297e+07	2.44264e+07	19.6	34.05	43.41	-0.13	1.37	-1.18	0.882151	0.101289	0.0282703	2.17985e+07	2.23577e+07	1.53619e+07	3.81297e+07	6.31382e+07	3.4902e+07	2.96855e+07	2.44264e+07	1.13048e+07
A0A0P0EHH4	Uncharacterized protein OS=Azospirillum brasilense GN=AMK58_23815 PE=4 SV=1	1	0.822	1.872	0.439	12.24	8.25	1.8	2.39011e+07	5.1181e+07	2.96182e+07	19.68	6.4	8.25	-0.28	0.9	-1.19	0.202743	0.0101116	0.0112583	1.67523e+07	2.43545e+07	2.39011e+07	48894216	5.54344e+07	5.1181e+07	3.02848e+07	2.96182e+07	2.59044e+07
A0A060DDK0	DNA-binding response regulator OS=Azospirillum brasilense GN=ABAZ39_02365 PE=4 SV=1	3	0.978	0.481	2.153	17.28	4.25	11.35	1.59584e+08	6.88384e+07	1.51505e+08	24.89	17.54	10.54	-0.03	-1.06	1.11	0.896056	0.0166673	0.0112646	1.89641e+08	1.59584e+08	1.13426e+08	88068765	6.88384e+07	6.35861e+07	1.51505e+08	1.63249e+08	1.32144e+08
A0A0N7I8I2	Ribosomal RNA large subunit methyltransferase J OS=Azospirillum brasilense GN=rlmJ PE=3 SV=1	1	0.748	6.286	0.137	0.79	54.52	0.39	1.12037e+07	73729200	9.02399e+06	34.32	18	83.08	-0.42	2.65	-2.87	0.640283	0.0799684	0.00505718	1.38844e+07	6.69008e+06	1.12037e+07	73729200	5.67249e+07	8.16329e+07	1.8551e+07	9.02399e+06	2.15548e+06
A0A0N7I8N5	Histidine kinase OS=Azospirillum brasilense GN=AMK58_20420 PE=4 SV=1	3	1.53	0.235	4.406	3.39	1.87	14.26	4.52251e+07	5.65399e+06	2.95541e+07	38.93	61.13	21.44	0.61	-2.09	2.14	0.152036	0.026648	0.0193117	4.52251e+07	5.78219e+07	2.49104e+07	5.3668e+06	1.45209e+07	5.65399e+06	2.95541e+07	3.69402e+07	2.40424e+07
A0A0P0E9Z9	MucR family transcriptional regulator OS=Azospirillum brasilense GN=AMK58_07890 PE=4 SV=1	7	1.205	0.435	2.737	6.38	1.33	6.09	8.50236e+09	3.10659e+09	7.34557e+09	3.55	1.9	5.06	0.27	-1.2	1.45	0.0229268	0.00129283	0.000876972	8.95931e+09	8.37859e+09	8.50236e+09	3078429456	3.19253e+09	3.10659e+09	7.43538e+09	7.34557e+09	6.76525e+09
A0A0N7I7G6	Uncharacterized protein OS=Azospirillum brasilense GN=AMK58_02770 PE=4 SV=1	2	1.68	0.29	5.785	21.54	2.88	16.46	9.97228e+08	1.77763e+08	5.93583e+08	11.76	2.26	28.88	0.75	-1.78	2.53	0.0346788	0.0196991	0.00166084	9.05852e+08	9.97228e+08	1.14256e+09	180174600	1.72375e+08	1.77763e+08	4.43996e+08	5.93583e+08	7.95697e+08
A0A0P0F985	Molybdenum storage protein subunit alpha OS=Azospirillum brasilense GN=AMK58_29200 PE=4 SV=1	3	1.065	0.302	3.425	14.71	0.42	10.59	6.95286e+08	1.93913e+08	6.53068e+08	26.17	2.79	4.66	0.09	-1.73	1.78	0.402058	0.000885733	0.012415	6.16712e+08	9.98463e+08	6.95286e+08	1.93913e+08	1.93127e+08	2.02997e+08	6.43047e+08	7.01122e+08	6.53068e+08
A0A0N7I7Q6	Uncharacterized protein OS=Azospirillum brasilense GN=AMK58_06810 PE=4 SV=1	6	0.784	0.35	2.523	5.06	1.09	12.69	2.26699e+08	8.83352e+07	2.52392e+08	16.33	4.24	16.12	-0.35	-1.51	1.34	0.129971	0.00414615	0.00723913	1.75087e+08	2.41947e+08	2.26699e+08	82835906	8.83352e+07	8.98552e+07	2.2325e+08	2.52392e+08	3.06032e+08
A0A0N7I8W3	AMP-dependent synthetase OS=Azospirillum brasilense GN=AMK58_23220 PE=4 SV=1	2	0.158	0.559	0.283	1.46	6.59	3.47	1.00995e+07	34288424	6.37777e+07	23.55	9.46	26.79	-2.66	-0.84	-1.82	0.0253404	0.0438003	0.0191243	6.87735e+06	1.00995e+07	1.10921e+07	34288424	3.56583e+07	2.96649e+07	7.14988e+07	6.37777e+07	4.11791e+07
A0A0P0F7U5	Glycosyl transferase family 1 OS=Azospirillum brasilense GN=AMK58_15935 PE=4 SV=1	8	1.73	0.622	2.376	16.1	6.95	15.31	9.27182e+08	432947728	6.65425e+08	18.12	9.9	18.69	0.79	-0.69	1.25	0.0528781	0.118395	0.00761581	1.20431e+09	8.64124e+08	9.27182e+08	432947728	3.63676e+08	4.35153e+08	6.9619e+08	6.65425e+08	4.83495e+08
A0A0P0FAC5	Dienelactone hydrolase OS=Azospirillum brasilense GN=AMK58_03360 PE=4 SV=1	2	0.663	0.247	3.013	2	0.39	23.03	1.13979e+08	3.775e+07	1.66194e+08	9.57	12.51	7.47	-0.59	-2.02	1.59	0.0685124	0.00111356	0.00784613	1.31401e+08	1.13979e+08	1.10105e+08	3.775e+07	4.57594e+07	3.65462e+07	1.52812e+08	1.77499e+08	1.66194e+08
A0A0P0FHQ1	C4-dicarboxylate ABC transporter substrate-binding protein OS=Azospirillum brasilense GN=AMK58_27660 PE=4 SV=1	6	0.022	0.484	0.044	0.02	8.57	0	6.40589e+07	1.51028e+09	3.11809e+09	3.14	2.8	72.8	-5.53	-1.05	-4.51	0.0356681	0.757106	4.85276e-05	6.40589e+07	6.761e+07	6.40558e+07	1538424932	1.51028e+09	1.45566e+09	4.21509e+09	3.11809e+09	5.09886e+08
A0A0P0F3X7	Carbon monoxide dehydrogenase OS=Azospirillum brasilense GN=AMK58_07545 PE=4 SV=1	4	0.105	0.328	0.4	0	2.74	1.77	1.50252e+08	4.35496e+08	1.43667e+09	21.42	28.86	40.97	-3.26	-1.61	-1.32	0.0052376	0.00963966	0.00866297	1.50252e+08	1.74359e+08	1.1246e+08	471854742	4.35496e+08	2.61461e+08	1.43667e+09	1.66805e+09	6.79791e+08
A0A0P0EA35	Anti-anti-sigma factor OS=Azospirillum brasilense GN=AMK58_02325 PE=4 SV=1	4	1.637	0.18	7.625	15.32	0.87	67.01	1.91668e+09	2.51353e+08	1.44545e+09	43.94	9.83	17.06	0.71	-2.47	2.93	0.613559	0.00648473	0.0316878	1.91668e+09	2.38579e+09	8.96363e+08	2.51353e+08	2.15478e+08	2.60594e+08	1.06105e+09	1.45723e+09	1.44545e+09
F5CC66	Histidinol-phosphate aminotransferase OS=Azospirillum brasilense GN=hisC1 PE=3 SV=1	3	0.962	0.454	2.139	0.74	2.24	2.29	2.99116e+08	142053720	3.08019e+08	2.17	5.67	26.95	-0.06	-1.14	1.1	0.518929	0.0824354	0.00102438	2.99116e+08	2.96343e+08	3.0881e+08	142053720	1.29759e+08	1.4439e+08	3.12577e+08	3.08019e+08	1.85e+08
A0A0P0EC70	RNA helicase OS=Azospirillum brasilense GN=AMK58_12835 PE=3 SV=1	18	1.678	8.111	0.25	49.04	11.67	0.29	7.89407e+09	3.15878e+10	3.95526e+09	10.51	1.05	38.85	0.75	3.02	-2	0.139653	0.0118021	0.00227026	8.10384e+09	6.63693e+09	7.89407e+09	31444318536	3.20818e+10	3.15878e+10	3.59375e+09	3.95526e+09	7.0295e+09
A0A0P0F6R8	Uncharacterized protein OS=Azospirillum brasilense GN=AMK58_25050 PE=4 SV=1	2	0.292	2.716	0.107	2.93	30.13	0.06	1.99965e+07	1.86205e+08	6.85585e+07	45.58	13.78	71.24	-1.78	1.44	-3.22	0.667203	0.160542	0.00636718	1.82773e+07	3.95702e+07	1.99965e+07	176594544	2.27645e+08	1.86205e+08	8.16006e+07	1.01296e+07	6.85585e+07
A0A0P0EC99	Uncharacterized protein OS=Azospirillum brasilense GN=AMK58_13995 PE=4 SV=1	3	0.544	2.659	0.215	2.27	37.46	3.56	1.76548e+07	8.20882e+07	3.14161e+07	37.86	21.66	21.42	-0.88	1.41	-2.22	0.0437774	0.0628959	0.0454883	2.40984e+07	1.08278e+07	1.76548e+07	68191154	1.04659e+08	8.20882e+07	4.43181e+07	3.14161e+07	3.08662e+07
A0A0P0EP92	Transcriptional regulator OS=Azospirillum brasilense GN=AMK58_12125 PE=4 SV=1	4	0.608	1.196	0.462	3	27.3	2.56	2.08324e+08	4.37274e+08	3.65696e+08	15.91	9.53	10.11	-0.72	0.26	-1.11	0.00713277	0.262661	0.0362405	2.67223e+08	2.02069e+08	2.08324e+08	406658968	4.37274e+08	4.90417e+08	4.16833e+08	3.65696e+08	3.42735e+08
A0A0P0EW82	3-phosphoglycerate dehydrogenase OS=Azospirillum brasilense GN=AMK58_02160 PE=4 SV=1	12	1.098	0.005	219.91	73.91	0	24.15	8.05894e+10	3.5265e+08	6.17701e+10	47.87	4.67	14.83	0.13	-7.53	7.78	0.922033	0.000208204	0.00388356	9.01823e+10	8.05894e+10	3.04105e+10	3.5265e+08	3.66466e+08	3.33813e+08	5.48224e+10	7.34121e+10	6.17701e+10
A0A0P0F334	ABC transporter substrate-binding protein OS=Azospirillum brasilense GN=AMK58_19640 PE=3 SV=1	12	0.572	1.242	0.443	12.95	25.6	1.15	1.3796e+09	3.18043e+09	2.56038e+09	8.48	9.65	35.93	-0.81	0.31	-1.18	0.101531	0.236805	0.00185539	1.3796e+09	1.46411e+09	1.23603e+09	3383376560	3.18043e+09	2.79135e+09	3.29226e+09	2.56038e+09	1.5317e+09
A0A0P0EGQ9	Uncharacterized protein OS=Azospirillum brasilense GN=AMK58_16460 PE=4 SV=1	3	0.098	0.306	0.349	0.59	1.09	2.87	3.15281e+07	9.93631e+07	3.21027e+08	35.92	5.57	48.77	-3.35	-1.71	-1.52	0.0645096	0.153484	0.0349356	3.15281e+07	1.8826e+07	4.04676e+07	90444582	9.93631e+07	1.0012e+08	3.21027e+08	3.25016e+08	1.10142e+08
A0A0P0F4F6	Uncharacterized protein OS=Azospirillum brasilense GN=AMK58_03215 PE=4 SV=1	6	0.777	0.036	13.781	33.89	0.06	7.59	2.3415e+09	1.25804e+08	3.13651e+09	35.21	38.61	7.96	-0.36	-4.8	3.78	0.321585	0.00559233	0.0176046	3.35909e+09	2.3415e+09	1.64499e+09	7.46658e+07	1.6991e+08	1.25804e+08	3.13651e+09	3.01502e+09	3.50669e+09
A0A0P0F7E1	Acriflavine resistance protein B OS=Azospirillum brasilense GN=AMK58_27480 PE=3 SV=1	16	1.123	0.415	2.705	8.98	1.22	1.79	6.63584e+09	2.61519e+09	6.01313e+09	19.15	4.19	18.15	0.17	-1.27	1.44	0.776734	0.00813055	0.0218856	6.63584e+09	7.16029e+09	4.88374e+09	2.45295e+09	2.61519e+09	2.6573e+09	5.91023e+09	6.01313e+09	8.05253e+09
A0A0P0ELB3	Uncharacterized protein OS=Azospirillum brasilense GN=AMK58_04335 PE=4 SV=1	1	0.202	5.882	0.034	3.11	32	0.1	1.39361e+07	2.97534e+08	6.89608e+07	91.37	29.53	31.65	-2.31	2.56	-4.86	0.0699004	0.0318147	0.0483963	3.64695e+07	1.39361e+07	4.09182e+06	224164192	4.05598e+08	2.97534e+08	8.10768e+07	6.89608e+07	4.16066e+07
A0A0P0ESS7	Amino acid ABC transporter permease OS=Azospirillum brasilense GN=AMK58_07650 PE=3 SV=1	9	1.024	2.345	0.43	7.76	2.14	2.97	9.38603e+08	2.18128e+09	9.21578e+08	11.29	6.27	5.19	0.03	1.23	-1.22	0.680074	0.000331799	0.0130458	7.94258e+08	9.38603e+08	9.92694e+08	2355096888	2.18128e+09	2.08193e+09	1.00434e+09	9.16965e+08	9.21578e+08
A0A0P0EA90	Uncharacterized protein OS=Azospirillum brasilense GN=AMK58_08760 PE=4 SV=1	8	1.376	0.022	61.367	18.06	0.02	65.01	5.5256e+09	9.00424e+07	4.01537e+09	68.22	6.92	16.64	0.46	-5.48	5.94	0.833784	0.00122601	0.0267862	5.5256e+09	7.04857e+09	1.07556e+09	9.00424e+07	7.98461e+07	9.04326e+07	4.01537e+09	4.56591e+09	3.25794e+09
A0A0P0F9K2	Universal stress protein UspA OS=Azospirillum brasilense GN=AMK58_12095 PE=3 SV=1	12	0.778	0.346	2.233	3.17	0.77	1.19	2.06162e+10	9.50351e+09	2.67354e+10	7.07	2.64	16.79	-0.36	-1.53	1.16	0.110207	0.00629351	0.00318012	2.06162e+10	2.15339e+10	1.87219e+10	9.15787e+09	9.64235e+09	9.50351e+09	2.65002e+10	2.67354e+10	3.51848e+10
A0A0P0EUE7	Uncharacterized protein OS=Azospirillum brasilense GN=AMK58_00565 PE=4 SV=1	9	0.393	4.958	0.081	3.49	25.13	0.16	3.5605e+08	4.45664e+09	9.58235e+08	94.84	4.18	16.31	-1.35	2.31	-3.63	0.401493	0.0038689	0.0498563	3.5605e+08	3.01969e+08	1.52151e+09	4396421868	4.45664e+09	4.75093e+09	1.06773e+09	7.6763e+08	9.58235e+08
A0A0P0EPA0	Uncharacterized protein OS=Azospirillum brasilense GN=AMK58_12255 PE=4 SV=1	2	0.667	0.228	3.092	7.96	0.42	7.47	8.46475e+07	2.76392e+07	1.2692e+08	30.37	20.74	2.79	-0.58	-2.13	1.63	0.179687	0.00568565	0.00427467	7.10697e+07	1.25798e+08	8.46475e+07	2.76392e+07	3.87336e+07	2.7377e+07	1.21183e+08	1.27493e+08	1.2692e+08
A0A0P0EGW6	Uncharacterized protein OS=Azospirillum brasilense GN=AMK58_22620 PE=4 SV=1	20	1.134	0.102	11.096	2.7	0.02	4.4	1.73055e+10	1.60464e+09	1.50332e+10	16.77	7.46	2.62	0.18	-3.29	3.47	0.719117	0.000424904	0.00383911	1.73055e+10	1.78058e+10	1.29243e+10	1.51457e+09	1.60464e+09	1.75435e+09	1.49863e+10	1.57008e+10	1.50332e+10
A0A0P0EKV2	Penicillin-binding protein activator LpoB OS=Azospirillum brasilense GN=AMK58_13575 PE=4 SV=1	6	1.581	0.076	21.516	12.7	0.04	42.81	3.22306e+09	1.34788e+08	1.87744e+09	38.66	8.36	12.28	0.66	-3.72	4.43	0.311598	0.00155639	0.007885	3.22306e+09	3.5287e+09	1.54357e+09	1.49797e+08	1.27257e+08	1.34788e+08	1.87744e+09	2.23159e+09	1.77191e+09
A0A0P0EWF4	Uncharacterized protein OS=Azospirillum brasilense GN=AMK58_22625 PE=3 SV=1	4	1.304	0.475	2.564	3.14	5.09	10.52	8.48427e+08	3.0286e+08	6.77231e+08	9.08	13.7	13.46	0.38	-1.07	1.36	0.356567	0.0256531	0.00245015	8.48427e+08	8.83179e+08	7.39777e+08	3.0286e+08	3.70837e+08	2.88575e+08	6.3707e+08	6.77231e+08	8.19277e+08
A0A0N7I956	Peptide ABC transporter substrate-binding protein OS=Azospirillum brasilense GN=AMK58_27165 PE=4 SV=1	8	0.174	0.391	0.431	0.14	3.84	0.28	1.97156e+08	4.22826e+08	1.17023e+09	6.96	8.38	46.62	-2.52	-1.36	-1.21	0.0392594	0.180446	0.00924892	2.07423e+08	1.97156e+08	1.80535e+08	3.86364e+08	4.57065e+08	4.22826e+08	1.19174e+09	1.17023e+09	4.29764e+08
A0A0P0E7E7	RNA methyltransferase OS=Azospirillum brasilense GN=AMK58_00965 PE=3 SV=1	8	0.833	2.063	0.428	10.79	14.71	1.12	4.37466e+08	1.17706e+09	5.25365e+08	8.96	11.47	25.63	-0.26	1.04	-1.22	0.138763	0.0262408	0.00444394	4.29887e+08	4.37466e+08	5.04315e+08	963778088	1.19118e+09	1.17706e+09	4.67242e+08	5.25365e+08	7.49018e+08
A0A0P0EHL7	Poly(3-hydroxyalkanoate) synthetase OS=Azospirillum brasilense GN=AMK58_06740 PE=4 SV=1	24	2.038	0.43	4.187	29.17	2.85	39.99	6.17964e+10	1.47599e+10	3.17691e+10	26.22	4.51	12.9	1.03	-1.22	2.07	0.114979	0.00644346	0.0152714	6.17964e+10	7.74917e+10	4.52366e+10	1.47599e+10	1.36536e+10	1.4796e+10	3.03185e+10	3.17691e+10	3.8422e+10
A0A0P0EM00	Uncharacterized protein OS=Azospirillum brasilense GN=AMK58_16185 PE=4 SV=1	3	0.511	1.703	0.304	4.55	1.95	1.41	3.92029e+07	1.41005e+08	7.67306e+07	21	7.65	5.56	-0.97	0.77	-1.72	0.0172832	0.0101538	0.0132864	3.08366e+07	3.92029e+07	4.72603e+07	150373846	1.2899e+08	1.41005e+08	7.43762e+07	7.67306e+07	8.27765e+07
A0A0P0EJH5	Uncharacterized protein OS=Azospirillum brasilense GN=AMK58_11610 PE=4 SV=1	3	0.274	0.583	0.475	2.78	11.6	6.56	1.26446e+07	2.5773e+07	4.61791e+07	4.63	23.83	25.95	-1.87	-0.78	-1.07	0.0187423	0.0602867	0.0446714	1.34095e+07	1.26446e+07	1.22453e+07	2.05447e+07	3.31045e+07	2.5773e+07	3.52622e+07	4.61791e+07	5.96251e+07
A0A0P0F0J6	Uncharacterized protein OS=Azospirillum brasilense GN=AMK58_13985 PE=4 SV=1	2	1.272	18.045	0.107	0.78	9.41	0.33	3.78821e+07	295232388	1.96322e+07	32.69	14.73	32.07	0.35	4.17	-3.22	0.131819	0.00597109	0.00594241	3.78821e+07	2.0615e+07	4.04328e+07	295232388	2.93969e+08	3.76746e+08	2.97789e+07	1.62906e+07	1.96322e+07
A0A0P0EEF6	Histidine kinase OS=Azospirillum brasilense GN=AMK58_12670 PE=4 SV=1	7	0.957	0.256	3.715	6.88	0.47	1.11	3.0062e+08	8.09289e+07	3.12953e+08	1.72	5.96	4.16	-0.06	-1.97	1.89	0.269772	0.00149758	0.000344891	3.09013e+08	2.99506e+08	3.0062e+08	8.90414e+07	8.00308e+07	8.09289e+07	3.07325e+08	3.12953e+08	3.32507e+08
A0A0P0F6K0	Nif-specific transcriptional activator NifA OS=Azospirillum brasilense GN=AMK58_04760 PE=4 SV=1	2	0.942	0.191	7.105	33.88	2.25	34.35	6.99161e+07	1.04374e+07	7.42147e+07	17.01	51.1	17.25	-0.09	-2.39	2.83	0.863395	0.023236	0.0460132	5.30282e+07	6.99161e+07	7.41615e+07	2.04999e+07	7.98908e+06	1.04374e+07	7.58043e+07	7.42147e+07	5.46687e+07
A0A0P0EX36	Uncharacterized protein OS=Azospirillum brasilense GN=AMK58_05870 PE=4 SV=1	2	0.179	0.31	0.428	1.56	1.33	3.33	2.13958e+07	5.00184e+07	1.77766e+08	39.47	16.53	67.32	-2.48	-1.69	-1.23	0.0797907	0.318483	0.0250129	2.13958e+07	3.46019e+07	1.6177e+07	5.00184e+07	5.98913e+07	4.31168e+07	1.77766e+08	1.93052e+08	3.01388e+07
A0A0P0EGJ8	Uncharacterized protein OS=Azospirillum brasilense GN=AMK58_04465 PE=4 SV=1	2	1.172	0.514	2.114	14.65	2.1	2.45	1.47023e+08	69549092	1.3355e+08	9.77	0.81	7.36	0.23	-0.96	1.08	0.155429	0.00433191	0.00552959	1.47023e+08	1.71913e+08	1.44673e+08	69549092	6.85921e+07	6.95861e+07	1.43116e+08	1.3355e+08	1.23493e+08
A0A0P0EUU4	Uncharacterized protein OS=Azospirillum brasilense GN=AMK58_01380 PE=4 SV=1	2	0.924	5.06	0.153	33.09	10.95	0.46	3.38331e+07	236949544	4.79471e+07	21.27	4.73	27.65	-0.11	2.34	-2.71	0.568703	0.00752151	0.00398092	4.67384e+07	3.38331e+07	3.21258e+07	236949544	2.21272e+08	2.42601e+08	5.05639e+07	2.9021e+07	4.79471e+07
A0A0P0F7V4	Endolytic peptidoglycan transglycosylase RlpA OS=Azospirillum brasilense GN=rlpA PE=3 SV=1	1	0.992	0.429	2.629	32.46	4.43	16.58	4.39924e+07	1.6522e+07	4.43658e+07	11.76	22.3	12.4	-0.01	-1.22	1.39	0.928543	0.0280756	0.0156033	3.81112e+07	4.39924e+07	4.82894e+07	14498152	2.21239e+07	1.6522e+07	4.94446e+07	4.43658e+07	3.85173e+07
A0A0P0ENT0	Uncharacterized protein OS=Azospirillum brasilense GN=AMK58_19875 PE=4 SV=1	5	2.153	0.035	36.065	2.03	0.09	28.58	2.10042e+09	4.62325e+07	1.0419e+09	14.97	59.21	16.82	1.11	-4.83	5.17	0.08027	0.0155608	0.0128493	2.10042e+09	2.24359e+09	1.66738e+09	7.21474e+07	1.82344e+07	4.62325e+07	9.62253e+08	1.0419e+09	1.31723e+09
A0A060DKM9	Uncharacterized protein OS=Azospirillum brasilense GN=ABAZ39_21750 PE=4 SV=1	5	0.04	0.211	0.174	0.05	0.87	0.42	4.87585e+07	3.42257e+08	1.53773e+09	19.3	15.2	52.05	-4.64	-2.25	-2.53	0.011942	0.128156	0.00566586	4.87585e+07	6.50444e+07	4.60251e+07	280922296	3.42257e+08	3.82015e+08	1.53773e+09	1.62566e+09	4.87346e+08
A0A0P0FE39	Acetyltransferase OS=Azospirillum brasilense GN=AMK58_23820 PE=4 SV=1	3	0.4	1.72	0.363	2.36	23	3.48	2.39238e+08	9.61084e+08	5.58671e+08	40.2	20.77	15.2	-1.32	0.78	-1.46	0.0785054	0.195242	0.0371945	2.39238e+08	1.96828e+08	4.11219e+08	6.58524e+08	9.78392e+08	9.61084e+08	6.64672e+08	4.92349e+08	5.58671e+08
A0A0P0EG49	N-formylglutamate amidohydrolase OS=Azospirillum brasilense GN=AMK58_03700 PE=4 SV=1	5	0.715	1.84	0.437	0.78	17.87	3.16	1.18144e+08	2.68897e+08	1.46111e+08	12.95	1.07	23.48	-0.48	0.88	-1.19	0.57305	0.0387656	0.00937536	1.18144e+08	1.04476e+08	1.35303e+08	270187872	2.68897e+08	2.64701e+08	1.66939e+08	1.46111e+08	1.03077e+08
A0A0P0ET36	Transcriptional regulator OS=Azospirillum brasilense GN=AMK58_27470 PE=4 SV=1	5	2.617	0.654	3.434	0.14	10.57	24.55	9.16886e+08	2.67016e+08	3.65167e+08	21.98	7.74	58.64	1.39	-0.61	1.78	0.367375	0.156354	0.022508	9.55694e+08	9.16886e+08	6.21562e+08	2.38774e+08	2.67016e+08	2.77983e+08	3.65167e+08	3.50003e+08	9.06447e+08
A0A0P0EHP2	Phosphomethylpyrimidine synthase OS=Azospirillum brasilense GN=thiC PE=3 SV=1	26	0.984	2.079	0.473	45.02	9.86	7.06	1.67296e+10	3.37799e+10	1.69996e+10	24.75	2.87	9.66	-0.02	1.06	-1.08	0.884573	0.00698796	0.0358321	1.67296e+10	1.24976e+10	2.07428e+10	3.53367e+10	3.35248e+10	3.37799e+10	1.69996e+10	1.85002e+10	1.52375e+10
A0A0P0EZY6	Transcriptional regulator OS=Azospirillum brasilense GN=AMK58_19145 PE=4 SV=1	6	3.641	1.786	2.003	4.77	7.23	2.62	1.44288e+09	7.07816e+08	3.9632e+08	22.29	10.6	26.62	1.86	0.84	1	0.000520934	0.0251776	0.0180165	1.6013e+09	1.44288e+09	1.01778e+09	799402976	7.07816e+08	6.48259e+08	4.70532e+08	3.9632e+08	2.70846e+08
A0A0P0F711	Diguanylate cyclase OS=Azospirillum brasilense GN=AMK58_26885 PE=4 SV=1	6	1.581	0.419	3.871	3.79	0.64	24.68	3.51129e+08	8.90735e+07	2.18049e+08	8.42	12.23	3.96	0.66	-1.26	1.95	0.0165836	0.00334818	0.00537078	3.44816e+08	3.51129e+08	4.01044e+08	8.90735e+07	1.08822e+08	8.82028e+07	2.18049e+08	2.27873e+08	2.10577e+08
A0A0P0E8J9	Uncharacterized protein OS=Azospirillum brasilense GN=AMK58_03265 PE=4 SV=1	5	0.766	0.188	4.622	2.58	0.22	1.96	1.75699e+08	4.46664e+07	2.29464e+08	10.53	9.97	2.03	-0.38	-2.41	2.21	0.0391687	0.00103092	0.00215541	2.06458e+08	1.7059e+08	1.75699e+08	4.46664e+07	4.4992e+07	3.7517e+07	2.37577e+08	2.29464e+08	2.29341e+08
A0A0P0FBR9	Histidine kinase OS=Azospirillum brasilense GN=AMK58_23175 PE=4 SV=1	2	0.663	0.166	3.835	8.83	0.86	15.09	6.56355e+07	16746237	1.00607e+08	8.62	12.37	11.38	-0.59	-2.59	1.94	0.0496562	0.00511623	0.0064521	5.7694e+07	6.82683e+07	6.56355e+07	16746237	1.35581e+07	1.71128e+07	1.00607e+08	1.02925e+08	8.30393e+07
A0A0N7I7C3	Uncharacterized protein OS=Azospirillum brasilense GN=AMK58_00930 PE=4 SV=1	1	0.194	0.462	0.303	2.97	5.94	2.82	2.8679e+07	1.00443e+08	1.41556e+08	5.26	28.74	85.36	-2.37	-1.11	-1.72	0.156988	0.718027	0.0186493	2.74222e+07	2.8679e+07	3.04454e+07	65446348	1.19282e+08	1.00443e+08	1.41556e+08	3.17454e+08	3.78142e+07
Q6QWA1	Glycosyl transferase-like protein OS=Azospirillum brasilense GN=AMK58_28915 PE=4 SV=1	10	1.096	0.429	2.557	11.39	3.26	7.2	1.63774e+09	6.4044e+08	1.49443e+09	5.04	10.19	10.46	0.13	-1.22	1.35	0.26442	0.0218619	0.000998987	1.58618e+09	1.63774e+09	1.74968e+09	5.91542e+08	6.4044e+08	7.2295e+08	1.56787e+09	1.49443e+09	1.27701e+09
A0A0P0EMN7	Amino acid ABC transporter permease OS=Azospirillum brasilense GN=AMK58_07655 PE=3 SV=1	1	0.837	2.161	0.39	6.34	0.84	1.49	1.17247e+08	3.00942e+08	1.40027e+08	3.55	5.74	6.59	-0.26	1.11	-1.36	0.112088	8.91452e-05	0.00296314	1.17193e+08	1.17247e+08	1.24572e+08	322159936	3.00942e+08	2.87619e+08	1.49048e+08	1.40027e+08	1.30623e+08
A0A0P0FF33	Uncharacterized protein OS=Azospirillum brasilense GN=AMK58_25595 PE=4 SV=1	1	0.522	16.246	0.032	24.56	47.42	0.05	1.4448e+07	308740640	3.30579e+07	45.27	54.13	56.05	-0.94	4.02	-4.96	0.417477	0.00811174	0.0114827	6.74896e+06	1.85739e+07	1.4448e+07	308740640	5.78375e+08	1.97735e+08	3.30579e+07	3.56015e+07	9.22209e+06
A0A0P0ECA9	Uncharacterized protein OS=Azospirillum brasilense GN=AMK58_14050 PE=4 SV=1	1	2.135	8.69	0.191	24.99	42.14	2.72	4.61647e+06	2.41299e+07	2.86717e+06	61.88	2.61	46.01	1.09	3.12	-2.39	0.817253	0.0164521	0.0483859	1.63114e+06	7.15312e+06	4.61647e+06	23663986	2.49144e+07	2.41299e+07	5.14869e+06	2.86717e+06	2.16232e+06
A0A0P0ENJ2	Uncharacterized protein OS=Azospirillum brasilense GN=AMK58_19240 PE=4 SV=1	8	0.381	1.042	0.381	2.41	5.78	0.86	5.47508e+08	1.49702e+09	1.45915e+09	19.48	9.8	1.03	-1.39	0.06	-1.39	0.0136175	0.985202	0.00490194	7.14103e+08	4.9578e+08	5.47508e+08	1.58042e+09	1.30164e+09	1.49702e+09	1.45915e+09	1.46411e+09	1.43604e+09
A0A0P0ECZ5	Uncharacterized protein OS=Azospirillum brasilense GN=AMK58_15435 PE=4 SV=1	3	0.675	2.394	0.195	2.38	28.01	0.11	1.85147e+07	9.67532e+07	4.04139e+07	40.41	5.16	33.6	-0.57	1.26	-2.36	0.0633701	0.034678	0.0177467	3.44261e+07	1.751e+07	1.85147e+07	99083024	8.96551e+07	9.67532e+07	5.10289e+07	2.50707e+07	4.04139e+07
A0A0P0F520	Pyridine nucleotide-disulfide oxidoreductase OS=Azospirillum brasilense GN=AMK58_04640 PE=4 SV=1	6	0.564	0.184	3.002	4.13	0.23	3.16	1.84744e+09	6.28842e+08	3.46919e+09	4.85	3.89	45.6	-0.83	-2.44	1.59	0.410989	0.0433907	0.000133065	1.84744e+09	1.95608e+09	1.7769e+09	6.28842e+08	6.37202e+08	5.91952e+08	3.59081e+09	3.46919e+09	1.32484e+09
A0A0P0F2Y3	Glycosyl transferase OS=Azospirillum brasilense GN=AMK58_17790 PE=4 SV=1	1	0.681	0.279	3.007	6.7	1.35	47.78	1.33295e+07	5.21843e+06	1.93323e+07	27.51	22.19	7.92	-0.55	-1.84	1.59	0.295011	0.00507966	0.0354992	2.07459e+07	1.33295e+07	1.31592e+07	5.21843e+06	6.76217e+06	4.37685e+06	1.87073e+07	2.16985e+07	1.93323e+07
A0A0P0F2Y1	Uncharacterized protein OS=Azospirillum brasilense GN=AMK58_05060 PE=4 SV=1	2	1.921	0.047	44.328	13.5	0.09	35.21	5.33435e+09	9.72465e+07	2.7765e+09	61.18	26.15	41.35	0.94	-4.4	5.47	0.153457	0.00425293	0.012512	5.33435e+09	6.03814e+09	1.26465e+09	9.72465e+07	1.36215e+08	8.29297e+07	2.7765e+09	2.88045e+09	1.19523e+09
A0A0P0EVU4	Uncharacterized protein OS=Azospirillum brasilense GN=AMK58_03255 PE=4 SV=1	4	1.013	0.378	2.679	11.15	0.61	2.42	5.72212e+08	2.19539e+08	5.64897e+08	7.12	4.82	4.53	0.02	-1.4	1.42	0.650768	0.00251451	0.00040009	5.72212e+08	6.38226e+08	5.60248e+08	213562184	2.34382e+08	2.19539e+08	5.64897e+08	5.47237e+08	5.98054e+08
A0A0P0EEM7	Uncharacterized protein OS=Azospirillum brasilense GN=AMK58_18810 PE=4 SV=1	2	0.074	0.249	0.296	0.14	0.42	1.76	1.19323e+07	4.12818e+07	1.61762e+08	47.65	8.93	45.37	-3.76	-2	-1.76	0.0665929	0.108336	0.0343849	1.19323e+07	1.05464e+07	2.39572e+07	40349189	4.12818e+07	4.74214e+07	1.61762e+08	1.73359e+08	6.35962e+07
A0A0P0F0Q6	Carbon starvation protein A OS=Azospirillum brasilense GN=AMK58_22895 PE=4 SV=1	3	1.693	0.103	14.644	34.6	0.6	17.63	4.44331e+08	3.65534e+07	2.62416e+08	53.03	18.24	99.36	0.76	-3.27	3.87	0.780607	0.0326655	0.0382662	4.44331e+08	5.35283e+08	1.5229e+08	2.71184e+07	3.65534e+07	3.89031e+07	2.62416e+08	2.56317e+08	1.30637e+09
A0A060DZZ1	Cytochrome c-type protein OS=Azospirillum brasilense GN=ABAZ39_32505 PE=4 SV=1	5	1.926	0.284	6.972	125.38	2.38	4.28	6.16627e+08	6.36271e+07	3.20204e+08	53.18	34.92	89.68	0.95	-1.81	2.8	0.703357	0.110542	0.0151124	6.16627e+08	9.93223e+08	3.12868e+08	9.10666e+07	6.36271e+07	4.48731e+07	3.20204e+08	1.86738e+08	1.05267e+09
A0A0P0EA29	Adenylyl-sulfate kinase OS=Azospirillum brasilense GN=cysC PE=3 SV=1	22	2.918	1.177	2.343	12.37	2.68	16.8	7.41062e+10	3.16255e+10	2.66614e+10	14.51	0.65	4.01	1.55	0.24	1.23	0.00529169	0.0159595	0.00840073	7.41062e+10	8.69639e+10	6.52012e+10	3.16255e+10	3.17913e+10	3.13814e+10	2.53945e+10	2.75062e+10	2.66614e+10
A0A0P0EWI8	Uncharacterized protein OS=Azospirillum brasilense GN=AMK58_02775 PE=4 SV=1	3	1.114	0.303	4.759	9.25	0.48	12.71	1.13545e+09	237590682	7.88656e+08	19.84	3.63	17.71	0.16	-1.72	2.25	0.221445	0.00833208	0.0082658	7.92293e+08	1.13545e+09	1.15456e+09	237590682	2.3858e+08	2.23446e+08	7.5855e+08	7.88656e+08	1.03643e+09
A0A0P0ERP2	Histidine kinase OS=Azospirillum brasilense GN=AMK58_04530 PE=4 SV=1	5	0.807	0.364	2.272	3.98	0.31	36.38	1.43203e+08	6.023e+07	2.29484e+08	22.69	22.05	23.35	-0.31	-1.46	1.18	0.091041	0.0128329	0.0444242	1.43203e+08	1.95264e+08	1.27977e+08	8.35351e+07	6.023e+07	5.63336e+07	2.29484e+08	2.42064e+08	1.52357e+08
A0A0N7I7T7	Phosphoadenosine phosphosulfate reductase OS=Azospirillum brasilense GN=AMK58_08185 PE=3 SV=1	7	2.29	1.098	2.069	1.18	1.11	0.46	4.51356e+09	2.14292e+09	1.95587e+09	7.11	1.4	0.52	1.2	0.13	1.05	0.0022382	0.00323603	0.00343854	5.04388e+09	4.51356e+09	4.43329e+09	2131514312	2.18845e+09	2.14292e+09	1.95587e+09	1.97112e+09	1.95158e+09
A0A0N7I943	Uncharacterized protein OS=Azospirillum brasilense GN=AMK58_26575 PE=4 SV=1	3	0.553	1.996	0.303	16.67	12.82	3.75	1.06679e+09	3.51757e+09	1.76256e+09	33.68	4.41	29.05	-0.86	1	-1.72	0.301789	0.0375442	0.0312184	1.06679e+09	6.15654e+08	1.25892e+09	3518610080	3.51757e+09	3.25604e+09	1.92996e+09	1.76256e+09	1.062e+09
A0A0N7I8M4	Uncharacterized protein OS=Azospirillum brasilense GN=AMK58_19900 PE=4 SV=1	4	1.016	0.457	2.805	6.98	0.77	29.58	1.22137e+09	4.58877e+08	1.01405e+09	11.32	13.25	14.17	0.02	-1.13	1.49	0.462528	0.0279043	0.0137073	1.22137e+09	1.28737e+09	1.03018e+09	3.62938e+08	4.58877e+08	4.63465e+08	1.26163e+09	9.79769e+08	1.01405e+09
A0A0P0ESU9	Chemotaxis protein OS=Azospirillum brasilense GN=AMK58_07905 PE=4 SV=1	7	1.098	0.265	3.539	4.09	0.12	22.63	7.12252e+08	2.13995e+08	8.17698e+08	24.13	9.28	18.05	0.13	-1.92	1.82	0.942705	0.00251535	0.00544538	9.99049e+08	6.41722e+08	7.12252e+08	241020271	2.13995e+08	2.01263e+08	9.09992e+08	8.17698e+08	6.3136e+08
A0A0P0EDU3	Uncharacterized protein OS=Azospirillum brasilense GN=AMK58_11155 PE=4 SV=1	1	0.929	0.253	3.674	18.38	1.05	40.92	4.46714e+07	1.20416e+07	4.80728e+07	23.08	13.59	6.7	-0.11	-1.98	1.88	0.427522	0.00567542	0.0235204	4.46714e+07	5.14514e+07	3.20297e+07	12159026	9.46103e+06	1.20416e+07	4.80728e+07	4.84171e+07	4.28621e+07
A0A0P0F986	Sugar ABC transporter OS=Azospirillum brasilense GN=AMK58_14060 PE=3 SV=1	1	1.027	4.021	0.221	6.56	1.47	1.13	1.08736e+07	4.92516e+07	1.17121e+07	22.82	3.71	11.34	0.04	2.01	-2.18	0.533838	0.00197977	0.0100115	7.56298e+06	1.08736e+07	1.20255e+07	50708352	4.92516e+07	4.70929e+07	1.27377e+07	1.01415e+07	1.17121e+07
A0A0P0EJG7	Apolipoprotein N-acyltransferase OS=Azospirillum brasilense GN=lnt PE=3 SV=1	2	0.361	1.324	0.278	0.12	16.31	1.08	3.44533e+07	1.24355e+08	9.38914e+07	3.78	8.25	3.58	-1.47	0.41	-1.85	6.21021e-05	0.0537933	0.00265347	3.23021e+07	3.44533e+07	3.45668e+07	133669152	1.13268e+08	1.24355e+08	8.95412e+07	9.60934e+07	9.38914e+07
A0A0P0ELL3	Restriction endonuclease subunit M OS=Azospirillum brasilense GN=AMK58_15350 PE=4 SV=1	3	1.551	0.218	6.632	1.44	2.79	35.12	2.55521e+08	3.06734e+07	1.64728e+08	27.55	31.85	24.23	0.63	-2.19	2.73	0.00339297	0.0230948	0.0153744	2.03419e+08	2.55521e+08	3.49949e+08	3.06734e+07	5.04884e+07	2.96049e+07	1.40392e+08	1.64728e+08	2.2343e+08
A0A0P0ER43	Uncharacterized protein OS=Azospirillum brasilense GN=AMK58_24005 PE=4 SV=1	4	1.312	0.035	45.105	22.74	0.1	66.97	7.90643e+08	2.42301e+07	6.83423e+08	34.11	60.43	27.33	0.39	-4.82	5.5	0.116147	0.0265438	0.0203963	1.09291e+09	7.90643e+08	5.42227e+08	2.42301e+07	1.20747e+07	4.41849e+07	6.83423e+08	7.12076e+08	4.13436e+08
A0A0P0EXR7	Uncharacterized protein OS=Azospirillum brasilense GN=AMK58_27100 PE=4 SV=1	21	0.558	1.689	0.309	0.26	3.59	1.09	3.57588e+09	1.0757e+10	6.37029e+09	23.62	10.83	26.53	-0.84	0.76	-1.7	0.00274565	0.0279603	0.00567487	3.61855e+09	3.57588e+09	2.30283e+09	1.17288e+10	1.0757e+10	9.4326e+09	7.11802e+09	6.37029e+09	4.12535e+09
A0A0P0EDQ8	Vitamin B12-dependent ribonucleotide reductase OS=Azospirillum brasilense GN=AMK58_10905 PE=3 SV=1	35	0.714	2.402	0.347	8.58	13.33	0.39	1.02601e+10	2.98207e+10	1.20532e+10	10.77	3.67	18.76	-0.49	1.26	-1.53	0.065833	0.0173984	0.00544495	8.49302e+09	1.02601e+10	1.03404e+10	31141042656	2.89577e+10	2.98207e+10	1.18928e+10	1.20532e+10	1.63344e+10
A0A0P0F7G7	Isoleucine--tRNA ligase OS=Azospirillum brasilense GN=ileS PE=3 SV=1	41	2.323	0.964	2.196	7.03	8.39	0.82	5.03482e+10	2.14869e+10	2.2299e+10	10.04	4.19	4.03	1.22	-0.05	1.13	0.00268324	0.613068	0.0063923	4.69172e+10	5.03482e+10	5.7074e+10	2.14869e+10	2.29308e+10	2.12278e+10	2.2299e+10	2.16762e+10	2.34593e+10
A0A0P0ECQ9	Pseudouridine-5'-phosphate glycosidase OS=Azospirillum brasilense GN=psuG PE=3 SV=1	2	1.079	0.514	2.046	6.95	1.39	9.34	2.01997e+08	9.42464e+07	1.86115e+08	9.46	5.52	1.11	0.11	-0.96	1.03	0.426305	0.00230135	0.00430857	2.01997e+08	1.74812e+08	2.10153e+08	92888386	9.42464e+07	1.02727e+08	1.87283e+08	1.83286e+08	1.86115e+08
A0A0P0EA20	Acireductone dioxygenase OS=Azospirillum brasilense GN=mtnD PE=3 SV=1	3	1.174	0.07	16.873	19.98	0.08	1.84	7.30925e+08	4.33182e+07	6.09263e+08	10.63	8.29	5.36	0.23	-3.85	4.08	0.206154	0.000639298	2.63341e-05	7.48232e+08	7.30925e+08	6.12135e+08	43799274	4.33182e+07	3.76028e+07	5.61758e+08	6.22717e+08	6.09263e+08
A0A0P0E9W7	C4-dicarboxylate ABC transporter OS=Azospirillum brasilense GN=AMK58_07560 PE=4 SV=1	11	0.094	0.543	0.177	0.27	1.28	0.4	9.4724e+08	5.33807e+09	1.01206e+10	10.34	7.46	28.46	-3.42	-0.88	-2.49	0.0100243	0.0840599	0.00332299	7.98213e+08	9.4724e+08	9.70948e+08	5833522804	5.33807e+09	5.03515e+09	1.07361e+10	1.01206e+10	6.04039e+09
A0A0P0FAN0	Coproporphyrinogen-III oxidase OS=Azospirillum brasilense GN=AMK58_12040 PE=3 SV=1	10	0.259	0.804	0.339	2.85	4.57	1.67	7.11802e+08	2.44141e+09	2.74811e+09	30.71	13.32	14.42	-1.95	-0.32	-1.56	0.0387767	0.569181	0.0151267	7.11802e+08	1.02248e+09	5.61599e+08	2.10279e+09	2.75051e+09	2.44141e+09	2.74811e+09	2.27115e+09	3.03829e+09
A0A0P0FII5	4-hydroxy-4-methyl-2-oxoglutarate aldolase OS=Azospirillum brasilense GN=AMK58_29165 PE=4 SV=1	4	1.761	0.031	29.402	28.22	0.02	113.66	2.75301e+09	6.77169e+07	2.19931e+09	81.57	25.09	18.93	0.82	-5.02	4.88	0.87691	0.00585264	0.0417719	2.75301e+09	4.61024e+09	3.99085e+08	9.36336e+07	6.77169e+07	5.81538e+07	1.56332e+09	2.19931e+09	2.2371e+09
A0A0P0F5F0	PAS domain-containing sensor histidine kinase OS=Azospirillum brasilense GN=AMK58_02550 PE=4 SV=1	3	2.498	1.01	2.474	8.54	36.09	24.72	1.36651e+08	5.90072e+07	5.47087e+07	19.01	6.41	32.9	1.32	0.01	1.31	0.0100228	0.786423	0.0156455	1.29463e+08	1.36651e+08	1.81825e+08	62803542	5.52388e+07	5.90072e+07	3.98264e+07	5.47087e+07	7.72465e+07
A0A0N7I8Z5	ABC transporter permease OS=Azospirillum brasilense GN=AMK58_24730 PE=3 SV=1	1	0.409	2.817	0.222	0.78	11.99	2.7	4.28763e+07	192703356	6.89389e+07	43.74	4.39	31.14	-1.29	1.49	-2.17	0.246002	0.0278392	0.0344506	4.28763e+07	2.73269e+07	6.70322e+07	192703356	1.94212e+08	1.79168e+08	1.04776e+08	6.89389e+07	5.88394e+07
A0A0P0EI71	Chemotaxis protein MotB OS=Azospirillum brasilense GN=AMK58_19610 PE=4 SV=1	3	1.439	0.477	3.147	2.15	1.87	1.98	1.55463e+08	48749917	1.02185e+08	29.9	11.5	29.4	0.52	-1.07	1.65	0.00321414	0.0324549	0.0146625	1.55463e+08	1.57186e+08	8.7299e+07	48749917	4.99485e+07	4.01834e+07	1.02185e+08	1.10855e+08	6.06743e+07
A0A060DIG2	Uncharacterized protein OS=Azospirillum brasilense GN=ABAZ39_00045 PE=4 SV=1	1	0.025	0.689	0.023	0.04	11.9	0.01	7.3506e+06	3.10399e+08	4.50285e+08	65.88	7.81	24.75	-5.33	-0.54	-5.46	0.00633162	0.289466	0.0128591	7.3506e+06	1.97367e+07	6.56116e+06	324417056	2.78052e+08	3.10399e+08	2.94653e+08	4.85313e+08	4.50285e+08
A0A0P0F777	NADH-quinone oxidoreductase OS=Azospirillum brasilense GN=AMK58_06140 PE=3 SV=1	32	0.443	1.206	0.383	1.99	0.5	0.92	1.29659e+10	3.38299e+10	2.851e+10	8.23	1.94	6.98	-1.18	0.27	-1.38	0.00522468	0.0598168	0.00144836	1.21877e+10	1.43287e+10	1.29659e+10	3.31995e+10	3.45106e+10	3.38299e+10	2.75192e+10	2.851e+10	3.14322e+10
A0A0P0F0Y1	Manganese ABC transporter ATP-binding protein OS=Azospirillum brasilense GN=AMK58_01125 PE=4 SV=1	5	0.243	0.601	0.401	0.07	4.24	2.25	7.57104e+07	1.91729e+08	3.11801e+08	32.4	6.21	35.44	-2.04	-0.73	-1.32	0.000297701	0.363191	0.0414171	7.74893e+07	7.57104e+07	4.04192e+07	193304901	1.72565e+08	1.91729e+08	3.21613e+08	3.11801e+08	1.55509e+08
A0A0P0F5X0	GntR family transcriptional regulator OS=Azospirillum brasilense GN=AMK58_22705 PE=4 SV=1	1	0.086	0.899	0.091	0.56	0.85	0.6	8.11771e+06	8.88384e+07	9.39023e+07	46.29	14.44	14.36	-3.53	-0.15	-3.45	0.0207203	0.0374168	0.0224148	1.24563e+07	8.11771e+06	4.68048e+06	74027784	8.88384e+07	9.91159e+07	8.29183e+07	9.39023e+07	1.10234e+08
A0A0P0F4U9	Lactate utilization protein B/C OS=Azospirillum brasilense GN=AMK58_22680 PE=4 SV=1	8	67.25	0.894	70.407	26.76	8.93	0.98	1.31091e+10	1.60269e+08	1.9493e+08	22.14	9.74	7.45	6.07	-0.16	6.14	0.00155365	0.159577	0.00113377	1.31091e+10	1.12841e+10	1.72831e+10	1.87424e+08	1.60269e+08	1.57869e+08	1.9493e+08	2.0474e+08	1.76567e+08
A0A0P0EB24	Glycosyl transferase family 51 OS=Azospirillum brasilense GN=AMK58_11335 PE=4 SV=1	1	3.653	0.536	7.694	18.33	0.62	16.82	2.60003e+07	2.85649e+06	6.21884e+06	20.1	10.1	28.91	1.87	-0.9	2.94	0.00351183	0.0478538	0.00325712	1.93959e+07	2.60003e+07	2.91947e+07	2.84335e+06	3.37919e+06	2.85649e+06	5.30936e+06	6.21884e+06	9.11874e+06
A0A0P0EWR7	Na(+)/H(+) antiporter NhaA OS=Azospirillum brasilense GN=nhaA PE=3 SV=1	1	0.505	2.881	0.177	0.45	3.56	0.25	8.90885e+07	4.76975e+08	1.58804e+08	7.9	5.72	7.62	-0.99	1.53	-2.49	0.00949634	0.000327862	0.00153199	9.38082e+07	8.90885e+07	8.01732e+07	447736512	5.02132e+08	4.76975e+08	1.55416e+08	1.78583e+08	1.58804e+08
A0A0P0ER24	C4-dicarboxylate ABC transporter OS=Azospirillum brasilense GN=AMK58_15160 PE=4 SV=1	8	0.784	1.932	0.438	3.48	0.83	2.12	1.34622e+09	3.1344e+09	1.69826e+09	11.3	3.72	4.82	-0.35	0.95	-1.19	0.0871766	0.00405601	0.00323528	1.34622e+09	1.27121e+09	1.5744e+09	3072260844	3.1344e+09	3.30004e+09	1.78595e+09	1.62204e+09	1.69826e+09
A0A0P0EC01	Multidrug ABC transporter substrate-binding protein OS=Azospirillum brasilense GN=AMK58_06225 PE=4 SV=1	3	0.558	1.72	0.359	4.93	3.16	2.14	1.72618e+08	517860880	3.09347e+08	10.85	19	7.57	-0.84	0.78	-1.48	0.0269741	0.130048	0.00409066	1.85914e+08	1.72618e+08	1.49579e+08	517860880	5.43502e+08	3.74686e+08	3.01032e+08	3.09347e+08	3.46379e+08
A0A0P0F230	Uncharacterized protein OS=Azospirillum brasilense GN=AMK58_03250 PE=4 SV=1	28	1.091	0.351	2.92	8.31	0.06	18.23	4.75071e+09	1.62694e+09	4.43353e+09	10.33	2.66	3.69	0.13	-1.51	1.55	0.683173	0.000420317	0.00480617	4.75071e+09	5.10944e+09	4.15443e+09	1.62694e+09	1.55819e+09	1.63654e+09	4.35336e+09	4.43353e+09	4.6719e+09
A0A0N7I8U9	Uncharacterized protein OS=Azospirillum brasilense GN=AMK58_22595 PE=4 SV=1	1	0.813	0.074	10.991	7.94	0.06	21.56	8.26847e+08	75231592	1.01653e+09	19.6	1.61	11.26	-0.3	-3.76	3.46	0.0502726	0.000445421	0.00183018	8.26847e+08	1.03715e+09	7.0537e+08	75231592	7.72718e+07	7.50991e+07	1.01653e+09	1.17378e+09	9.43593e+08
A0A0P0EFX7	Virulence factor OS=Azospirillum brasilense GN=AMK58_03245 PE=4 SV=1	26	1.062	0.412	2.578	11.07	1.33	17.96	5.69162e+09	2.20738e+09	5.39783e+09	11.5	7.3	1.77	0.09	-1.28	1.37	0.337384	0.00146647	0.0111569	5.69162e+09	6.73636e+09	5.44578e+09	2.20738e+09	2.07991e+09	2.40315e+09	5.35938e+09	5.39783e+09	5.54172e+09
A0A0P0EGS6	tRNA-specific 2-thiouridylase MnmA OS=Azospirillum brasilense GN=mnmA PE=3 SV=1	3	0.803	1.755	0.457	2.99	0.04	0.98	1.29021e+08	2.67444e+08	1.60715e+08	16.25	4.07	11.58	-0.32	0.81	-1.13	0.0150669	0.0173532	0.016239	1.15399e+08	1.29021e+08	1.58091e+08	260478739	2.82015e+08	2.67444e+08	1.48397e+08	1.60715e+08	1.85887e+08
A0A0P0EUW9	Malate synthase OS=Azospirillum brasilense GN=AMK58_12480 PE=3 SV=1	17	1.257	0.146	7.92	21.71	0.78	13.14	5.58125e+09	7.04718e+08	4.90269e+09	32.62	3.85	27.67	0.33	-2.78	2.99	0.887903	0.00789919	0.00962787	5.58125e+09	6.16117e+09	3.11782e+09	7.04718e+08	7.14624e+08	6.64207e+08	3.87385e+09	4.90269e+09	6.69296e+09
A0A0N7I8R2	TonB-dependent receptor OS=Azospirillum brasilense GN=AMK58_14115 PE=3 SV=1	12	0.566	1.982	0.286	5.75	0.41	3.81	4.04784e+08	2.02253e+09	8.13411e+08	39.34	20.55	18.71	-0.82	0.99	-1.81	0.0475158	0.0131127	0.0218236	4.02789e+08	4.04784e+08	7.59746e+08	1.41026e+09	2.10457e+09	2.02253e+09	7.11507e+08	8.13411e+08	1.02322e+09
A0A0P0EKX2	Uncharacterized protein OS=Azospirillum brasilense GN=AMK58_13970 PE=4 SV=1	2	0.36	13.606	0.026	14.4	4.5	0.06	6.03168e+06	213335152	1.67747e+07	80.11	5.87	15.71	-1.48	3.77	-5.28	0.202584	0.00160763	0.0216555	1.87219e+06	1.28497e+07	6.03168e+06	213335152	2.1224e+08	2.35158e+08	2.09126e+07	1.55995e+07	1.67747e+07
A0A0P0EEL2	Uncharacterized protein OS=Azospirillum brasilense GN=AMK58_18750 PE=4 SV=1	5	0.039	0.126	0.306	0	0.19	0.95	8.26098e+07	3.28958e+08	2.13717e+09	26.89	13.62	66.37	-4.69	-2.98	-1.71	0.0195695	0.128789	0.020598	8.26098e+07	1.0755e+08	6.23632e+07	2.69983e+08	3.28958e+08	3.54299e+08	2.13717e+09	2.8252e+09	4.81811e+08
A0A0P0F0E3	ABC transporter substrate-binding protein OS=Azospirillum brasilense GN=AMK58_22220 PE=4 SV=1	3	0.998	3.259	0.35	36.56	28.85	1.59	1.37149e+08	3.9214e+08	1.32052e+08	19.68	5.98	21.02	0	1.7	-1.52	0.911423	0.0114676	0.0173008	9.92226e+07	1.37149e+08	1.46759e+08	430323912	3.9214e+08	3.85816e+08	1.32052e+08	9.59057e+07	1.46998e+08
A0A0P0F0C4	Diguanylate cyclase OS=Azospirillum brasilense GN=AMK58_12260 PE=4 SV=1	4	0.972	0.366	2.658	18.62	0.58	15.86	2.96203e+08	1.22072e+08	3.04852e+08	15.41	5.64	7.37	-0.04	-1.45	1.41	0.948956	0.00201544	0.00544998	2.96203e+08	3.786e+08	2.8972e+08	111456126	1.23888e+08	1.22072e+08	3.04852e+08	3.02175e+08	3.43927e+08
A0A0P0EF71	Crp/Fnr family transcriptional regulator OS=Azospirillum brasilense GN=AMK58_19895 PE=4 SV=1	2	0.953	1.632	0.494	5.05	5.04	5.7	3.72288e+07	7.53565e+07	4.55134e+07	13.6	3.72	14.57	-0.07	0.71	-1.02	0.346272	0.0181468	0.0186759	4.33851e+07	3.31432e+07	3.72288e+07	74257724	7.96334e+07	7.53565e+07	4.55134e+07	5.05248e+07	3.76452e+07
A0A0P0ES93	Uncharacterized protein OS=Azospirillum brasilense GN=AMK58_06015 PE=4 SV=1	3	2.291	0.076	21.845	64.36	0.32	33.12	1.09828e+09	3.47099e+07	3.59714e+08	25.67	75.47	56.59	1.2	-3.71	4.45	0.115699	0.0202353	0.030561	1.28984e+09	7.58248e+08	1.09828e+09	9.83638e+06	3.47099e+07	6.47369e+07	3.59714e+08	3.31001e+08	8.47182e+08
A0A0P0EVL0	3-phosphoglycerate dehydrogenase OS=Azospirillum brasilense GN=AMK58_02150 PE=4 SV=1	12	0.387	0.022	17.208	2.59	0.01	83.46	4.56219e+09	2.63874e+08	1.17869e+10	63.47	12.97	8.95	-1.37	-5.47	4.11	0.10261	0.00105462	0.0478192	4.56219e+09	5.62703e+09	1.07248e+09	2.65115e+08	2.09219e+08	2.63874e+08	1.17869e+10	1.30194e+10	1.08982e+10
A0A0N7I8A8	Uncharacterized protein OS=Azospirillum brasilense GN=AMK58_14675 PE=4 SV=1	1	0.833	0.249	4.632	6.39	0.13	28.52	2.45454e+07	6.30332e+06	2.76377e+07	32.56	12.99	11.57	-0.26	-2.01	2.21	0.855464	0.00751493	0.010292	2.45454e+07	3.79997e+07	2.07984e+07	5.29914e+06	6.88034e+06	6.30332e+06	3.14096e+07	2.76377e+07	2.49624e+07
A0A0N7I8V1	4Fe-4S ferredoxin OS=Azospirillum brasilense GN=AMK58_22695 PE=4 SV=1	30	42.46	0.606	77.512	11.82	9.2	19.22	3.17434e+10	4.4706e+08	7.37243e+08	14.39	21.62	7.18	5.41	-0.72	6.28	0.000581569	0.104445	0.00168181	3.00414e+10	3.17434e+10	3.91452e+10	6.08242e+08	4.09529e+08	4.4706e+08	7.07525e+08	8.12395e+08	7.37243e+08
A0A0P0F6I8	Uncharacterized protein OS=Azospirillum brasilense GN=AMK58_22630 PE=4 SV=1	5	1.253	0.077	11.109	14.85	0.02	14.35	8.55827e+08	5.56123e+07	7.08933e+08	22.07	27.86	8.25	0.33	-3.71	3.47	0.525796	0.00692979	0.00352722	8.55827e+08	9.10229e+08	5.8699e+08	8.52889e+07	5.56123e+07	5.28368e+07	6.20969e+08	7.26594e+08	7.08933e+08
A0A0P0FC39	Uncharacterized protein OS=Azospirillum brasilense GN=AMK58_16890 PE=4 SV=1	4	1.009	0.22	4.63	3.65	0.23	4.5	1.10197e+09	2.37288e+08	1.08197e+09	3.06	7.31	0.6	0.01	-2.19	2.21	0.545893	0.00065646	0.000710585	1.06471e+09	1.10197e+09	1.13193e+09	2.29973e+08	2.6382e+08	2.37288e+08	1.08197e+09	1.09227e+09	1.08027e+09
A0A0P0ERM0	Beta-glucosidase OS=Azospirillum brasilense GN=AMK58_23305 PE=3 SV=1	1	0.595	0.078	3.798	6.91	0.59	31.65	2.79054e+07	3.63659e+06	5.45818e+07	72.74	86.41	9.76	-0.75	-3.69	1.93	0.240801	0.0416747	0.0343017	3.67501e+07	4.36882e+06	2.79054e+07	9.6764e+06	1.46254e+06	3.63659e+06	5.45818e+07	5.66774e+07	4.69036e+07
A0A0P0FB96	Uncharacterized protein OS=Azospirillum brasilense GN=AMK58_15055 PE=4 SV=1	6	1.754	0.825	2.238	27.88	5.05	24.47	8.32567e+08	3.92442e+08	4.74596e+08	17.55	6.11	6.81	0.81	-0.28	1.16	0.0524286	0.0326769	0.0235883	8.32567e+08	7.25072e+08	1.02311e+09	3.72052e+08	4.20084e+08	3.92442e+08	4.74596e+08	5.09047e+08	4.44277e+08
A0A060DAE6	Uncharacterized protein OS=Azospirillum brasilense GN=ABAZ39_03355 PE=4 SV=1	3	0.367	1.376	0.323	5.03	25.85	4.03	2.27029e+09	7590024386	5.51432e+09	36.95	11.12	9.21	-1.45	0.46	-1.63	0.0437141	0.105307	0.0432323	3.0875e+09	1.41831e+09	2.27029e+09	7590024386	8.73719e+09	7.03882e+09	5.51432e+09	5.17576e+09	6.19395e+09
A0A060DE00	Formate dehydrogenase OS=Azospirillum brasilense GN=ABAZ39_10320 PE=4 SV=1	7	0.519	8.071	0.064	11.17	1.32	0.18	8.67019e+08	1.33621e+10	1.66727e+09	43.8	0.54	4.61	-0.94	3.01	-3.96	0.0974476	0.000152264	0.00996965	8.67019e+08	1.10786e+09	4.19151e+08	13472547872	1.33376e+10	1.33621e+10	1.66916e+09	1.66727e+09	1.53854e+09
A0A0P0FFN5	TonB-dependent receptor OS=Azospirillum brasilense GN=AMK58_26840 PE=3 SV=1	8	0.223	1.116	0.2	1.33	86.25	0.56	9.60341e+07	4.78504e+08	3.8625e+08	45.35	10.31	79.27	-2.16	0.16	-2.32	0.0409302	0.869564	0.0280265	8.6219e+07	1.8759e+08	9.60341e+07	4.31172e+08	4.78504e+08	5.30089e+08	3.8625e+08	1.02483e+09	2.10595e+08
A0A0P0EKL8	Uncharacterized protein OS=Azospirillum brasilense GN=AMK58_23760 PE=4 SV=1	3	0.593	0.017	31.869	20.35	0.01	14.05	8.33265e+08	3.40404e+07	2.30539e+09	52.61	21.26	65.41	-0.75	-5.88	4.99	0.283163	0.0256768	0.00848871	8.33265e+08	1.40852e+09	4.66313e+08	2.61466e+07	4.03708e+07	3.40404e+07	2.30539e+09	2.37539e+09	4.16501e+08
A0A0P0EQ89	Siroheme synthase OS=Azospirillum brasilense GN=AMK58_08190 PE=4 SV=1	7	1.409	0.63	2.229	1.79	0.46	0.64	3.04969e+09	1.36262e+09	2.14173e+09	2.48	2.92	1.77	0.49	-0.67	1.16	0.00399892	0.0034056	1.80533e-05	2.98159e+09	3.1331e+09	3.04969e+09	1.33792e+09	1.41629e+09	1.36262e+09	2.14173e+09	2.09076e+09	2.16422e+09
A0A0P0EWI4	Regulator OS=Azospirillum brasilense GN=AMK58_15005 PE=4 SV=1	3	0.752	1.927	0.39	1.86	3.21	1.01	1.37061e+08	3.89877e+08	1.86838e+08	6.89	11.56	7.47	-0.41	0.95	-1.36	0.0022173	0.00512174	0.00406269	1.34021e+08	1.37061e+08	1.52158e+08	328666364	4.13047e+08	3.89877e+08	1.74358e+08	1.86838e+08	2.02355e+08
A0A0P0EVG0	Uncharacterized protein OS=Azospirillum brasilense GN=AMK58_23285 PE=4 SV=1	1	1.277	0.586	2.393	14.7	0.14	8.92	3.91661e+07	1.63668e+07	3.78694e+07	14.29	22.44	20.05	0.35	-0.77	1.26	0.381053	0.0548489	0.00277717	3.72259e+07	4.83499e+07	3.91661e+07	14673065	2.22675e+07	1.63668e+07	4.18818e+07	3.78694e+07	2.79091e+07
A0A0P0EEC0	Ribonuclease P protein component OS=Azospirillum brasilense GN=rnpA PE=3 SV=1	1	0.064	1.017	0.063	0.49	66.12	0.38	9.87062e+06	147918576	1.54188e+08	86.71	28.12	73.62	-3.97	0.02	-3.99	0.230677	0.582917	0.0334032	2.07083e+07	9.87062e+06	1.96972e+06	147918576	1.56828e+08	8.8934e+07	1.64388e+07	1.54188e+08	1.57827e+08
A0A0P0F5Y8	Uncharacterized protein OS=Azospirillum brasilense GN=AMK58_23775 PE=4 SV=1	3	0.257	0.602	0.388	0.44	1.3	2.73	3.06009e+07	7.83935e+07	1.26965e+08	15.91	1.65	5.64	-1.96	-0.73	-1.37	0.00346	0.00567844	0.00819681	3.06009e+07	3.58102e+07	2.60158e+07	78940392	7.83935e+07	7.6487e+07	1.1912e+08	1.33362e+08	1.26965e+08
A0A0P0F5E8	ABC transporter ATP-binding protein OS=Azospirillum brasilense GN=AMK58_23935 PE=4 SV=1	3	0.682	2.578	0.272	8.28	13.07	0.31	2.71009e+08	9.71536e+08	3.68061e+08	21.34	2.37	38.24	-0.55	1.37	-1.88	0.0484422	0.0628514	0.00930563	2.51148e+08	2.71009e+08	3.69611e+08	948913280	9.94915e+08	9.71536e+08	3.68061e+08	3.5465e+08	6.68265e+08
A0A0P0EEQ7	2-oxoglutarate synthase OS=Azospirillum brasilense GN=AMK58_13265 PE=4 SV=1	4	0.635	1.582	0.371	2.47	18.87	1.68	1.88977e+08	5.88406e+08	3.41273e+08	12.25	13.35	27.37	-0.66	0.66	-1.43	0.0831889	0.0783533	0.00612598	1.88977e+08	2.25541e+08	1.79639e+08	471146724	6.08676e+08	5.88406e+08	2.97784e+08	3.41273e+08	4.94698e+08
A0A0P0EEB9	Flagellin OS=Azospirillum brasilense GN=AMK58_18285 PE=3 SV=1	12	1.054	0.482	2.136	10.28	0.78	19.88	1.11052e+11	5.19979e+10	1.09709e+11	12.17	3.08	3.19	0.08	-1.05	1.09	0.935732	0.000544928	0.013957	1.23594e+11	1.11052e+11	9.67378e+10	51028569598	5.19979e+10	5.41805e+10	1.09709e+11	1.05411e+11	1.12311e+11
A0A0P0ERQ7	Pyrroline-5-carboxylate reductase OS=Azospirillum brasilense GN=proC PE=3 SV=1	3	0.312	1.11	0.289	1.93	26.57	1.97	4.50447e+07	1.55703e+08	1.2037e+08	24.16	8.69	24.42	-1.68	0.15	-1.79	0.0113045	0.447321	0.00623117	3.25133e+07	4.50447e+07	5.34928e+07	133640740	1.55703e+08	1.56309e+08	1.2037e+08	1.10526e+08	1.71533e+08
A0A0P0EGX6	L-lactate permease OS=Azospirillum brasilense GN=AMK58_22700 PE=4 SV=1	9	172.523	0.841	359.488	2.87	43.53	14.11	3.69335e+10	1.22622e+08	2.04127e+08	12.89	51.66	19.63	7.43	-0.25	8.49	0.00127326	0.447398	0.00335447	3.45343e+10	3.69335e+10	4.4081e+10	2.42953e+08	9.38128e+07	1.22622e+08	2.04127e+08	2.14079e+08	1.45775e+08
A0A060DPZ0	Rubrerythrin OS=Azospirillum brasilense GN=ABAZ39_13490 PE=4 SV=1	3	0.12	1.044	0.115	0.28	3.14	0.37	2.95619e+07	2.78662e+08	2.47697e+08	39.82	4.41	5.77	-3.06	0.06	-3.13	0.00822771	0.170042	0.00992163	5.21688e+07	2.95619e+07	2.57806e+07	279068240	2.5808e+08	2.78662e+08	2.72993e+08	2.47115e+08	2.47697e+08
A0A0P0ECC4	Two-component system response regulator OS=Azospirillum brasilense GN=AMK58_07280 PE=4 SV=1	6	1.091	0.401	2.827	24.6	0.87	29.14	7.99699e+08	2.89402e+08	7.32866e+08	19.53	3.47	7.62	0.13	-1.32	1.5	0.454996	0.00217776	0.0138853	6.87585e+08	7.99699e+08	1.00766e+09	3.0272e+08	2.82873e+08	2.89402e+08	7.55473e+08	7.32866e+08	6.52049e+08
A0A0P0F519	UDP-glucose 4-epimerase OS=Azospirillum brasilense GN=AMK58_23060 PE=3 SV=1	4	2.769	0.538	5.825	39.43	5.04	45.03	1.84273e+08	40288603	6.65421e+07	40.41	14.57	12.87	1.47	-0.89	2.54	0.0603893	0.0466916	0.0139627	1.52096e+08	1.84273e+08	3.18388e+08	40288603	3.16328e+07	4.19226e+07	7.48213e+07	6.65421e+07	5.77416e+07
A0A0P0EMC7	Uncharacterized protein OS=Azospirillum brasilense GN=AMK58_06805 PE=4 SV=1	1	0.731	0.302	2.421	27.01	1.25	10.44	3.4643e+07	1.35158e+07	4.47589e+07	6.81	10.54	34.82	-0.45	-1.73	1.28	0.23201	0.0104068	0.00827576	3.4643e+07	3.74563e+07	3.27223e+07	15393126	1.25283e+07	1.35158e+07	7.18849e+07	3.79683e+07	4.47589e+07
A0A0P0FGV7	Uncharacterized protein OS=Azospirillum brasilense GN=AMK58_28810 PE=4 SV=1	3	1.508	0.513	3.343	4.94	6.36	7.61	6.79012e+08	2.03121e+08	3.96127e+08	19.41	7.06	16.42	0.59	-0.96	1.74	0.0122023	0.043551	0.0213495	4.77042e+08	6.88081e+08	6.79012e+08	2.24051e+08	1.95787e+08	2.03121e+08	3.27218e+08	4.56243e+08	3.96127e+08
A0A0P0EKM8	ABC transporter ATP-binding protein OS=Azospirillum brasilense GN=AMK58_07660 PE=4 SV=1	5	0.908	2.454	0.356	9.72	5.73	1.62	1.82108e+09	5.11378e+09	2.04266e+09	7.02	3.59	7.35	-0.14	1.3	-1.49	0.223089	0.000731003	0.0033186	1.74856e+09	1.82108e+09	2.0017e+09	5372236864	5.11378e+09	5.0129e+09	2.29175e+09	2.00622e+09	2.04266e+09
A0A0P0EJU9	ABC transporter OS=Azospirillum brasilense GN=AMK58_22215 PE=3 SV=1	1	0.689	2.244	0.315	12.81	3.66	2.15	1.4823e+07	4.7104e+07	2.09149e+07	20.57	3	1.76	-0.54	1.17	-1.67	0.0910757	0.000755491	0.0078721	1.78295e+07	1.17417e+07	1.4823e+07	49407404	4.67782e+07	4.7104e+07	2.09149e+07	2.08456e+07	2.15216e+07
A0A0N7I8X8	2-amino-thiazoline-4-carboxylic acid hydrolase OS=Azospirillum brasilense GN=AMK58_23945 PE=4 SV=1	6	0.721	1.856	0.388	0.46	0.95	0.28	5.62164e+08	1.46526e+09	7.84266e+08	25.08	5.59	14.93	-0.47	0.89	-1.36	0.0373755	0.00973094	0.0169721	5.62164e+08	5.30833e+08	8.22483e+08	1.46526e+09	1.36651e+09	1.52751e+09	7.84266e+08	7.361e+08	9.7077e+08
A0A0P0FB55	SAM-dependent methyltransferase OS=Azospirillum brasilense GN=AMK58_18150 PE=4 SV=1	9	0.472	1.987	0.245	13.25	12.93	0.29	5.14743e+08	2.09708e+09	1.33378e+09	39.16	24.16	47.45	-1.08	0.99	-2.03	0.11068	0.247417	0.00351092	5.14743e+08	8.8209e+08	4.33656e+08	2.09708e+09	2.881e+09	1.82576e+09	2.32897e+09	1.33378e+09	9.18978e+08
A0A0P0F7U3	Chemotaxis protein OS=Azospirillum brasilense GN=AMK58_11770 PE=4 SV=1	1	0.542	0.227	3.196	11.54	1.94	6.85	1.61833e+07	5.06334e+06	1.75566e+07	47.67	21.51	33.09	-0.88	-2.14	1.68	0.295646	0.0216526	0.0426351	6.98374e+06	2.06277e+07	1.61833e+07	3.98657e+06	6.16889e+06	5.06334e+06	1.75566e+07	1.74244e+07	2.98828e+07
A0A0P0EZX9	Uncharacterized protein OS=Azospirillum brasilense GN=AMK58_11115 PE=4 SV=1	3	1.5	0.451	3.17	6.95	1.6	16.01	9.82358e+08	323826401	6.5489e+08	7.28	8.59	14.48	0.58	-1.15	1.66	0.0103159	0.0201256	0.00356064	8.97998e+08	9.82358e+08	1.03866e+09	323826401	2.79701e+08	3.27671e+08	5.42273e+08	6.5489e+08	7.26451e+08
A0A0P0FE78	Uncharacterized protein OS=Azospirillum brasilense GN=AMK58_24030 PE=4 SV=1	1	7.144	0.544	13.127	128.83	38.68	14.71	3.11856e+08	2.37574e+07	1.38038e+07	83.77	92.94	83.7	2.84	-0.88	3.71	0.229445	0.666866	0.0027916	1.29243e+07	3.95367e+08	3.11856e+08	895702	4.23197e+07	2.37574e+07	1.38038e+07	9.37154e+06	4.36532e+07
A0A0N7I7C8	Uncharacterized protein OS=Azospirillum brasilense GN=AMK58_01135 PE=4 SV=1	2	0.589	1.702	0.346	0.2	33.55	3.5	7.8595e+07	2.24186e+08	1.31744e+08	10.79	27.62	5.16	-0.76	0.77	-1.53	0.0397323	0.0629184	0.0493635	9.36828e+07	7.8595e+07	7.76602e+07	159839694	2.8253e+08	2.24186e+08	1.21399e+08	1.33838e+08	1.31744e+08
A0A0P0FEX6	Uncharacterized protein OS=Azospirillum brasilense GN=AMK58_22615 PE=4 SV=1	20	0.569	0.102	4.682	2.35	0.18	27.83	3.76567e+09	7.90647e+08	7.72976e+09	26.86	1.18	15.67	-0.81	-3.29	2.23	0.0798516	0.00195599	0.0120059	4.39714e+09	2.51795e+09	3.76567e+09	7.90647e+08	7.86218e+08	8.04202e+08	7.72976e+09	8.66613e+09	6.31035e+09
A0A0N7I7Y7	50S ribosomal protein L7/L12 OS=Azospirillum brasilense GN=rplL PE=3 SV=1	4	0.341	0.821	0.457	0.89	13.98	2.88	1.60628e+10	3.87384e+10	4.71596e+10	34.99	25.2	3.8	-1.55	-0.28	-1.13	0.0501872	0.543848	0.00586035	1.57611e+10	2.79936e+10	1.60628e+10	34475103382	5.48723e+10	3.87384e+10	4.87868e+10	4.52179e+10	4.71596e+10
Q6QWB8	Putative outer membrane secretion protein-like protein OS=Azospirillum brasilense GN=AMK58_28875 PE=4 SV=1	2	0.018	0.112	0.158	0	0.04	0.22	1.55467e+08	986038914	8.42949e+09	54.71	15.84	8.41	-5.83	-3.16	-2.67	0.00804109	0.00417042	0.0144878	1.55467e+08	1.3625e+08	3.46859e+08	986038914	9.19101e+08	1.23377e+09	8.83531e+09	8.42949e+09	7.48309e+09
A0A0P0FE65	Uncharacterized protein OS=Azospirillum brasilense GN=AMK58_15100 PE=4 SV=1	2	5.885	1.666	3.528	32.58	50.9	0.14	1.34979e+09	4.23604e+08	2.29371e+08	9.8	6.41	42.55	2.56	0.74	1.82	0.0113947	0.169209	0.00359452	1.34979e+09	1.49453e+09	1.22878e+09	382228688	4.23604e+08	4.31432e+08	2.29371e+08	3.87109e+08	1.71192e+08
A0A0P0EZH2	Uncharacterized protein OS=Azospirillum brasilense GN=AMK58_12515 PE=4 SV=1	6	1.757	0.115	15.792	5.09	0.08	20.67	1.47884e+09	9.22849e+07	9.00522e+08	4.44	11.56	6.91	0.81	-3.12	3.98	0.00370496	0.000799242	0.000880142	1.45737e+09	1.58237e+09	1.47884e+09	9.22849e+07	8.79411e+07	1.09045e+08	8.01858e+08	9.00522e+08	9.10992e+08
A0A0P0F4U1	Acetyltransferase OS=Azospirillum brasilense GN=AMK58_22610 PE=4 SV=1	7	1.13	0.234	4.668	6.14	1.74	5.47	1.47929e+09	3.41084e+08	1.46502e+09	8.22	4.28	19.63	0.18	-2.1	2.22	0.794652	0.00830415	0.000940931	1.6561e+09	1.47929e+09	1.41545e+09	3.42139e+08	3.16893e+08	3.41084e+08	1.46502e+09	1.78396e+09	1.20231e+09
A0A0P0EZ82	Protein tyrosine phosphatase OS=Azospirillum brasilense GN=AMK58_12015 PE=4 SV=1	2	0.724	1.8	0.402	10.45	13.46	1.15	2.44062e+08	606506080	3.17261e+08	23.26	13.26	3.53	-0.47	0.85	-1.31	0.191838	0.0159491	0.00436323	2.44062e+08	1.98916e+08	3.1556e+08	606506080	5.19203e+08	6.78459e+08	3.36962e+08	3.17261e+08	3.17115e+08
A0A0P0EYX3	Uncharacterized protein OS=Azospirillum brasilense GN=AMK58_11195 PE=4 SV=1	3	0.889	0.293	3.036	21.28	0.52	15.72	1.4443e+08	4.68699e+07	1.59982e+08	8.82	9.74	16.52	-0.17	-1.77	1.6	0.535672	0.000923766	0.00705669	1.6636e+08	1.42281e+08	1.4443e+08	44089881	4.68699e+07	5.32199e+07	1.44607e+08	1.59982e+08	1.98397e+08
A0A0P0F9S6	Altronate hydrolase OS=Azospirillum brasilense GN=AMK58_15145 PE=4 SV=1	4	0.67	2.154	0.332	0.04	18.1	2.73	5.92999e+07	2.01514e+08	8.33812e+07	22.15	7.01	24.18	-0.58	1.11	-1.59	0.00347672	0.0251459	0.0103849	5.92999e+07	5.58481e+07	8.26922e+07	178361120	2.01514e+08	2.02294e+08	8.28108e+07	8.33812e+07	1.23541e+08
A0A0P0EM26	ABC transporter permease OS=Azospirillum brasilense GN=AMK58_05900 PE=3 SV=1	1	0.034	1.122	0.03	0.03	3.83	0.04	3.15456e+06	7.9334e+07	7.97105e+07	78.56	31.1	25.94	-4.86	0.17	-5.06	0.0329586	0.211689	0.0332974	3.92139e+06	272026	3.15456e+06	131240696	7.9334e+07	7.91237e+07	1.14042e+08	7.07164e+07	7.97105e+07
A0A0N7I7F2	Dimethylmenaquinone methyltransferase OS=Azospirillum brasilense GN=AMK58_02170 PE=4 SV=1	8	1.231	0.03	41.096	46.62	0.03	15.68	2.23959e+10	4.92838e+08	1.94611e+10	63.89	12.82	21.2	0.3	-5.06	5.36	0.694979	0.0017319	0.0220886	2.23959e+10	2.3952e+10	4.47612e+09	4.92838e+08	5.82837e+08	4.55569e+08	1.38437e+10	1.94611e+10	2.122e+10
A0A0P0EYQ1	Methyltransferase OS=Azospirillum brasilense GN=AMK58_19360 PE=3 SV=1	9	0.453	2.321	0.229	1.19	7.48	0.56	6.63441e+08	3.01331e+09	1.24928e+09	15.6	2.26	16.29	-1.14	1.21	-2.13	0.00640315	0.0117163	0.00391281	6.63441e+08	5.3949e+08	7.39594e+08	2899404921	3.01876e+09	3.01331e+09	1.24928e+09	1.23821e+09	1.63101e+09
A0A060DJ66	Uncharacterized protein OS=Azospirillum brasilense GN=ABAZ39_01680 PE=4 SV=1	5	0.739	1.593	0.423	4.65	17.08	0.41	2.83114e+09	6.31794e+09	3.8302e+09	5.11	6.16	18.32	-0.44	0.67	-1.24	0.089318	0.0640954	0.00411745	2.95709e+09	2.83114e+09	2.66958e+09	6027054280	6.80479e+09	6.31794e+09	3.78321e+09	3.8302e+09	5.15705e+09
A0A0P0EDW3	Pseudouridine synthase OS=Azospirillum brasilense GN=AMK58_11285 PE=3 SV=1	16	0.756	1.502	0.451	1.91	6.61	4.19	6.30536e+09	1.43983e+10	9.30195e+09	13.19	6.56	10.49	-0.4	0.59	-1.15	0.0169349	0.0371831	0.0141177	6.14827e+09	6.30536e+09	7.7598e+09	1.58151e+10	1.39682e+10	1.43983e+10	8.13109e+09	9.30195e+09	1.00358e+10
A0A0P0EZY3	Uncharacterized protein OS=Azospirillum brasilense GN=AMK58_13580 PE=4 SV=1	3	1.255	0.118	10.798	3.96	0.02	76.17	3.95007e+08	3.69166e+07	3.14662e+08	39.78	37.66	7.83	0.33	-3.08	3.43	0.994962	0.00909149	0.0273066	3.95007e+08	4.6116e+08	1.93843e+08	1.89701e+07	4.27062e+07	3.69166e+07	3.14662e+08	3.57807e+08	3.1203e+08
A0A0N7I8Z4	Beta-lactamase OS=Azospirillum brasilense GN=AMK58_24690 PE=3 SV=1	7	1.772	0.148	11.17	29.52	0.24	20.72	1.88953e+09	1.69162e+08	1.11572e+09	40.55	1.56	13.11	0.83	-2.76	3.48	0.0611039	0.00131004	0.00702488	1.88953e+09	1.58378e+09	3.30036e+09	1.69162e+08	1.64828e+08	1.69532e+08	1.06607e+09	1.11572e+09	1.35516e+09
A0A0P0F8Z9	Uncharacterized protein OS=Azospirillum brasilense GN=AMK58_18255 PE=4 SV=1	6	1.002	0.398	2.518	25.89	0	25.92	3.42059e+08	1.35827e+08	3.95664e+08	34.79	10.54	17.79	0	-1.33	1.33	0.998119	0.0157821	0.046317	3.42059e+08	5.86401e+08	3.2706e+08	1.35827e+08	1.28945e+08	1.57385e+08	3.41538e+08	4.8504e+08	3.95664e+08
A0A0P0EKA7	Uncharacterized protein OS=Azospirillum brasilense GN=AMK58_13565 PE=4 SV=1	4	0.76	0.22	3.307	21.85	0.32	3.78	1.56667e+08	4.35308e+07	2.06193e+08	21.1	6.76	9.44	-0.4	-2.19	1.73	0.246462	0.00277921	0.0080143	2.01802e+08	1.56667e+08	1.33748e+08	4.35308e+07	4.7369e+07	4.14966e+07	1.9808e+08	2.06193e+08	2.3635e+08
A0A0P0ENU1	Uncharacterized protein OS=Azospirillum brasilense GN=AMK58_11170 PE=4 SV=1	2	0.957	0.267	3.534	19.38	1.66	32.62	1.47184e+08	41676617	1.53839e+08	12.13	13.87	11.1	-0.06	-1.9	1.82	0.515201	0.00516971	0.013437	1.47288e+08	1.47184e+08	1.18325e+08	41676617	3.41372e+07	4.5051e+07	1.34713e+08	1.53839e+08	1.6842e+08
A0A0P0F0W2	Uncharacterized protein OS=Azospirillum brasilense GN=AMK58_01005 PE=4 SV=1	5	0.457	0.879	0.491	0.97	11.84	2.88	8.18335e+08	1.70577e+09	1.79119e+09	2.83	11.4	7.26	-1.13	-0.19	-1.03	0.00106122	0.317959	0.0113705	8.18335e+08	7.91333e+08	8.37238e+08	1411635984	1.75351e+09	1.70577e+09	1.79119e+09	1.67945e+09	1.94062e+09
A0A0P0FCX0	Uncharacterized protein OS=Azospirillum brasilense GN=AMK58_18745 PE=4 SV=1	7	0.596	1.66	0.371	5.44	4.69	0.5	3.05861e+08	8.32949e+08	5.1801e+08	5.45	3.72	16.91	-0.75	0.73	-1.43	0.0641994	0.0215408	0.00248554	2.79264e+08	3.08726e+08	3.05861e+08	8.67691e+08	8.32949e+08	8.05634e+08	5.2256e+08	5.1801e+08	3.81478e+08
A0A0P0F7H1	Uncharacterized protein OS=Azospirillum brasilense GN=AMK58_06835 PE=4 SV=1	9	1.01	0.086	11.714	0.41	0.01	2.1	8.87408e+08	8.47314e+07	9.15485e+08	39.74	31.35	5.83	0.01	-3.54	3.55	0.439359	0.00566078	0.0430667	8.87408e+08	9.92583e+08	4.2018e+08	7.46958e+07	8.47314e+07	1.31691e+08	8.76311e+08	9.82908e+08	9.15485e+08
A0A0P0F0M5	Chaperone protein ClpB OS=Azospirillum brasilense GN=clpB PE=3 SV=1	6	0.319	0.595	0.432	6.41	6.83	6.71	6.28886e+07	1.431e+08	1.97112e+08	24.32	16.35	29.45	-1.65	-0.75	-1.21	0.0573599	0.22605	0.0347126	6.28886e+07	7.04937e+07	4.28427e+07	1.17221e+08	1.63289e+08	1.431e+08	1.97112e+08	1.55089e+08	2.76652e+08
A0A0P0EFR8	Uncharacterized protein OS=Azospirillum brasilense GN=AMK58_14460 PE=4 SV=1	1	2.375	0.623	3.815	1.19	7.43	20.64	4.0945e+07	1.07339e+07	1.72399e+07	5.16	15.95	20.53	1.25	-0.68	1.93	0.0101573	0.263508	0.00858573	4.15589e+07	4.0945e+07	3.7707e+07	9563246	1.07339e+07	1.30473e+07	1.76395e+07	1.72399e+07	1.19052e+07
A0A0N7I842	Uncharacterized protein OS=Azospirillum brasilense GN=AMK58_12885 PE=4 SV=1	4	0.968	2.608	0.367	21.67	1.57	1.65	2.12546e+09	5.91514e+09	2.26827e+09	12.68	1.37	15.75	-0.05	1.38	-1.44	0.568083	0.00863224	0.00518789	2.12546e+09	2.53831e+09	1.99981e+09	5786460992	5.91514e+09	5.93504e+09	2.19562e+09	2.26827e+09	2.89854e+09
A0A0P0FEY6	(Fe-S)-binding protein OS=Azospirillum brasilense GN=AMK58_22685 PE=4 SV=1	16	9.111	1.072	8.769	13.17	4.61	35.33	2.2281e+10	2.55731e+09	2.44557e+09	18.01	10.77	1.62	3.19	0.1	3.13	0.00234743	0.188266	0.00469642	2.2281e+10	2.04094e+10	2.85748e+10	2.54096e+09	3.05576e+09	2.55731e+09	2.44557e+09	2.45861e+09	2.3847e+09
A0A0P0F757	Uncharacterized protein OS=Azospirillum brasilense GN=AMK58_05930 PE=4 SV=1	1	0.65	0.307	2.157	10.93	0.32	5.74	2.11418e+07	9.03769e+06	3.24118e+07	41.5	11.75	5.48	-0.62	-1.71	1.11	0.398538	0.00348412	0.0483238	1.73867e+07	2.11418e+07	3.70862e+07	8.06171e+06	1.01978e+07	9.03769e+06	3.24118e+07	3.25331e+07	2.94842e+07
A0A0P0E717	MarR family transcriptional regulator OS=Azospirillum brasilense GN=AMK58_00125 PE=4 SV=1	4	1.823	0.816	2.151	30.73	26.21	5.76	3.31506e+09	1771045088	2.24675e+09	14.56	11.97	23.74	0.87	-0.29	1.11	0.0730082	0.44363	0.00536232	3.31506e+09	3.13278e+09	4.09642e+09	1771045088	1.45638e+09	1.83314e+09	1.50607e+09	2.43055e+09	2.24675e+09
A0A0P0F060	Two-component system response regulator OS=Azospirillum brasilense GN=AMK58_03795 PE=4 SV=1	2	0.378	0.826	0.458	11.98	36.01	4.78	1.31367e+07	2.48505e+07	5.58593e+07	81.53	80.37	44.31	-1.4	-0.28	-1.13	0.208246	0.40547	0.0280109	2.19754e+07	1.90348e+06	1.31367e+07	47946884	5.86754e+06	2.48505e+07	5.80685e+07	5.58593e+07	2.21909e+07
A0A0N7I803	Thioesterase OS=Azospirillum brasilense GN=AMK58_11165 PE=4 SV=1	2	1.021	0.338	3.037	33.92	0.06	41.71	2.83731e+08	8.60438e+07	2.38468e+08	26.45	8.69	9.86	0.03	-1.57	1.6	0.837634	0.000462596	0.0268205	3.24497e+08	1.87806e+08	2.83731e+08	78477115	8.60438e+07	9.34192e+07	2.32524e+08	2.38468e+08	2.77833e+08
A0A0P0EGB5	Oxidoreductase OS=Azospirillum brasilense GN=AMK58_04010 PE=4 SV=1	9	1.063	0.48	2.162	12.94	0.86	21.99	2.21214e+09	9.76806e+08	2.03668e+09	13.77	4.34	1.63	0.09	-1.06	1.11	0.802844	0.000458616	0.0136504	2.21214e+09	1.77861e+09	2.32955e+09	1.02303e+09	9.76806e+08	9.38195e+08	2.08047e+09	2.03668e+09	2.01497e+09
A0A0P0FCB7	Uncharacterized protein OS=Azospirillum brasilense GN=AMK58_20760 PE=4 SV=1	3	2.497	12.23	0.159	63.47	42.59	0.09	7.91257e+07	403702020	3.24771e+07	13.83	30.39	84.25	1.32	3.61	-2.66	0.412761	0.0361035	0.0154849	6.24103e+07	7.91257e+07	8.10925e+07	403702020	2.71378e+08	5.11291e+08	1.03998e+08	2.21901e+07	3.24771e+07
A0A0P0F752	FAD-dependent oxidoreductase OS=Azospirillum brasilense GN=AMK58_25815 PE=4 SV=1	1	0.373	1.235	0.396	0.51	35.23	5.53	1.5644e+07	3.31042e+07	2.68002e+07	29.09	10.45	36.49	-1.42	0.3	-1.34	0.122367	0.33949	0.0358743	1.5644e+07	1.00048e+07	1.83741e+07	39472316	3.31042e+07	3.30954e+07	4.29617e+07	2.68002e+07	2.16493e+07
A0A0P0EKJ2	Uncharacterized protein OS=Azospirillum brasilense GN=AMK58_02765 PE=4 SV=1	11	1.493	0.129	10.159	19.8	0.39	2.21	4.7785e+09	4.70353e+08	3.43317e+09	21.24	3.74	26.14	0.58	-2.95	3.34	0.0569581	0.0059131	0.00177529	4.7785e+09	4.44134e+09	6.51771e+09	4.70353e+08	4.43791e+08	4.76428e+08	2.56056e+09	3.43317e+09	4.36541e+09
A0A060DTX1	Membrane protein OS=Azospirillum brasilense GN=ABAZ39_22185 PE=4 SV=1	6	1.497	0.449	2.675	12.64	10.52	36.42	1.14251e+10	3.59615e+09	7.88611e+09	33.05	10.68	40.06	0.58	-1.15	1.42	0.9795	0.0733275	0.0466834	1.14251e+10	1.18031e+10	6.03902e+09	4270675745	3.54186e+09	3.59615e+09	7.03368e+09	7.88611e+09	1.41399e+10
A0A0P0F668	Delta-aminolevulinic acid dehydratase OS=Azospirillum brasilense GN=AMK58_07445 PE=3 SV=1	9	1.038	0.406	2.56	0.37	1.65	9.72	2.70407e+09	1.04578e+09	2.60161e+09	4.46	15.65	6.01	0.05	-1.3	1.36	0.238785	0.015292	0.011504	2.70703e+09	2.70407e+09	2.50193e+09	1.05733e+09	7.90303e+08	1.04578e+09	2.60161e+09	2.71731e+09	2.41045e+09
A0A0P0F5R2	Uncharacterized protein OS=Azospirillum brasilense GN=AMK58_03260 PE=4 SV=1	9	0.789	0.38	2.079	7.19	0.18	10.36	6.75608e+08	3.24994e+08	8.53899e+08	15	3.04	1.63	-0.34	-1.4	1.06	0.123962	0.000105811	0.00804991	8.10756e+08	6.75608e+08	6.04934e+08	3.32313e+08	3.24994e+08	3.12859e+08	8.53899e+08	8.55781e+08	8.3094e+08
A0A0P0F545	Methylcrotonoyl-CoA carboxylase OS=Azospirillum brasilense GN=AMK58_23245 PE=4 SV=1	6	0.31	0.72	0.47	3.95	13.11	2.75	3.30753e+08	767572652	1.06623e+09	32.8	18.26	10.99	-1.69	-0.47	-1.09	0.0475917	0.135104	0.0258583	3.30753e+08	2.61003e+08	4.92044e+08	767572652	5.54934e+08	7.858e+08	1.06623e+09	1.1631e+09	9.32434e+08
A0A0P0FCK3	Transcriptional regulator OS=Azospirillum brasilense GN=AMK58_17885 PE=4 SV=1	4	1.685	0.848	2.043	1.31	2.47	3.98	1.08263e+09	516256530	6.42412e+08	2.62	7.83	5.64	0.75	-0.24	1.03	0.0011739	0.0825144	0.00558297	1.05482e+09	1.08263e+09	1.11158e+09	516256530	5.44494e+08	4.65835e+08	5.95315e+08	6.42412e+08	6.65487e+08
A0A0P0F799	Histidine kinase OS=Azospirillum brasilense GN=AMK58_14855 PE=4 SV=1	1	1.225	0.342	3.228	3.61	2.7	6.03	7.11249e+07	1.94016e+07	5.85863e+07	11.54	13.27	5.93	0.29	-1.55	1.69	0.383104	0.00783616	0.00178403	5.80545e+07	7.11249e+07	7.17409e+07	17985254	1.94016e+07	2.31673e+07	6.35448e+07	5.67016e+07	5.85863e+07
A0A0P0EUN9	Uncharacterized protein OS=Azospirillum brasilense GN=AMK58_21785 PE=4 SV=1	6	0.792	1.717	0.452	4.53	4.38	2.38	4.67753e+09	1.06371e+10	6.19548e+09	7.46	5.17	5	-0.34	0.78	-1.15	0.0169406	0.00989226	0.00586746	4.67753e+09	4.49742e+09	5.18585e+09	10350002936	1.14287e+10	1.06371e+10	6.21173e+09	5.6812e+09	6.19548e+09
A0A0P0F384	Uncharacterized protein OS=Azospirillum brasilense GN=AMK58_19885 PE=4 SV=1	8	1.001	11.46	0.103	17.75	20.67	0.17	6.96098e+07	6.09066e+08	6.9257e+07	14.1	26.58	26.49	0	3.52	-3.28	0.622762	0.00277949	0.00116926	6.96098e+07	6.10118e+07	8.08359e+07	6.09066e+08	5.90773e+08	9.2567e+08	4.66428e+07	6.9257e+07	8.0773e+07
A0A0P0F875	Uncharacterized protein OS=Azospirillum brasilense GN=AMK58_08755 PE=4 SV=1	14	0.881	0.08	12.451	44.19	0.11	9.42	3.28889e+09	2.64146e+08	2.91865e+09	58.77	18.64	23.15	-0.18	-3.64	3.64	0.475955	0.000909107	0.0255874	3.55954e+09	3.28889e+09	8.29666e+08	2.68801e+08	2.64146e+08	1.8889e+08	2.91865e+09	3.73137e+09	2.34966e+09
A0A0P0FC72	LysR family transcriptional regulator OS=Azospirillum brasilense GN=AMK58_17090 PE=4 SV=1	4	1.095	0.278	4.398	20.46	1.18	10.37	3.24777e+08	7.66538e+07	2.96684e+08	9.89	8.83	22.19	0.13	-1.85	2.14	0.400559	0.0106114	0.00485204	2.96085e+08	3.24777e+08	3.60695e+08	8.71166e+07	7.38494e+07	7.66538e+07	3.1378e+08	2.96684e+08	2.02184e+08
A0A0P0FAT9	Cobalt ABC transporter substrate-binding protein OS=Azospirillum brasilense GN=AMK58_14120 PE=4 SV=1	5	0.38	1.981	0.23	0.81	2.16	1.64	3.29178e+08	1.77415e+09	8.95804e+08	35.4	18.3	8.34	-1.4	0.99	-2.12	0.0388027	0.00996965	0.0111288	2.94202e+08	3.29178e+08	5.49517e+08	1279325144	1.81046e+09	1.77415e+09	7.74708e+08	9.00989e+08	8.95804e+08
A0A0P0EZS7	Poly(3-hydroxybutyrate) depolymerase OS=Azospirillum brasilense GN=AMK58_13180 PE=4 SV=1	2	0.9	5.045	0.249	19.96	23.85	0.54	2.27655e+07	1.00856e+08	2.09483e+07	23.16	17.78	25.08	-0.15	2.33	-2	0.853546	0.00838899	0.0206537	2.27655e+07	1.57114e+07	2.51625e+07	86211004	1.22696e+08	1.00856e+08	1.70871e+07	2.09483e+07	2.79694e+07
A0A0P0EUI3	GTPase Obg OS=Azospirillum brasilense GN=obgE PE=3 SV=1	9	0.87	1.856	0.482	15.49	5.2	2.12	1.4661e+09	3.03809e+09	1.68524e+09	3.49	5.28	29.6	-0.2	0.89	-1.05	0.295042	0.102644	0.00439548	1.55612e+09	1.4661e+09	1.46546e+09	2917817832	3.23813e+09	3.03809e+09	1.57179e+09	1.68524e+09	2.62976e+09
A0A0P0EXQ9	Carbon monoxide dehydrogenase OS=Azospirillum brasilense GN=AMK58_07550 PE=4 SV=1	13	0.064	0.171	0.402	0.09	0.87	0.5	1.44971e+08	3.6033e+08	2.50743e+09	23.69	27.55	55.52	-3.97	-2.55	-1.31	0.0130026	0.0285153	0.000879975	1.60439e+08	1.44971e+08	9.90368e+07	4.2787e+08	3.6033e+08	2.41177e+08	2.50743e+09	2.64728e+09	7.0346e+08
A0A0P0F684	Periplasmic nitrate reductase, electron transfer subunit OS=Azospirillum brasilense GN=AMK58_25325 PE=3 SV=1	4	0.67	0.089	7.485	50.31	0.7	37.74	6.84806e+08	8.97562e+07	1.02276e+09	45.69	26.83	53.51	-0.58	-3.48	2.9	0.40968	0.0304348	0.00574363	6.84806e+08	8.45668e+08	3.02321e+08	9.14852e+07	8.97562e+07	5.41807e+07	1.02276e+09	6.31371e+08	1.85758e+09
A0A0N7I7V7	Chemotaxis protein OS=Azospirillum brasilense GN=AMK58_09085 PE=4 SV=1	9	0.899	0.318	2.826	5.53	0.27	3.45	1.1527e+09	4.0269e+08	1.28928e+09	10.07	6.97	7.46	-0.15	-1.65	1.5	0.105686	0.00010247	0.0011183	1.1527e+09	1.04163e+09	1.27431e+09	3.98539e+08	4.0269e+08	4.50851e+08	1.22588e+09	1.28928e+09	1.41772e+09
A0A0P0ENY2	Ornithine aminotransferase OS=Azospirillum brasilense GN=rocD PE=3 SV=1	12	0.753	0.051	15.232	4.99	0.01	27.43	2.94135e+09	1.88886e+08	3.29178e+09	27.73	7.35	22.29	-0.41	-4.29	3.93	0.0961137	0.00239807	0.00578412	2.94135e+09	3.03126e+09	1.75209e+09	1.93103e+08	1.67937e+08	1.88886e+08	3.90763e+09	3.29178e+09	2.47464e+09
A0A0P0ED99	RNA helicase OS=Azospirillum brasilense GN=AMK58_09800 PE=4 SV=1	3	1.446	4.246	0.341	58.42	50.09	0.72	5.26196e+07	168248028	3.96282e+07	19.05	7.3	45.12	0.53	2.09	-1.55	0.65262	0.0259142	0.0128849	5.73194e+07	5.26196e+07	3.90937e+07	168248028	1.48228e+08	1.6913e+08	3.96282e+07	2.60959e+07	6.47771e+07
A0A0P0ED82	Uncharacterized protein OS=Azospirillum brasilense GN=AMK58_09665 PE=4 SV=1	3	0.535	1.26	0.425	2.94	4.41	2.57	9.63385e+07	2.2679e+08	1.80451e+08	8.75	16.56	0.56	-0.9	0.33	-1.24	0.00711589	0.278988	0.0367392	1.07516e+08	9.06307e+07	9.63385e+07	171324892	2.3604e+08	2.2679e+08	1.80451e+08	1.81928e+08	1.79999e+08
A0A0P0F5N4	MBL fold metallo-hydrolase OS=Azospirillum brasilense GN=AMK58_24540 PE=4 SV=1	3	0.611	1.275	0.479	3.66	15.04	6.5	1.38512e+08	2.8889e+08	2.40376e+08	9.05	12.94	3.54	-0.71	0.35	-1.06	0.0104094	0.0879706	0.0267964	1.56613e+08	1.31684e+08	1.38512e+08	263872284	3.39408e+08	2.8889e+08	2.40376e+08	2.41743e+08	2.26629e+08
A0A0P0ERG4	Cell division protein FtsW OS=Azospirillum brasilense GN=AMK58_03930 PE=3 SV=1	1	0.614	0.028	21.677	1.18	0.01	31.6	8.34899e+07	3.33616e+06	1.27603e+08	8.76	101.68	6.12	-0.7	-5.17	4.44	0.00484754	0.0272318	0.0388872	8.53304e+07	7.23168e+07	8.34899e+07	3.24487e+06	3.33616e+06	1.73218e+07	1.27603e+08	1.20316e+08	1.35976e+08
A0A0P0F6F4	Sulfate adenylyltransferase OS=Azospirillum brasilense GN=AMK58_08180 PE=4 SV=1	13	3.275	1.301	2.517	9.49	4.03	15.56	3.36657e+10	13375471487	1.02802e+10	13.6	1.89	6.82	1.71	0.38	1.33	0.00112941	0.0108938	0.00561666	3.36657e+10	3.79237e+10	2.88284e+10	13375471487	1.36359e+10	1.31312e+10	1.02802e+10	1.07733e+10	9.40527e+09
A0A0P0EKE3	Pyridoxal kinase PdxY OS=Azospirillum brasilense GN=pdxY PE=3 SV=1	6	1.63	0.443	3.682	21.76	0.95	27.48	1.79163e+09	4.86542e+08	1.09906e+09	3.79	40.84	31.16	0.7	-1.18	1.88	0.191651	0.00420859	0.0412937	1.85924e+09	1.72358e+09	1.79163e+09	4.25941e+08	8.74261e+08	4.86542e+08	9.94573e+08	1.72844e+09	1.09906e+09
A0A0P0EKH0	Chemotaxis protein CheA OS=Azospirillum brasilense GN=AMK58_02405 PE=4 SV=1	7	0.543	0.066	8.209	0.91	0.04	4.75	6.41668e+08	7.71629e+07	1.20771e+09	4.8	15.77	3.02	-0.88	-3.92	3.04	0.000532744	0.00103511	0.00124929	6.91656e+08	6.41668e+08	6.33459e+08	8.70433e+07	6.32471e+07	7.71629e+07	1.24006e+09	1.20771e+09	1.16741e+09
A0A0P0FGB2	Nitrate reductase OS=Azospirillum brasilense GN=napA PE=3 SV=1	25	1.214	0.058	19.285	116.65	0.38	2.59	9.35442e+09	4.45042e+08	7.70408e+09	30.52	32.21	95.67	0.28	-4.11	4.27	0.9327	0.0451208	0.00011549	9.35442e+09	1.39661e+10	7.88205e+09	4.45042e+08	7.24211e+08	4.15984e+08	7.70408e+09	5.33331e+09	3.045e+10
A0A0P0EIL1	Alpha-1,3-fucosyltransferase OS=Azospirillum brasilense GN=AMK58_20385 PE=4 SV=1	2	1.485	0.492	3.576	33.24	1.18	26.03	5.12438e+07	1.45734e+07	3.49978e+07	20.68	10.44	18.78	0.57	-1.02	1.84	0.104535	0.0200636	0.0211534	5.12438e+07	6.12695e+07	4.0223e+07	1.43285e+07	1.45734e+07	1.72221e+07	2.81933e+07	4.12668e+07	3.49978e+07
A0A0P0EES1	Uncharacterized protein OS=Azospirillum brasilense GN=AMK58_13400 PE=4 SV=1	4	0.758	0.294	2.526	1.72	2.4	23.66	3.48032e+08	1.34975e+08	4.68669e+08	14.6	10.69	12.11	-0.4	-1.77	1.34	0.0117054	0.00880385	0.0198881	3.48032e+08	3.84781e+08	2.86575e+08	137756990	1.12699e+08	1.34975e+08	4.68669e+08	4.71967e+08	3.78136e+08
A0A0P0F3H3	Methylmalonyl-CoA carboxyltransferase OS=Azospirillum brasilense GN=AMK58_18975 PE=4 SV=1	11	1.159	0.514	2.535	20.61	6.45	30.56	4.52921e+09	1.88245e+09	3.75335e+09	24.25	3.91	18.35	0.21	-0.96	1.34	0.274684	0.0290646	0.0209422	5.90072e+09	4.52921e+09	3.64333e+09	1.92982e+09	1.78663e+09	1.88245e+09	3.75335e+09	4.53885e+09	3.14356e+09
A0A0P0EQA0	Magnesium transporter OS=Azospirillum brasilense GN=AMK58_01480 PE=4 SV=1	3	0.474	1.353	0.351	4.17	2.98	2.59	6.18575e+07	1.76404e+08	1.36771e+08	16.44	6.61	3.6	-1.08	0.44	-1.51	0.0164017	0.0123987	0.0150744	7.85485e+07	6.18575e+07	5.81198e+07	170243736	1.76404e+08	1.93215e+08	1.36771e+08	1.30402e+08	1.40015e+08
A0A0P0F407	Chemotaxis protein OS=Azospirillum brasilense GN=AMK58_02375 PE=4 SV=1	6	0.632	1.18	0.475	16.71	25.36	0.77	7.92449e+08	1.66419e+09	1.41062e+09	10.31	3.52	27.23	-0.66	0.24	-1.07	0.132269	0.311697	0.00388587	7.27106e+08	7.92449e+08	8.91721e+08	1.56659e+09	1.66806e+09	1.66419e+09	1.6019e+09	9.11864e+08	1.41062e+09
A0A0P0F3P1	Transporter OS=Azospirillum brasilense GN=AMK58_01535 PE=3 SV=1	1	1.381	0.356	2.645	12.96	3.37	1.18	7.95407e+07	2.3066e+07	6.47307e+07	20.29	17.43	18.15	0.47	-1.49	1.4	0.527907	0.042113	0.0134886	7.95407e+07	8.94133e+07	5.91593e+07	30313246	2.3066e+07	2.23661e+07	5.29533e+07	6.47307e+07	7.64373e+07
A0A0P0ELE3	ABC transporter permease OS=Azospirillum brasilense GN=AMK58_14965 PE=4 SV=1	13	0.248	0.567	0.437	2.72	5.53	2.6	7.37862e+09	1.68695e+10	2.97284e+10	12.92	3.49	51.42	-2.01	-0.82	-1.19	0.120095	0.530069	0.011532	5.97693e+09	7.37862e+09	7.67033e+09	17199904736	1.68695e+10	1.6066e+10	3.42831e+10	2.97284e+10	1.02992e+10
A0A0N7I7T1	DNA-binding protein HU OS=Azospirillum brasilense GN=AMK58_07885 PE=3 SV=1	3	1.396	0.485	2.763	5.95	4.19	6.53	1.40356e+09	5.07915e+08	1.04752e+09	15.14	3.8	45.04	0.48	-1.04	1.47	0.151727	0.230821	0.00377875	1.40356e+09	1.71131e+09	1.28072e+09	5.07915e+08	5.22907e+08	4.84832e+08	1.04752e+09	1.22596e+09	4.46489e+08
A0A0P0F4V6	Peptidoglycan-binding protein OS=Azospirillum brasilense GN=AMK58_04170 PE=4 SV=1	2	0.65	0.316	2.212	4.71	1.38	3.8	5.44804e+07	2.67884e+07	8.38278e+07	32.14	28.31	45.71	-0.62	-1.66	1.15	0.956026	0.272892	0.00528678	5.44804e+07	5.09672e+07	8.85964e+07	2.40168e+07	2.67884e+07	4.00562e+07	8.38278e+07	8.48065e+07	3.15088e+07
A0A0P0E8I9	Uncharacterized protein OS=Azospirillum brasilense GN=AMK58_03210 PE=4 SV=1	4	0.911	0.211	4.314	9.42	1.02	5.68	2.08574e+09	4.92554e+08	2.29783e+09	4.95	26.05	6.58	-0.13	-2.24	2.11	0.251729	0.0122465	0.00751954	2.08574e+09	1.93286e+09	2.12469e+09	502771208	3.02667e+08	4.92554e+08	2.06259e+09	2.29783e+09	2.33255e+09
A0A0P0EXF6	Uncharacterized protein OS=Azospirillum brasilense GN=AMK58_06830 PE=4 SV=1	4	0.926	0.069	12.458	29.39	0.2	64.52	8.06411e+08	4.98659e+07	7.25189e+08	42.33	17.63	17.3	-0.11	-3.86	3.64	0.477736	0.00437451	0.0130398	8.06411e+08	8.8387e+08	3.50858e+08	6.47316e+07	4.70585e+07	4.98659e+07	7.07112e+08	9.54011e+08	7.25189e+08
A0A0P0F536	Peptide ABC transporter substrate-binding protein OS=Azospirillum brasilense GN=AMK58_23180 PE=4 SV=1	8	0.9	0.146	6.145	16.36	0.01	22.91	1.48025e+09	2.40278e+08	1.72461e+09	10.45	12.47	9.16	-0.15	-2.78	2.62	0.299853	0.000372126	0.00418167	1.48025e+09	1.76304e+09	1.47659e+09	2.84888e+08	2.24878e+08	2.40278e+08	1.9549e+09	1.72461e+09	1.64128e+09
A0A0N7I9A9	Uridine kinase OS=Azospirillum brasilense GN=AMK58_29205 PE=4 SV=1	4	0.949	0.265	3.289	1.92	0.62	13.2	8.41122e+08	2.39394e+08	8.97737e+08	13.59	6.67	1.78	-0.07	-1.92	1.72	0.267271	0.00127051	0.00208966	8.41122e+08	8.57377e+08	6.64361e+08	2.55762e+08	2.39394e+08	2.2379e+08	8.73395e+08	9.03095e+08	8.97737e+08
A0A0P0EG93	Pseudaminic acid synthase OS=Azospirillum brasilense GN=AMK58_18325 PE=4 SV=1	1	0.706	3.029	0.275	22.78	111.6	1.21	1.44139e+07	55574308	1.8349e+07	36.08	8.73	96.88	-0.5	1.6	-1.86	0.284419	0.290623	0.0322704	1.69482e+07	7.81903e+06	1.44139e+07	55574308	6.20686e+07	5.23605e+07	1.8349e+07	1.10741e+07	6.99153e+07
A0A060DLK1	Oxidoreductase OS=Azospirillum brasilense GN=ABAZ39_06525 PE=4 SV=1	4	0.227	0.932	0.316	2.53	1.35	2.27	6.46002e+08	2.04282e+09	2.18011e+09	16.52	4.9	44.28	-2.14	-0.1	-1.66	0.0237425	0.325742	0.0101949	6.46002e+08	6.8521e+08	4.94794e+08	2.04282e+09	1.87935e+09	2.05374e+09	4.25332e+09	2.01584e+09	2.18011e+09
A0A0P0F670	Uncharacterized protein OS=Azospirillum brasilense GN=AMK58_13570 PE=4 SV=1	5	1.133	0.032	42.664	75.64	0	49.29	4.32114e+09	1.01283e+08	3.81511e+09	38.41	18.9	18.33	0.18	-4.96	5.41	0.903364	0.000334544	0.0100274	5.21301e+09	4.32114e+09	2.26642e+09	9.17e+07	1.01283e+08	1.30848e+08	2.8384e+09	3.81511e+09	4.08547e+09
A0A0P0F9Z8	Arginase OS=Azospirillum brasilense GN=AMK58_20355 PE=3 SV=1	7	1.193	0.095	12.899	8.76	0.28	4.42	1.53351e+09	1.18882e+08	1.35078e+09	29.15	5.9	32.95	0.25	-3.39	3.69	0.242368	0.00710358	0.0042677	1.53351e+09	1.70719e+09	9.34087e+08	1.18882e+08	1.28518e+08	1.14621e+08	1.57165e+09	1.35078e+09	7.82762e+08
A0A0N7I7F7	Chemotaxis response regulator protein-glutamate methylesterase OS=Azospirillum brasilense GN=cheB PE=3 SV=1	3	0.432	1.059	0.408	3.39	10.75	1.33	5.65377e+07	1.3775e+08	1.28111e+08	15.15	4.13	19.67	-1.21	0.08	-1.29	0.0680927	0.362008	0.0123311	5.53332e+07	5.65377e+07	7.19871e+07	135705086	1.46573e+08	1.3775e+08	1.28111e+08	1.49184e+08	9.98978e+07
Q64I04	Cytochrome C OS=Azospirillum brasilense GN=ABAZ39_24295 PE=4 SV=1	3	1.039	0.2	5.613	3.71	0.54	9.56	1.5413e+09	2.6137e+08	1.39858e+09	11.58	9.59	7.66	0.05	-2.32	2.49	0.293166	0.00205095	0.000555311	1.5413e+09	1.71337e+09	1.35743e+09	2.57953e+08	3.0524e+08	2.6137e+08	1.5222e+09	1.39858e+09	1.3071e+09
A0A0P0EIQ4	CDP-diacylglycerol O-phosphatidyltransferase OS=Azospirillum brasilense GN=AMK58_09890 PE=3 SV=1	3	0.244	1.069	0.147	0.49	49.72	0.73	4.50505e+07	2.15945e+08	2.02051e+08	52	22.89	24.58	-2.03	0.1	-2.76	0.0214735	0.784208	0.0401746	7.41901e+07	2.45809e+07	4.50505e+07	2.04382e+08	2.15945e+08	3.05547e+08	2.87724e+08	2.02051e+08	1.84446e+08
A0A0P0F1Z6	Uncharacterized protein OS=Azospirillum brasilense GN=AMK58_17300 PE=4 SV=1	1	1.106	0.579	3.042	136.66	47.17	42.15	1.72669e+07	7.65599e+06	1.5618e+07	73.91	77.53	67.44	0.14	-0.79	1.6	0.765443	0.364961	0.038285	2.32861e+07	1.72669e+07	2.61156e+06	7.65599e+06	9.04181e+06	668547	6.78453e+06	1.5618e+07	3.01998e+07
A0A0P0EE23	IMP dehydrogenase OS=Azospirillum brasilense GN=AMK58_17755 PE=4 SV=1	26	1.064	0.366	2.771	7.03	1.28	16.58	5.7864e+09	2.08846e+09	5.71e+09	6.01	5.7	20.32	0.09	-1.45	1.47	0.302565	0.0297871	0.00437579	5.7864e+09	6.15207e+09	5.45562e+09	2.08846e+09	1.97825e+09	2.21692e+09	5.71e+09	5.78289e+09	3.93757e+09
A0A0P0F6Q7	Acyl carrier protein OS=Azospirillum brasilense GN=acpP PE=3 SV=1	2	1.061	0.503	2.11	35.18	4.32	6.45	4.31468e+08	204446928	4.06759e+08	19.16	10.68	6.66	0.09	-0.99	1.08	0.782872	0.0179224	0.00653755	4.31468e+08	5.33368e+08	3.6478e+08	204446928	2.42198e+08	2.00465e+08	4.06759e+08	3.9921e+08	4.50875e+08
A0A0P0EQY6	Citrate synthase OS=Azospirillum brasilense GN=gltA PE=3 SV=1	4	0.516	0.188	2.332	9.8	1.96	25.94	5.27185e+08	2.41075e+08	1.93671e+09	49.77	27.38	42.44	-0.96	-2.41	1.22	0.132517	0.0203769	0.0367795	9.98429e+08	3.92349e+08	5.27185e+08	3.64374e+08	2.41075e+08	2.26057e+08	1.93671e+09	2.047e+09	8.18943e+08
A0A0P0F7I0	Uncharacterized protein OS=Azospirillum brasilense GN=AMK58_06895 PE=4 SV=1	2	0.138	1.409	0.098	0.24	17.68	0.33	2.88757e+07	381697792	2.29521e+08	49.32	15.23	22.75	-2.85	0.49	-3.35	0.010424	0.0524928	0.0142603	1.70858e+07	4.75801e+07	2.88757e+07	381697792	3.92546e+08	2.93715e+08	2.29521e+08	3.16424e+08	2.08519e+08
A0A0P0E918	Chemotaxis protein OS=Azospirillum brasilense GN=AMK58_04635 PE=4 SV=1	8	1.089	2.756	0.233	13.24	20.93	3.42	1.88614e+08	803713211	2.89755e+08	51.3	0.64	35.48	0.12	1.46	-2.1	0.557514	0.0378492	0.0424331	1.0791e+08	3.15495e+08	1.88614e+08	803713211	7.98515e+08	8.0877e+08	3.39585e+08	2.89755e+08	1.59028e+08
B5ANZ3	GCN5 family acetyltransferase OS=Azospirillum brasilense GN=hpa2 PE=4 SV=1	4	1.392	0.026	33.325	0.77	0.01	13.46	1.35897e+09	4.07795e+07	9.76574e+08	8.31	40.28	42.47	0.48	-5.29	5.06	0.555015	0.00280078	0.00371047	1.35897e+09	1.18864e+09	1.39203e+09	4.07795e+07	1.91479e+07	4.59429e+07	9.76574e+08	8.49783e+08	1.79404e+09
A0A0P0EW78	Uncharacterized protein OS=Azospirillum brasilense GN=AMK58_03840 PE=4 SV=1	5	0.245	0.614	0.4	1.3	0.76	2.98	2.50598e+08	6.43026e+08	1.06889e+09	29.91	2.98	2.72	-2.03	-0.7	-1.32	0.0142228	0.000465915	0.0307709	2.50598e+08	3.84647e+08	2.24924e+08	626394688	6.64756e+08	6.43026e+08	1.02096e+09	1.06889e+09	1.07226e+09
A0A0N7I965	Uncharacterized protein OS=Azospirillum brasilense GN=AMK58_27565 PE=4 SV=1	3	1.954	0.094	17.84	11.77	0	39.09	2.19235e+09	1.20875e+08	1.17738e+09	31.65	5.78	7.24	0.97	-3.42	4.16	0.0982432	0.000512074	0.00340086	2.19235e+09	2.72492e+09	1.40024e+09	122891224	1.20875e+08	1.10192e+08	1.12219e+09	1.29217e+09	1.17738e+09
A0A0P0EI60	Thiamine-monophosphate kinase OS=Azospirillum brasilense GN=thiL PE=3 SV=1	2	0.785	1.5	0.492	5.44	4.28	0.1	8.7504e+07	173856640	1.1238e+08	18.67	4.33	2.09	-0.35	0.58	-1.02	0.265349	0.00433868	0.0444768	8.56164e+07	1.17879e+08	8.7504e+07	173856640	1.63685e+08	1.78169e+08	1.15919e+08	1.1238e+08	1.11426e+08
A0A0P0F7G1	Uncharacterized protein OS=Azospirillum brasilense GN=AMK58_06760 PE=4 SV=1	7	1.021	0.114	8.975	44.5	0.31	0.9	7.21742e+09	8.04197e+08	7.06805e+09	20.74	13.23	11.51	0.03	-3.14	3.17	0.973092	0.00361645	0.000809225	8.99403e+09	7.21742e+09	5.9444e+09	9.96077e+08	8.04197e+08	7.92453e+08	6.70156e+09	7.06805e+09	8.31796e+09
A0A0P0EG39	C4-dicarboxylate ABC transporter OS=Azospirillum brasilense GN=AMK58_15150 PE=4 SV=1	1	0.59	1.605	0.456	11.52	68.09	4.85	3.09078e+07	71646696	4.70128e+07	8.22	12.9	52.38	-0.76	0.68	-1.13	0.537047	0.320683	0.0164712	3.2652e+07	3.09078e+07	2.77186e+07	71646696	5.85907e+07	7.54624e+07	2.04892e+07	6.75039e+07	4.70128e+07
A0A0P0F5C7	Uncharacterized protein OS=Azospirillum brasilense GN=AMK58_02365 PE=4 SV=1	2	0.68	2.48	0.242	10.66	0.01	0.85	6.35786e+07	258626856	1.01637e+08	18.05	2.14	5.61	-0.56	1.31	-2.05	0.0625811	0.00194053	0.00659748	5.63697e+07	7.98338e+07	6.35786e+07	258626856	2.52094e+08	2.63067e+08	1.04281e+08	1.01637e+08	9.35315e+07
A0A0P0EUS3	Uncharacterized protein OS=Azospirillum brasilense GN=AMK58_12250 PE=4 SV=1	6	0.654	2.629	0.29	4.07	19.81	0.99	2.35808e+08	8.29991e+08	3.60343e+08	2.59	13	15.27	-0.61	1.39	-1.78	0.0794324	0.0184016	0.00286643	2.35808e+08	2.28845e+08	2.40965e+08	947434188	7.30276e+08	8.29991e+08	3.60343e+08	3.73664e+08	2.78475e+08
A0A0P0EYN6	Hydrogenase nickel incorporation protein HypB OS=Azospirillum brasilense GN=AMK58_19305 PE=4 SV=1	4	0.378	0.721	0.474	0.49	10.15	3.53	1.14898e+08	259424140	3.17782e+08	23.15	12.47	31.47	-1.4	-0.47	-1.08	0.0554232	0.0872941	0.0467219	1.22953e+08	1.14898e+08	7.73826e+07	259424140	2.19179e+08	2.81472e+08	3.17782e+08	3.03783e+08	5.17341e+08
A0A0P0EKC7	Branched-chain amino acid ABC transporter substrate-binding protein OS=Azospirillum brasilense GN=AMK58_23210 PE=4 SV=1	9	0.083	0.497	0.184	0.14	3.4	0.88	3.42072e+08	1.91063e+09	4.11056e+09	16.34	6.17	44.48	-3.59	-1.01	-2.44	0.0332281	0.288842	0.00474958	3.42072e+08	3.00019e+08	4.13734e+08	1854702360	2.08539e+09	1.91063e+09	4.11056e+09	4.1935e+09	1.60743e+09
A0A0P0F266	Uncharacterized protein OS=Azospirillum brasilense GN=AMK58_25480 PE=4 SV=1	1	14.058	1.647	10.651	28.92	1.48	0.76	1.27552e+08	1.19761e+07	8.96122e+06	14.49	42.62	36.27	3.81	0.72	3.41	0.0023791	0.0311756	0.00434638	1.25976e+08	1.61449e+08	1.27552e+08	1.17679e+07	2.34944e+07	1.19761e+07	8.96122e+06	1.42673e+07	7.20067e+06
A0A0P0E964	tRNA pseudouridine synthase B OS=Azospirillum brasilense GN=truB PE=3 SV=1	8	0.731	1.698	0.389	9.92	15.84	1.94	3.90387e+08	8.66217e+08	5.51934e+08	14.12	13.31	34.62	-0.45	0.76	-1.36	0.193684	0.20638	0.0102577	3.90387e+08	4.03624e+08	3.07881e+08	8.05774e+08	1.03745e+09	8.66217e+08	4.7449e+08	5.51934e+08	8.90436e+08
A0A0P0FC73	Helicase OS=Azospirillum brasilense GN=AMK58_20510 PE=4 SV=1	13	0.725	1.526	0.475	11.18	1.19	4.5	9.72849e+08	2049115390	1.34278e+09	14.66	1.65	16.69	-0.46	0.61	-1.07	0.137412	0.0566317	0.0151031	9.72849e+08	1.08062e+09	8.03596e+08	2049115390	2.00623e+09	2.07272e+09	1.34278e+09	1.30422e+09	1.74547e+09
A0A0P0EJV4	Histidine kinase OS=Azospirillum brasilense GN=AMK58_12505 PE=4 SV=1	3	0.05	0.17	0.278	0.14	0.69	0.62	4.27025e+07	1.53594e+08	1.01781e+09	26.12	12.51	44.19	-4.33	-2.55	-1.85	0.0143195	0.0338581	0.00474519	3.15097e+07	5.38007e+07	4.27025e+07	1.45412e+08	1.83647e+08	1.53594e+08	1.01781e+09	1.0789e+09	4.10777e+08
A0A0P0EKJ7	Molecular chaperone TorD OS=Azospirillum brasilense GN=AMK58_04315 PE=4 SV=1	2	0.2	1.924	0.104	1.67	7.67	0.07	1.85077e+07	178061360	9.64709e+07	31.42	10.28	9.25	-2.32	0.94	-3.27	0.0163366	0.0321104	0.00296803	1.85077e+07	1.58226e+07	2.8283e+07	178061360	1.58756e+08	1.95208e+08	9.25479e+07	1.10116e+08	9.64709e+07
A0A060DYM8	Uncharacterized protein OS=Azospirillum brasilense GN=ABAZ39_30390 PE=4 SV=1	5	0.88	7.097	0.124	1.87	10.98	0.1	3.99621e+07	3.26392e+08	4.61366e+07	6.13	7.23	39.46	-0.18	2.83	-3.01	0.700235	0.0148967	0.000221826	3.99621e+07	4.34745e+07	3.86501e+07	303182624	3.50438e+08	3.26392e+08	4.61366e+07	4.93766e+07	2.12932e+07
A0A0P0EU79	Uncharacterized protein OS=Azospirillum brasilense GN=AMK58_00315 PE=4 SV=1	10	1.568	0.131	10.782	4.07	0.11	16.07	2.28149e+10	2.18644e+09	1.66621e+10	17.34	9.09	17.13	0.65	-2.93	3.43	0.261787	0.000681686	0.00419224	2.28149e+10	2.61284e+10	1.83725e+10	2.11604e+09	2.18644e+09	2.50322e+09	1.41606e+10	1.66621e+10	1.99421e+10
A0A0P0F8K6	Uncharacterized protein OS=Azospirillum brasilense GN=AMK58_17490 PE=4 SV=1	2	1.79	0.625	2.441	1.92	21.03	28.02	4.14278e+07	1.93083e+07	3.50903e+07	30.77	12.78	34.76	0.84	-0.68	1.29	0.204115	0.196033	0.0205112	4.14278e+07	6.36382e+07	3.63636e+07	16974754	2.19307e+07	1.93083e+07	4.26454e+07	3.50903e+07	2.03105e+07
A0A0P0EX91	Uncharacterized protein OS=Azospirillum brasilense GN=AMK58_16465 PE=4 SV=1	8	0.118	0.267	0.286	0.86	0.97	2.94	1.09142e+08	4.59007e+08	1.57534e+09	39.7	12.66	55.65	-3.08	-1.91	-1.81	0.0277871	0.210315	0.0291465	1.09142e+08	2.03822e+08	1.0633e+08	3.81802e+08	4.59007e+08	4.91153e+08	1.57534e+09	1.72056e+09	4.50809e+08
A0A0P0F2Q7	Formyl-CoA:oxalate CoA-transferase OS=Azospirillum brasilense GN=frc PE=3 SV=1	1	0.519	1.762	0.365	4.74	28.58	1.17	1.04002e+07	3.00974e+07	2.00291e+07	9.86	13.94	35.77	-0.95	0.82	-1.45	0.281559	0.094477	0.0124531	9.57103e+06	1.04002e+07	1.1636e+07	36854684	2.84953e+07	3.00974e+07	2.09105e+07	2.00291e+07	9.98105e+06
A0A0P0F5V0	Mannosyltransferase OS=Azospirillum brasilense GN=AMK58_06595 PE=4 SV=1	1	0.567	1.382	0.347	7.04	1.88	6.36	3.67471e+07	103526832	6.48547e+07	34.3	11.65	11.17	-0.82	0.47	-1.53	0.112923	0.0229213	0.049801	1.95209e+07	3.67471e+07	4.00019e+07	103526832	1.0583e+08	8.49781e+07	7.58888e+07	6.48547e+07	6.15019e+07
B5ANZ6	Heat-shock protein OS=Azospirillum brasilense GN=dnaK PE=4 SV=1	8	1.038	5.729	0.166	9.29	24.21	0.39	3.23653e+08	1954810032	3.32224e+08	8.43	2.23	29.88	0.05	2.52	-2.59	0.573451	0.0086146	0.00116534	3.23653e+08	3.44987e+08	2.91376e+08	1954810032	1.90335e+09	1.9898e+09	2.93302e+08	3.32224e+08	5.04862e+08
A0A0P0F7Y8	Aminotransferase OS=Azospirillum brasilense GN=AMK58_12110 PE=3 SV=1	13	0.612	1.52	0.403	8.09	6.34	0.54	1.56666e+09	3.89068e+09	2.55964e+09	15.53	5.17	4.05	-0.71	0.6	-1.31	0.050947	0.0183526	0.00558185	1.41037e+09	1.56666e+09	1.9049e+09	3582806726	3.89068e+09	3.94916e+09	2.697e+09	2.55964e+09	2.49162e+09
A0A0P0EIH1	Cell envelope biogenesis protein OmpA OS=Azospirillum brasilense GN=AMK58_09245 PE=3 SV=1	7	1.221	0.396	3.082	9.87	0.7	14.81	1.30175e+11	42240050211	1.08885e+11	11.41	9.45	5.17	0.29	-1.34	1.62	0.267926	0.000795694	0.012335	1.30175e+11	1.41855e+11	1.12763e+11	42240050211	4.18504e+10	4.93151e+10	1.06573e+11	1.08885e+11	117466444258
A0A0P0F753	Regulator OS=Azospirillum brasilense GN=AMK58_14610 PE=4 SV=1	1	0.828	0.216	3.272	14.78	0.02	41.95	3.70015e+07	11306926	4.93449e+07	38.75	5.49	22.28	-0.27	-2.21	1.71	0.522381	0.014011	0.0378495	3.70015e+07	5.89374e+07	2.78288e+07	11306926	1.0625e+07	1.18592e+07	5.233e+07	4.93449e+07	3.3627e+07
A0A0P0ESS0	Uncharacterized protein OS=Azospirillum brasilense GN=AMK58_18710 PE=4 SV=1	3	0.579	1.258	0.46	1.98	3.13	4.35	2.16091e+08	4.69885e+08	3.3686e+08	11.09	8.22	6.68	-0.79	0.33	-1.12	0.0220387	0.0233255	0.0199156	2.33717e+08	1.87098e+08	2.16091e+08	407086120	4.72344e+08	4.69885e+08	3.30575e+08	3.3686e+08	3.73513e+08
A0A060DMM6	Nitrogen fixation protein FixU OS=Azospirillum brasilense GN=ABAZ39_09950 PE=4 SV=1	1	0.424	0.865	0.407	5.39	19.93	0.75	4.61657e+07	9.3623e+07	1.08793e+08	21.33	12.56	9.6	-1.24	-0.21	-1.3	0.0342236	0.31448	0.0259239	4.61657e+07	5.51655e+07	3.57002e+07	113541216	9.3623e+07	9.059e+07	1.08793e+08	1.08175e+08	1.27566e+08
A0A0P0EW29	Uncharacterized protein OS=Azospirillum brasilense GN=AMK58_14010 PE=4 SV=1	5	0.979	33.291	0.024	33.3	6.8	0.01	1.15179e+08	5.24797e+09	1.53679e+08	85.62	4.43	21.61	-0.03	5.06	-5.41	0.619615	0.00160206	0.0166893	1.15179e+08	1.02353e+08	4.27394e+08	4881446396	5.24797e+09	5.29875e+09	1.53679e+08	1.04554e+08	1.59166e+08
A0A0N7I8X1	Uncharacterized protein OS=Azospirillum brasilense GN=AMK58_23625 PE=4 SV=1	3	0.335	0.979	0.342	4.5	17.17	2.91	4.45141e+07	1.10082e+08	1.28347e+08	33.91	10.24	15.19	-1.58	-0.03	-1.55	0.0708737	0.735737	0.0444527	4.45141e+07	3.1342e+07	6.24944e+07	130126576	1.10082e+08	1.08921e+08	1.32971e+08	1.28347e+08	9.92969e+07
A0A0P0F100	Sulfate transporter OS=Azospirillum brasilense GN=AMK58_04285 PE=4 SV=1	11	2.346	0.995	2.453	25.78	30.31	5.82	8.18924e+09	3.24916e+09	3.264e+09	5.07	6.75	30.83	1.23	-0.01	1.29	0.0344803	0.967197	0.00211868	8.18924e+09	7.65718e+09	8.46533e+09	3014459163	3.24916e+09	3.45113e+09	2.32408e+09	3.264e+09	4.36798e+09
A0A0P0EXV6	Anthranilate synthase OS=Azospirillum brasilense GN=AMK58_05365 PE=4 SV=1	24	7.975	0.278	24.405	11.31	1.74	30.48	9.31511e+09	4.25276e+08	1.37175e+09	36.51	6.7	28.41	3	-1.85	4.61	0.00113995	0.0181907	0.0031726	9.31511e+09	8.24542e+09	1.57379e+10	3.81681e+08	4.25276e+08	4.33022e+08	1.37175e+09	1.03387e+09	1.83351e+09
A0A0P0FH90	Acetylornithine deacetylase OS=Azospirillum brasilense GN=AMK58_27190 PE=3 SV=1	2	0.542	1.172	0.479	5.98	5.19	6.31	8.24837e+07	1.72177e+08	1.36564e+08	16.24	6.87	7.44	-0.88	0.23	-1.06	0.0285749	0.0477835	0.0281378	8.81213e+07	6.38643e+07	8.24837e+07	155167012	1.7721e+08	1.72177e+08	1.32344e+08	1.36564e+08	1.52177e+08
A0A0P0F8F6	2-oxoglutarate synthase OS=Azospirillum brasilense GN=AMK58_13260 PE=4 SV=1	8	0.245	1.037	0.206	1.46	2.64	0.75	1.90845e+08	8.50439e+08	7.88168e+08	18.38	6.33	3.66	-2.03	0.05	-2.28	0.0074438	0.255463	0.00632374	1.90845e+08	2.24591e+08	1.5475e+08	924401968	8.17611e+08	8.50439e+08	7.804e+08	7.88168e+08	8.34663e+08
A0A0P0FCM0	Oxidoreductase OS=Azospirillum brasilense GN=AMK58_22690 PE=4 SV=1	11	68.015	0.907	82.509	35.32	37.46	54.39	1.33012e+10	1.95669e+08	2.15816e+08	36.16	41.52	6.57	6.09	-0.14	6.37	0.00213849	0.928193	0.00455154	1.33012e+10	1.15073e+10	2.20673e+10	3.15833e+08	1.39466e+08	1.95669e+08	1.95563e+08	2.221e+08	2.15816e+08
A0A0P0F8P9	Uncharacterized protein OS=Azospirillum brasilense GN=AMK58_09965 PE=4 SV=1	7	0.106	0.403	0.172	0.79	5.5	2.3	1.56788e+08	9.97424e+08	2.47669e+09	54.17	14.31	64.75	-3.24	-1.31	-2.54	0.0174273	0.575868	0.0400777	1.56788e+08	2.61491e+08	8.1733e+07	911220232	9.97424e+08	1.20009e+09	2.9339e+09	2.47669e+09	5.22764e+08
A0A0P0FEE1	Acetyl/propionyl-CoA carboxylase subuit alpha OS=Azospirillum brasilense GN=AMK58_18970 PE=4 SV=1	14	0.945	0.5	2.882	3.37	0.92	20.15	5.7924e+09	2.11594e+09	4.85801e+09	35.51	9.99	20.11	-0.08	-1	1.53	0.594158	0.0295145	0.0354565	7.95455e+09	5.7924e+09	3.80158e+09	2.42946e+09	2.00954e+09	2.11594e+09	4.85801e+09	6.13095e+09	4.12889e+09
A0A0N7I8K7	ABC transporter permease OS=Azospirillum brasilense GN=AMK58_19150 PE=4 SV=1	8	3.218	1.344	2.289	26.26	20.62	6.85	1.09207e+09	6.07721e+08	4.12404e+08	25.75	17.74	31.21	1.69	0.43	1.19	0.0101843	0.178675	0.0170262	1.63782e+09	1.09207e+09	1.05852e+09	684037988	4.77177e+08	6.07721e+08	5.08956e+08	4.12404e+08	2.64127e+08
A0A0P0FA63	ABC transporter OS=Azospirillum brasilense GN=AMK58_13700 PE=4 SV=1	7	0.91	1.841	0.494	9.01	9.67	0.28	9.65994e+08	1954768584	1.06194e+09	21.45	4.73	2.88	-0.14	0.88	-1.02	0.299084	0.00528072	0.0171053	9.65994e+08	6.61642e+08	1.00581e+09	1954768584	1.83879e+09	2.01973e+09	1.06194e+09	1.09108e+09	1.03005e+09
A0A0N7I7K3	Mandelate racemase OS=Azospirillum brasilense GN=AMK58_04450 PE=3 SV=1	7	0.794	0.253	3.38	3.42	0.66	15.36	1.42335e+09	4.30511e+08	1.77473e+09	9.59	3.19	6.83	-0.33	-1.99	1.76	0.236849	0.000956792	0.00274736	1.42335e+09	1.62833e+09	1.35822e+09	4.21079e+08	4.30511e+08	4.48259e+08	1.79185e+09	1.58087e+09	1.77473e+09
A0A0N7I7K0	Formate dehydrogenase OS=Azospirillum brasilense GN=AMK58_04325 PE=3 SV=1	46	0.645	8.944	0.072	4.91	0.89	0.07	3.9327e+09	5.4562e+10	6.10054e+09	48.92	1.78	8.49	-0.63	3.16	-3.79	0.147561	0.000364354	0.0138169	3.9327e+09	4.38917e+09	1.43387e+09	5.4562e+10	5.60579e+10	5.42161e+10	6.10054e+09	6.30582e+09	5.35156e+09
A0A0P0F0L9	LacI family transcriptional regulator OS=Azospirillum brasilense GN=AMK58_14110 PE=4 SV=1	1	1.354	0.615	2.257	3.81	8.79	11.88	2.59369e+07	1.14935e+07	1.95301e+07	6.05	33.61	4.82	0.44	-0.7	1.17	0.00919121	0.125284	0.0423984	2.78391e+07	2.46987e+07	2.59369e+07	18513464	1.0133e+07	1.14935e+07	2.0567e+07	1.95301e+07	1.86822e+07
A0A0P0EUX8	Enoyl-CoA hydratase OS=Azospirillum brasilense GN=AMK58_22225 PE=4 SV=1	5	1.211	2.576	0.47	0.19	14.28	3.17	2.63097e+08	559704508	2.17252e+08	10.92	4.56	10.39	0.28	1.37	-1.09	0.000349053	0.00847286	0.0142741	2.63097e+08	2.37628e+08	2.95427e+08	559704508	5.59722e+08	5.16655e+08	2.17252e+08	1.9817e+08	2.43641e+08
A0A0P0F6G6	Alanine racemase OS=Azospirillum brasilense GN=AMK58_24845 PE=3 SV=1	2	4.747	1.235	3.651	88.81	40.44	7.8	9.44737e+07	2.45839e+07	1.42108e+07	65.01	50.51	30.57	2.25	0.3	1.87	0.102781	0.385775	0.0272159	9.44737e+07	1.39365e+08	2.70499e+07	2.45839e+07	3.81743e+07	1.2765e+07	1.99033e+07	1.08391e+07	1.42108e+07
A0A0P0F9X2	ATP-binding protein OS=Azospirillum brasilense GN=AMK58_13035 PE=4 SV=1	2	0.747	1.836	0.429	4.55	0.21	4.96	4.6679e+07	1.47803e+08	8.04841e+07	29.46	25.43	14.56	-0.42	0.88	-1.22	0.132117	0.0182539	0.0471809	6.47859e+07	4.6679e+07	3.61266e+07	151138376	9.21349e+07	1.47803e+08	8.21826e+07	6.24692e+07	8.04841e+07
A0A0P0E796	tRNA-2-methylthio-N(6)-dimethylallyladenosine synthase OS=Azospirillum brasilense GN=miaB PE=3 SV=1	5	0.622	1.425	0.479	16.03	34.9	3.02	3.57865e+08	753324204	5.75402e+08	18.2	6.21	29.56	-0.69	0.51	-1.06	0.281308	0.265731	0.0264801	4.77227e+08	3.57865e+08	3.48451e+08	753324204	8.19673e+08	7.27344e+08	4.28049e+08	5.75402e+08	7.77542e+08
A0A0P0FDT0	Uncharacterized protein OS=Azospirillum brasilense GN=AMK58_20750 PE=4 SV=1	2	2.106	0.209	10.055	69.57	1.6	27.83	3.00095e+07	3.67421e+06	2.47271e+07	34.57	41.1	50.93	1.07	-2.26	3.33	0.168843	0.0132211	0.00407617	5.20861e+07	3.00095e+07	2.95874e+07	5179976	3.67421e+06	2.16184e+06	2.47271e+07	2.68424e+07	8.2813e+06
A0A0N7I8I8	DUF465 domain-containing protein OS=Azospirillum brasilense GN=AMK58_18270 PE=4 SV=1	2	0.222	0.678	0.359	2.93	30.77	1.65	4.20518e+07	117200572	1.67939e+08	45.86	16.08	53.28	-2.17	-0.56	-1.48	0.129467	0.441147	0.028123	4.20518e+07	3.73027e+07	8.22749e+07	117200572	1.13818e+08	1.50851e+08	3.15475e+08	1.67939e+08	1.10939e+08
A0A0P0EKB4	Uncharacterized protein OS=Azospirillum brasilense GN=AMK58_28870 PE=4 SV=1	2	5.219	1.169	3.244	63.65	17.57	31.86	1.7235e+08	5.31254e+07	4.65337e+07	29.47	5.98	63.59	2.38	0.23	1.7	0.0743517	0.364111	0.0251548	1.38596e+08	2.45542e+08	1.7235e+08	54416480	4.84966e+07	5.31254e+07	4.65337e+07	4.70456e+07	9.09463e+06
A0A0P0F1X1	Cytochrome C OS=Azospirillum brasilense GN=AMK58_17160 PE=4 SV=1	5	1.458	0.221	6.788	19.21	0.2	25.14	5.38879e+10	7.80066e+09	3.45249e+10	34.07	2.02	23.19	0.54	-2.18	2.76	0.0523378	0.0107877	0.0158451	5.38879e+10	6.05296e+10	2.94898e+10	7939087636	7.62449e+09	7.80066e+09	3.69478e+10	3.45249e+10	2.32298e+10
A0A0P0EXV0	Hemolysin D OS=Azospirillum brasilense GN=AMK58_17780 PE=3 SV=1	4	1.267	0.347	3.652	18.1	2.83	52.76	5.93318e+08	1.6246e+08	4.77801e+08	9.36	36.8	6.45	0.34	-1.53	1.87	0.0883248	0.0277188	0.0369844	5.86518e+08	5.93318e+08	6.90883e+08	271109578	1.6246e+08	1.39525e+08	5.2719e+08	4.6818e+08	4.77801e+08
A0A0P0ED70	RNA polymerase sigma factor RpoH OS=Azospirillum brasilense GN=rpoH PE=3 SV=1	8	0.861	1.735	0.496	6.48	7.3	0.37	9.07155e+08	1.82788e+09	1.04388e+09	12.63	7.04	2.44	-0.22	0.8	-1.01	0.201027	0.00283633	0.00276629	1.0467e+09	9.07155e+08	8.15137e+08	1.90741e+09	1.82788e+09	1.65947e+09	1.04388e+09	1.05324e+09	1.00569e+09
A0A0N7I7S2	ABC transporter permease OS=Azospirillum brasilense GN=AMK58_07480 PE=4 SV=1	13	0.047	0.177	0.232	0.08	0.7	0.95	2.80642e+08	1.24134e+09	7.73797e+09	20.13	6.85	56.77	-4.4	-2.49	-2.11	0.0198971	0.082014	0.00828464	2.80642e+08	3.91043e+08	2.80217e+08	1.37277e+09	1.24134e+09	1.20754e+09	7.73797e+09	8.23628e+09	2.08375e+09
A0A0P0FE23	RND transporter OS=Azospirillum brasilense GN=AMK58_27475 PE=3 SV=1	11	0.898	0.441	2.12	8.42	3.07	23.03	6.83575e+09	3.03785e+09	6.20232e+09	22.31	8.28	17.48	-0.16	-1.18	1.08	0.954975	0.00728694	0.0376059	8.53057e+09	5.44027e+09	6.83575e+09	2732436276	3.03785e+09	3.22418e+09	6.20232e+09	6.06015e+09	8.19229e+09
A0A060DA54	Chemotaxis protein CheY OS=Azospirillum brasilense GN=ABAZ39_02705 PE=4 SV=1	4	0.849	0.08	11.045	17.28	0.06	3.05	6.9393e+09	6.41099e+08	8.17815e+09	10.4	5.69	8.97	-0.24	-3.64	3.47	0.223603	0.000391809	0.00158253	5.82451e+09	6.9393e+09	7.08098e+09	6.88344e+08	6.1559e+08	6.41099e+08	8.56986e+09	8.17815e+09	7.18243e+09
A0A0N7I885	Excinuclease ABC subunit A OS=Azospirillum brasilense GN=AMK58_11210 PE=4 SV=1	4	1.231	0.207	6.729	12.46	0.07	1.63	1.24196e+09	1.86133e+08	1.00922e+09	19.59	11.49	8.63	0.3	-2.27	2.75	0.0749663	0.000842273	0.00154836	1.24196e+09	1.50399e+09	1.01345e+09	1.82571e+08	2.23519e+08	1.86133e+08	1.00922e+09	1.06765e+09	8.99106e+08
B5ANZ4	Isomerase OS=Azospirillum brasilense GN=AMK58_06025 PE=4 SV=1	3	1.546	0.043	20.055	36.55	0.03	69.4	1.0967e+09	5.46838e+07	7.43608e+08	18.36	40.08	60.28	0.63	-4.54	4.33	0.432125	0.0324439	0.0135261	1.14961e+09	8.03189e+08	1.0967e+09	3.20252e+07	7.52933e+07	5.46838e+07	7.43608e+08	4.16787e+08	1.43973e+09
A0A0P0E9Y0	Cysteine synthase OS=Azospirillum brasilense GN=AMK58_07695 PE=4 SV=1	12	1.608	0.807	2.002	11.58	7.94	0.67	1.64436e+10	7.98307e+09	1.02263e+10	3.09	2.1	14.06	0.69	-0.31	1	0.0342158	0.163345	0.000753888	1.58941e+10	1.64436e+10	1.69061e+10	7.93921e+09	8.2512e+09	7.98307e+09	1.07218e+10	1.02263e+10	8.15127e+09
A0A0N7I8P2	Uncharacterized protein OS=Azospirillum brasilense GN=AMK58_20735 PE=4 SV=1	1	5.785	0.598	8.048	43.96	10.28	22.8	1.1618e+08	1.34099e+07	2.24418e+07	25.1	6.92	48.67	2.53	-0.74	3.01	0.0329694	0.597812	0.00600718	1.1618e+08	1.51059e+08	9.13299e+07	14435205	1.25727e+07	1.34099e+07	8.54822e+06	2.61128e+07	2.24418e+07
A0A0N7I904	ABC transporter ATP-binding protein OS=Azospirillum brasilense GN=livF PE=4 SV=1	8	0.852	1.726	0.438	0.79	9.01	3.32	1.10317e+09	2434029312	1.41051e+09	13.39	3.87	5.51	-0.23	0.79	-1.19	0.101413	0.00885774	0.0126425	9.42163e+08	1.10317e+09	1.23431e+09	2434029312	2.51785e+09	2.33042e+09	1.41051e+09	1.29456e+09	1.43788e+09
A0A0P0EAR1	Heat-shock protein OS=Azospirillum brasilense GN=AMK58_10240 PE=3 SV=1	2	0.338	6.396	0.057	0.75	26.61	0.07	1.85294e+07	5.27827e+08	5.12296e+07	47.08	38.38	47.51	-1.57	2.68	-4.14	0.000935957	0.0279165	0.0142048	1.85294e+07	1.40657e+07	3.39738e+07	3.27687e+08	7.34572e+08	5.27827e+08	5.12296e+07	4.35624e+07	1.00565e+08
A0A060DFZ1	Protein-export protein SecB OS=Azospirillum brasilense GN=secB PE=3 SV=1	3	1.259	0.314	4.466	23.24	0.57	15.1	6.45328e+08	1.44492e+08	7.99821e+08	29.18	40.68	61.17	0.33	-1.67	2.16	0.813815	0.0771623	0.00211258	6.09411e+08	1.00709e+09	6.45328e+08	1.19561e+08	2.51062e+08	1.44492e+08	1.56304e+09	7.99821e+08	4.43055e+08
A0A0P0FAH1	Restriction endonuclease OS=Azospirillum brasilense GN=AMK58_06795 PE=4 SV=1	7	0.908	0.219	4.143	13.72	0.23	8.86	7.267e+08	1.81495e+08	8.52252e+08	15.61	6.2	9.61	-0.14	-2.19	2.05	0.31846	0.000246845	0.0059607	7.267e+08	7.7343e+08	5.68093e+08	1.65509e+08	1.86679e+08	1.81495e+08	7.19888e+08	8.52252e+08	8.56831e+08
A0A0P0ECH3	Amino acid ABC transporter substrate-binding protein OS=Azospirillum brasilense GN=AMK58_07645 PE=4 SV=1	14	0.087	1.957	0.045	0.34	0.11	0.09	3.74773e+09	8.30758e+10	4.29124e+10	23.86	8.64	8.07	-3.52	0.97	-4.46	0.00522424	8.36337e-05	0.00327815	3.00549e+09	4.83822e+09	3.74773e+09	95815502336	8.30758e+10	8.24944e+10	4.8922e+10	4.24489e+10	4.29124e+10
A0A0N7I8L2	A/G-specific adenine glycosylase OS=Azospirillum brasilense GN=AMK58_19380 PE=4 SV=1	3	1.043	0.401	2.964	3.39	3.77	2.54	7.47117e+08	2.61436e+08	6.51317e+08	11.04	7.58	10.12	0.06	-1.32	1.57	0.245524	0.0119375	0.011191	6.26177e+08	7.74842e+08	7.47117e+08	287441832	2.61436e+08	2.47832e+08	6.00323e+08	6.51317e+08	7.33037e+08
A0A0P0EWE0	Cytokinin riboside 5'-monophosphate phosphoribohydrolase OS=Azospirillum brasilense GN=AMK58_02530 PE=3 SV=1	5	1.39	0.6	2.709	18.71	2.04	14.66	2.13492e+09	8.19277e+08	1.36524e+09	15.46	7.81	7.85	0.47	-0.74	1.44	0.067437	0.0233861	0.0152244	1.65802e+09	2.24254e+09	2.13492e+09	8.19277e+08	8.27732e+08	7.17098e+08	1.36524e+09	1.32868e+09	1.53607e+09
A0A0P0EPW7	Uncharacterized protein OS=Azospirillum brasilense GN=AMK58_13545 PE=4 SV=1	15	1.399	0.07	17.416	48.47	0.06	36.22	4.16483e+09	2.0608e+08	2.94258e+09	55.56	11.04	15.42	0.48	-3.84	4.12	0.999546	0.00370098	0.0267384	4.16483e+09	4.19615e+09	1.13478e+09	2.39136e+08	1.93635e+08	2.0608e+08	2.24419e+09	3.00033e+09	2.94258e+09
A0A0P0F7B3	Oxidoreductase OS=Azospirillum brasilense GN=AMK58_26150 PE=4 SV=1	2	0.381	1.268	0.34	5.87	17.29	5.31	4.26766e+07	1.34872e+08	1.12119e+08	30.38	16.06	5.66	-1.39	0.34	-1.56	0.0449248	0.0763496	0.0404403	4.26766e+07	3.2917e+07	6.00383e+07	125636956	1.69295e+08	1.34872e+08	1.12119e+08	1.19035e+08	1.06326e+08
A0A0P0EPV6	Magnesium/cobalt efflux protein OS=Azospirillum brasilense GN=AMK58_00715 PE=4 SV=1	6	0.499	1.335	0.346	1.75	19.53	1.43	3.20497e+08	8.92142e+08	6.50907e+08	11.92	7.15	15.62	-1	0.42	-1.53	0.0337762	0.131641	0.0033906	3.20497e+08	3.40245e+08	2.68716e+08	857415364	9.83559e+08	8.92142e+08	6.42182e+08	6.50907e+08	8.38703e+08
A0A0P0EVK1	Transcriptional regulator OS=Azospirillum brasilense GN=AMK58_00725 PE=4 SV=1	9	0.561	16.101	0.051	4.15	28.93	0.14	2.54189e+09	5.33283e+10	3.50857e+09	66.09	5.82	24.5	-0.83	4.01	-4.31	0.775761	0.003547	0.016612	2.54189e+09	1.7939e+09	6.09508e+09	50275888720	5.64918e+10	5.33283e+10	4.52951e+09	3.50857e+09	2.77131e+09
A0A0P0EUG9	Protein tyrosine phosphatase OS=Azospirillum brasilense GN=AMK58_18015 PE=4 SV=1	2	0.651	1.695	0.384	11.79	1.16	0.83	1.23367e+08	321314352	2.00336e+08	14.95	3.74	12.84	-0.62	0.76	-1.38	0.0715618	0.0314595	0.00459256	1.23367e+08	1.54839e+08	1.18404e+08	321314352	3.42194e+08	3.20614e+08	1.89578e+08	2.00336e+08	2.40763e+08
A0A0P0FAG2	MBL fold metallo-hydrolase OS=Azospirillum brasilense GN=AMK58_06190 PE=4 SV=1	11	0.869	0.155	5.351	1.89	0.37	4.84	2.34021e+09	4.25183e+08	2.74643e+09	4.02	12.06	3.38	-0.2	-2.69	2.42	0.0162349	0.0022496	0.00272083	2.34021e+09	2.27535e+09	2.46228e+09	4.52075e+08	4.25183e+08	3.55989e+08	2.6475e+09	2.74643e+09	2.83259e+09
A0A0P0EX48	ABC transporter substrate-binding protein OS=Azospirillum brasilense GN=AMK58_26075 PE=3 SV=1	3	0.461	3.146	0.215	2.74	8.34	0.61	3.72992e+07	1.95431e+08	5.88042e+07	28.47	17.2	47	-1.12	1.65	-2.22	0.0645	0.0266849	0.00943858	4.85391e+07	2.71082e+07	3.72992e+07	225924744	1.95431e+08	1.59405e+08	1.15324e+08	5.88042e+07	5.06614e+07
A0A0P0EZM0	Basal-body rod modification protein FlgD OS=Azospirillum brasilense GN=AMK58_10190 PE=3 SV=1	4	0.414	1.538	0.284	10.31	65.01	0.64	9.57684e+07	3.18834e+08	2.31587e+08	30.35	26.54	33.27	-1.27	0.62	-1.82	0.172377	0.324272	0.00409909	9.57684e+07	5.86308e+07	1.10723e+08	356096912	2.06355e+08	3.18834e+08	2.31587e+08	2.39002e+08	1.21719e+08
A0A0P0ESG5	Isoquinoline 1-oxidoreductase OS=Azospirillum brasilense GN=AMK58_26335 PE=4 SV=1	3	0.469	2.476	0.189	6.57	6.63	1.25	4.68544e+07	250848400	9.98721e+07	64.07	1.77	6.46	-1.09	1.31	-2.4	0.208877	0.00105623	0.0491911	3.63313e+07	4.68544e+07	1.13948e+08	250848400	2.47276e+08	2.56121e+08	9.69775e+07	9.98721e+07	1.09574e+08
A0A0P0EGH6	Uncharacterized protein OS=Azospirillum brasilense GN=AMK58_04345 PE=4 SV=1	3	0.416	12.611	0.038	7.12	19.65	0.08	7.62969e+07	1827316216	1.42667e+08	40.56	5.94	26.25	-1.26	3.66	-4.72	0.176668	0.00251481	0.00562391	1.0288e+08	7.62969e+07	4.29417e+07	1827316216	2.00474e+09	1.79912e+09	1.07474e+08	1.83269e+08	1.42667e+08
A0A0P0F111	Polyphosphate kinase OS=Azospirillum brasilense GN=AMK58_05655 PE=4 SV=1	10	0.154	0.565	0.273	0.19	2.41	3.74	5.67165e+08	2.07162e+09	3.67234e+09	42.01	11.7	30.62	-2.69	-0.82	-1.87	0.00248367	0.0683554	0.0225754	5.67165e+08	7.57105e+08	3.0332e+08	2.07547e+09	2.07162e+09	1.67992e+09	3.67234e+09	3.86178e+09	2.07623e+09
