# Supplementary material for: The Azospirillum brasilense Core Chemotaxis Proteins CheA1 and CheA4 Link Chemotaxis Signaling with Nitrogen Metabolism
Source: mSystems. 2021 Feb 16;6(1):e01354-20. doi: 10.1128/mSystems.01354-20 (PMC8561660; doi:10.1128/mSystems.01354-20)
Supplement: TABLE S3 [file msystems.01354-20-st003.xlsx]

## Sheet: Sheet1
											Strains
					DcheA1(pBBR)-1	DcheA1(pBBR)-2	DcheA1(pBBR)-3	cheA4 - 1	cheA4 - 2	DcheA4 - 3	cheA1DcheA4 - 1	cheA1DcheA4 - 2	Sp7 -1	Sp7 - 2	Sp7 - 3	Sp7(pBBR) - 1	Sp7(pBBR) - 2	Sp7(pBBR) - 3	DcheA1(pBBRCheA1DTMX)-1	DcheA1(pBBRCheA1DTMX)-2	DcheA1(pBBRCheA1DTMX)-3
MedMz	MedRt	Metabolite	KEGG ID	Pathway	16565.1	16290.1	9499.33	43208.5	47528.9	4039.55	33912.4	34399.6	59001.1	14279.6	28629.2	9793.61	11297.9	19302.2	11527.8	14992.3	11857
280.104	1.28681	1-Methyladenosine	C02494	Purine metabolism	128746200	178397000	121399500	39023240	63952480	49923620	173230200	129568500	279646600	242472300	193446600	13763070	51289920	13352260	79675800	10097220	11578330
147.03	11.7735	2-Hydroxy-2-methylsuccinate	C02614	c5-branched dibasic acid metabolism	125074800	171025000	116196100	37589020	61734280	48582190	166455300	125402300	271162000	234836300	188716800	13221320	50143300	13097510	76961780	9853644	11273290
147.03	11.7717	2-hydroxyglutaric acid	C02630	c5-branched dibasic acid metabolism	266618300	340247900	237625800	19454290	34527500	25329920	778280600	618787300	789805400	641094000	922167000	23536300	168741600	99781400	135935900	43967640	64553640
175.061	13.2898	2-Isopropylmalate	C02504	Pyruvate metabolism	490930	666008	403622	32120.2	24237.9	38410.3	1603173	1370095	1764323	1328127	2062639	16696.8	316648	186867	172313	67770.4	76667.6
115.04	13.3106	2-Oxoisovalerate	C00141	2-Oxocarboxylic acid metabolism	1640.22	0	0	1251.77	0	0	2896.92	0	3644.85	3055.2	6671.7	0	191206	9913.76	1298.11	1862.63	20006.9
852.145	16.0732	3-Hydroxybutyryl-CoA	C01144	Fatty acid degradation	0	0	0	0	726.164	0	895366	981.71	9987.27	102460	38280.6	0	570.852	0	0	20446.8	844.067
119.017	11.4728	3-Methylthiopropionate	C08276	Sulfur metabolism	73975450	71681470	30628100	12367580	48570960	79831860	131063400	131170900	276792900	161510600	375206100	5861332	313930000	259682500	69357540	48318000	64087790
184.986	12.6689	3-Phosphoglycerate	C00197	Pentose phosphate pathway	68245.7	35592.9	8220.64	77015.6	97942.6	238275	54985.6	153711	159383	335629	100608	4764.83	3506005	286786	133644	569310	567200
184.002	9.03645	3-Phosphoserine	C01005	Biosynthesis of secondary metabolites	0	745.572	0	0	0	0	2178.97	0	1070.25	0	690.922	0	1297518	46426	895.955	0	35113.9
388.945	15.1553	5-Phosphoribosyl 1-pyrophosphate	C00119	Pentose phosphate pathway	293548	28378.8	43130.2	1539.84	2772.63	19114.7	1654.03	1030.22	17260.3	1812.72	4143.12	0	13944.2	52925.7	204650	0	5607.8
275.017	12.5324	6-Phospho-D-gluconate	C00345	Pentose phosphate pathway	223880	475686	341603	525072	675208	578465	589366	339819	689281	385281	152310	71639.1	527189	220366	699791	270977	305607
257.007	7.27667	6-Phospho-D-gluconolactone	C01236	Pentose phosphate pathway	164380	137441	84455.1	256299	193493	306451	513647	260699	1111147	672209	1370396	83152.2	5448221	1684270	945635	487049	1506924
808.119	16.1745	Acetyl-CoA	C00024	Fatty acid biosynthesis	3507864	3353518	2141362	110402	106878	165914	240139	153420	107936	86631.6	133057	24002	104397	185458	99863.8	388304	643645
187.109	1.55056	Acetyllysine	C02727	Lysine degradation	3827640	1689111	1146796	3004945	3990150	8817645	2505557	5224650	5202957	9865792	17865110	1637708	9967928	7287242	6916716	3545077	7289145
426.022	13.4382	ADP	C00008	Purine metabolism	790416	762973	393739	2547538	4508982	7164898	2138785	1141693	2602530	1343636	1278172	66919.3	2382570	961746	1293353	1050073	2321089
588.075	12.6878	ADP-glucose	C00498	Biosynthesis of secondary metabolites	7240.1	0	0	27904	47455.9	145700	6435.63	19390.8	28141.9	58784.9	40486.6	0	220509	67628.6	189246	112054	181272
337.056	9.66823	AICAR	C04677	Purine metabolism	390418	700856	557948	25962.1	31018.6	29859.2	375515	137124	130905	93727.8	547306	44903.1	93323.5	176520	341268	170162	278126
175.047	5.20357	Allantoate	C00499	Purine metabolism	5748048	7582782	4927770	11659080	13746300	18515060	9490716	5900084	15898700	8823404	7115261	1372875	18057180	31954140	10197950	25806440	19430830
130.087	2.28324	aminocaproic acid	C02378	Caprolactam degradation	5615.19	15848.6	11824.4	8894.06	9207.95	9262.05	13747.5	9224.58	7904.44	12190.8	5700.94	1147.63	17319.4	11526.9	11738.4	13719.4	78960.6
294.05	1.4876	Aminoimidazole ribotide (AIR)	C03373	Purine metabolism	22094580	25786030	17381960	25149520	81209040	47083830	30164870	70016820	32388870	188454300	69687420	10088780	22992420	16807550	42793970	18093160	39859320
346.056	10.7651	AMP/dGMP	C00020|C00362	Purine metabolism	2419802	3415441	2683396	1309927	965649	1270404	2988474	1976384	1983794	2242550	1995591	517473	1170219	933822	2954650	810584	888017
173.104	0.911757	Arginine	C00062	Biosynthesis of secondary metabolites	342902	0	2094.31	82797	67552.9	872065	5065.76	150778	504561	802087	1819771	46125.3	17107110	7584596	1174614	776278	2443494
505.988	15.2526	ATP	C00002	Purine metabolism	0	0	0	4711.02	1666.31	9976.07	0	0	56033.5	57387.4	238521	2046.42	51659.4	60171.3	21274	3283	12457.3
836.15	16.7685	Butyryl-CoA	C00630	Biosynthesis of secondary metabolites	81222.5	98147	75565.5	175475	249239	281195	68899.4	88136.3	148163	206931	49973.1	4576.33	216501	69536.8	41048.5	29115.2	53286.9
328.045	12.119	cAMP	C00575	Purine metabolism	687977	244380	85802.8	148678	491351	1089382	450573	923636	554405	1568210	2918216	141540	1535383	1327665	1454550	397401	872892
402.011	12.5916	CDP	C00112	Pyrimidine metabolism	1583216	1751254	1805194	3142057	1533097	1837318	4194338	4239098	2760236	2220116	4062952	1106894	5765814	6426489	2222797	4369807	4299731
174.088	1.19548	Citrulline	C00327	Biosynthesis of secondary metabolites	5024991	2943826	2308963	7361772	15522760	17934330	4258283	7873618	3892819	14337070	8873785	1302419	3198134	2780497	7055284	2958254	5796128
322.045	8.87471	CMP	C00055	Pyrimidine metabolism	0	1191.33	1177.04	0	0	0	0	0	0	1593.65	2032.07	1124.98	57651.6	139365	3894.46	0	0
766.108	16.0719	Coenzyme A	C00010	Fatty acid degradation	74283.7	0	0	0	4243.62	119511	2929.52	14054.1	31205	121744	485826	6379.42	3139511	2446003	411158	83736.1	425745
481.977	14.9339	CTP	C00063	Pyrimidine metabolism	239785	249878	219073	0	0	1323.38	0	0	845.602	0	727.735	9333.62	707.409	14913	22577.1	34382.2	36494.9
221.06	1.1417	Cystathionine	C00542	Sulfur metabolism	153051	118249	106582	490556	711782	1014929	204591	237396	194808	211814	244678	70284.2	123902	117684	252853	76504.4	95674.1
242.078	1.96894	Cytidine	C00475	Pyrimidine metabolism	3556990	4652706	4314790	191786	632972	241884	1696912	9152925	255204	2017783	955167	253181	1298816	528702	263769	548618	709277
330.061	11.2952	dAMP	C00360	Purine metabolism	1402.41	0	903.764	1154.34	0	0	0	0	0	0	873.376	0	731962	68709	1777.1	9422.62	28775.6
489.994	15.2762	dATP	C00131	Purine metabolism	173499	96840.4	16053.1	3224.39	4779.4	7260.15	60135.1	200742	49900.6	38864	201992	0	360623	117068	40322	34866.8	67686.9
386.016	12.6765	dCDP	C00705	Pyrimidine metabolism	2152234	2835719	2189292	384894	558257	637792	918561	2798688	219832	1107226	1688526	179872	1151716	247885	432824	594192	686155
306.05	9.32865	dCMP	C00239	Pyrimidine metabolism	0	0	0	0	0	0	0	1070.96	979.946	864.761	4699.3	0	648912	260675	6524.14	3277.19	21112.2
465.982	14.9555	dCTP	C00458	Pyrimidine metabolism	44879.4	35546.4	27101.2	3364.74	7891.35	11608.6	45015.7	28084.7	5187.87	1264.55	3431.04	573.783	4447.44	1503.72	4181.91	737.644	851.726
226.083	2.43827	deoxycytidine	C00881	Pyrimidine metabolism	38444.7	254129	324059	259552	118051	0	191586	155254	84051.2	116944	88612.1	0	226506	68591.4	257863	113576	57075.3
251.077	5.67973	Deoxyinosine	C05512	Purine metabolism	1837818	1957414	1591342	487309	1789420	1493266	2381313	2530274	4205676	3379335	4880414	1550539	6016324	6325284	7488707	4951737	7585688
213.017	9.59782	Deoxyribose phosphate	C00673	Pentose phosphate pathway	403468	558129	280808	5488.41	10013.2	6986.63	438436	331768	30715	10944.7	24824.3	3082.21	123889	31001.9	68363.2	49760.6	50175.9
227.067	3.68802	Deoxyuridine	C00526	Pyrimidine metabolism	42905170	1828575	7520123	3015348	2006892	8963347	2499914	1709265	5946236	2840600	3582090	570820	1796917	12016370	945695	1894211	7109298
195.051	5.18684	D-Gluconate	C00257	Pentose phosphate pathway	345055	192142	62205.7	7729.63	45416.7	90136.7	350168	542581	63392.8	164646	590354	4837.94	1288403	1221168	239000	259582	725407
401.016	13.3332	dTDP	C00363	Pyrimidine metabolism	41774210	57526280	34814130	483260	600306	435716	51833400	39540420	1116155	2320444	4953182	698899	27284320	2002207	2476724	5496002	5199318
321.049	10.4389	dTMP	C00364	Pyrimidine metabolism	10563.5	0	0	0	0	0	854.041	3299.67	970.774	2693.26	35215.3	0	1522617	840410	10417.5	34132.4	230283
480.982	15.2003	dTTP	C00459	Pyrimidine metabolism	4989384	7240688	3514962	10637.3	24475.6	17566.1	6064078	3377919	144730	116213	214554	148237	2199164	271346	326180	492033	570209
307.034	9.99049	dUMP	C00365	Pyrimidine metabolism	600350	508082	343135	479488	846814	1403961	1310018	1237258	1489680	1050944	1609736	133310	1384037	901045	723431	769528	1848361
784.151	15.1346	FAD	C00016	Biosynthesis of secondary metabolites	781090	957319	625463	1089014	1551024	1808174	2039823	2168386	2387947	2246258	1876078	194443	1380708	876276	2046371	871070	1246353
455.097	14.0885	FMN	C00061	Biosynthesis of secondary metabolites	305263	39416.2	13531	39990.4	121737	703759	62106.3	132365	685354	408592	680998	13514.6	8527030	9800378	520248	1850825	5844254
338.989	12.7874	Fructose 1_6-bisphosphate	C00354	Biosynthesis of secondary metabolites	76639.8	2152.14	0	47742.7	106365	474690	63399.9	107094	185203	700070	1140109	9698.24	619298	427948	359899	118152	634986
442.017	12.9616	GDP	C00035	Purine metabolism	2003879	2464894	1466758	2951626	2761014	4453200	2663338	2184318	3206398	2958591	1283381	364964	5357424	3573150	3825964	2470604	2651773
258.038	1.5542	Glucosamine phosphate	C03783	hexosamine biosynthesis	84269110	102126000	69158240	131066200	212648900	233899800	133580900	81550380	148627600	115798600	38671860	23647770	214175900	69050260	235375100	85622320	86497350
259.022	6.68009	Glucose phosphate	C00103	Pentose and glucuronate interconversions	123351500	158129800	85054580	203451400	178211700	236023000	241065700	157903000	205780000	156120800	142675700	80771130	388998400	375260600	177676800	203561600	278149000
146.046	4.66148	Glutamate	C00025	D-Glutamine and D-glutamate metabolism	17035080	19029440	15350900	2185803	3745167	2754229	11958580	7990820	8568742	9422666	6164731	5915618	14589310	16790540	16204840	10552600	9590770
145.062	1.15527	Glutamine	C00064	D-Glutamine and D-glutamate metabolism	32886270	36896720	18621580	53393550	69116330	116728000	94716110	43380350	149004500	104972000	115734900	10864780	149565000	106516200	103142500	13814920	21234460
306.076	7.45668	Glutathione	C00051	Glutathione metabolism	3241781	8584620	3133098	16142120	15249190	22490510	15343650	9751444	29662380	31162070	10749390	1800608	10061000	11315170	15730490	2172950	2539348
611.145	11.8407	Glutathione disulfide	C00127	Glutathione metabolism	23970	38904.1	5581.58	233661	832915	741877	721750	181929	130658	311910	182977	6913.89	894556	114778	686620	933743	1056319
285.049	1.51178	Glycinamide ribotide (GAR)	C03838	Purine metabolism	797865	162416	179338	735768	1508576	2117635	597555	2347931	736407	10749560	3480752	516377	1160536	830142	2440050	2494492	6432107
362.051	9.82008	GMP	C06193|C00144	Purine metabolism	0	0	0	0	0	944.098	0	0	0	1790.19	5945.49	0	755304	224468	2753.28	1397.26	40934.6
521.984	15.0784	GTP	C00044	Purine metabolism	0	0	0	0	0	0	0	0	0	516.199	0	72259.4	3022.7	59224.1	40169.7	89795.1	29868.6
188.104	1.28282	homocitrulline	C02427	metabolite of ornithine	7648.17	9990.22	23487.2	7203.01	4649.3	11114.6	4502.25	3525.55	21058.2	1852.1	162325	4212.93	11756.3	49462.9	3635.53	89102.3	113623
182.013	5.0684	Homocysteic acid	C16511	ligand-receptor interaction	1786.02	6581.09	25531	1194.48	3201.65	7545.14	11183.8	1604.84	7239.62	5490.38	26326.7	0	969.181	568.064	1196	18924.1	12905.1
134.028	1.36155	Homocysteine	C00155|C05330	ligand-receptor interaction	2047058	2343292	1630635	1290849	1565749	1871153	3480689	1755813	1668310	1224087	828697	409371	4117230	2046563	1707491	2995006	2715816
118.051	1.15778	Homoserine/Threonine	C00263|C00188	Sulfur metabolism	52855.6	8086.22	12613.6	4213.78	936.045	42531.8	6114.73	20213.2	49325.5	12638.2	121728	9598.62	5903.17	420518	27644	218107	542108
135.031	2.63118	Hypoxanthine	C00262	Purine metabolism	687794	270805	51451.3	1953387	1807597	4221512	889824	2023634	1589596	2540284	1961471	190117	2797239	1074256	2377172	1746088	2249148
347.04	9.78242	IMP	C00130	Purine metabolism	24965.8	18798.4	3423.66	10896.8	14535.7	24748.7	34736.9	30471.6	67273.8	32252.6	11400.9	0	2581.64	17127.4	694.209	17413.2	25203.6
207.077	3.51975	Kynurenine	C00328|C01718	Tryptophan metabolism	0	13897.3	2708.31	0	2935.26	6538.38	5737.48	20860.9	978.541	0	788.325	0	0	0	0	0	0
289.117	7.50306	L-Argininosuccinate	C03406	Arginine biosynthesis	5749196	7578970	4933288	11644470	13748390	18508730	9486508	5905968	15888290	8828149	7111468	1373879	18067160	31939090	10184580	25792770	19438070
130.087	2.27978	Leucine/Isoleucine	C00123|C00407	Valine, leucine and isoleucine degradation	2530874	3348252	1961320	1125782	867978	943697	3494147	2857598	1720866	1828482	893663	78481.5	1770561	687620	837816	1118675	1226717
145.098	0.877023	Lysine	C00047	Lysine biosynthesis	1722200	1836791	1196286	115435	222037	279350	8123114	1277014	311956	438137	504674	29883.1	1417546	1692552	127179	1768907	820405
148.044	1.78922	Methionine	C00073|C01733	Cysteine and methionine metabolism	1646407	1989791	1274754	2052753	2590852	3780793	2558841	2411032	2921898	2181166	1806609	565714	2232175	1845972	1712946	13415290	28591480
300.049	7.64732	N-Acetylglucosamine 1/6-phosphate	C04256|C00357	Amino sugar and nucleotide sugar metabolism	34120060	53951000	33250470	113998000	77745260	97175240	65106020	48199730	61856770	53889760	53860300	51256120	54494060	211081200	59631430	48743940	78044390
188.056	12.1555	N-Acetylglutamate	C00624	D-Glutamine and D-glutamate metabolism	2396307	3434720	2973592	1221242	685669	836266	2166996	1655099	2696592	1952016	2672803	1257698	6014166	13592930	3831552	10683560	13274480
187.072	6.53834	N-Acetylglutamine	C00624	D-Glutamine and D-glutamate metabolism	9164268	9971608	6869392	20111520	29327440	36599190	19084390	17223710	26938000	26701720	17636940	3363196	17435720	11435150	17944930	8410586	10847830
662.102	8.68828	NAD+	C00003	Nicotinate and nicotinamide metabolism	0	5304.25	5672.95	81539.2	73645.1	155194	59897.6	49695.2	35946.3	85171.7	52106.5	0	258275	225288	620574	230719	526972
664.117	13.3762	NADH	C00004	Nicotinate and nicotinamide metabolism	415494	111325	66655.5	194962	717768	1328815	628267	945868	1382957	1363830	1699036	35783.2	2163460	629971	320026	272340	1080414
742.068	12.8491	NADP+	C00006	Nicotinate and nicotinamide metabolism	0	1125.38	0	3172.47	2911.27	25185.4	2278.28	2264.88	24614.3	13118.5	19792.5	0	229315	150749	20658.9	19508.3	128948
744.084	15.0953	NADPH	C00005	Nicotinate and nicotinamide metabolism	769543	1546835	890066	1622616	1348752	2855220	3186468	2266849	6735326	3386685	599635	1388519	1255461	961935	18376520	1099037	969701
175.036	11.6516	N-Carbamoyl-L-aspartate	C00438	Nicotinate and nicotinamide metabolism	312437	429387	145805	6312.55	1846.7	7076.65	1997.35	1056.15	7063.31	8947.91	1299.27	4866.92	1840.4	5188.86	2376.77	1645.09	821.506
121.041	5.08075	Nicotinamide	C00153	Nicotinate and nicotinamide metabolism	419247	583448	344289	690475	529326	1021897	287230	308447	486440	415114	254818	53334	171938	99682.7	414864	206666	271391
319.043	7.10808	Octulose 8/1P	C00447	Carbon metabolism	2420124	4050412	1574055	913046	2680998	3878619	2351284	3186441	861811	635278	727061	491150	485131	3747724	9386041	3169296	5285138
288.12	7.50475	Ophthalmate	C21016	Cysteine and methionine metabolism	348976	359204	375909	585808	260081	397014	905114	828216	563810	439217	746934	180454	1223357	1226550	439356	827591	839496
131.083	1.1831	Ornithine	C00077	Arginine biosynthesis	0	0	0	0	0	0	0	0	0	0	0	0	1820.2	6217.9	11979.3	1919.89	0
367.018	12.6974	Orotidine-5--phosphate	C01103	Pyrimidine metabolism	5025665	5223239	6653102	3038568	3785308	7399268	10355240	4477494	3710810	3174090	6349664	9840397	6860352	15453930	42986480	3895306	6229128
218.103	10.387	Pantothenate	C00864	Biosynthesis of secondary metabolites	0	0	4529.37	0	0	30116.9	0	0	95511.2	107732	164858	3906.41	74704.5	0	14053.3	31429.4	0
166.975	13.0932	Phosphoenolpyruvate	C00074	Citrate cycle (TCA cycle)	561694	305491	175186	246817	523330	555493	392626	506987	557452	487849	555687	507737	3102434	4559704	2177603	2146258	2785771
198.017	8.26429	phosphothreonine	C01005	Cysteine and methionine metabolism	4598398	5212196	3976764	4124867	5427100	7222028	4537662	3142140	5768954	5001718	2810561	2184987	8087178	3395901	11870740	6063468	9814959
229.012	6.99117	Ribose phosphate	C00117	Pentose phosphate pathway	0	0	0	0	0	0	0	0	0	0	0	1964.42	1143.99	3397.07	6852.36	15661.4	17918.1
368.999	12.7605	Sedoheptoluse bisphosphate	C00447	Carbon metabolism	16001990	18527410	12085350	27079950	35528350	54875730	19996980	12977300	26504540	21441120	8167102	2994141	33520730	9986115	34340540	14058800	14750690
289.033	7.02756	Sedoheptulose 1/7-phosphate	C05382|C06222	Carbon metabolism	170452	89336.9	75315.9	1093658	443066	819025	374061	565473	507484	710397	571642	325171	813877	277657	15546320	170841	209788
253.012	12.5042	Shikimate-3-phosphate	C03175	Phenylalanine, tyrosine and tryptophan biosynthesis	317782	341772	301131	256713	303984	282978	646824	415301	272195	375285	190987	51229.2	194537	144830	181901	102490	117403
296.082	11.0695	S-Methyl-5--thioadenosine	C00170	Cysteine and methionine metabolism	5468.2	3360.07	1315.55	9365.43	15479.7	55937.8	20391.9	0	10798.7	5734.57	72183.5	0	8116.1	1671.72	8059.76	15195.6	18807.1
266.07	1.97181	S-Ribosyl-L-homocysteine	C03539	Cysteine and methionine metabolism	0	0	0	0	1224.16	0	0	0	0	1398.97	981.069	0	210906	1099861	13117.5	1675.25	5845.94
866.124	16.1411	Succinyl-CoA/methylmalonyl-CoA	C00091|C00683	Citrate cycle (TCA cycle)	267790	326718	195346	52782	232999	383243	742583	716289	1150746	665023	1587012	36840.8	1158178	1024782	264132	292615	300636
168.982	13.0859	Sulfolactate	C02914	Sulfur metabolism	3477744	5377879	2752579	1666122	1970804	3382653	6186316	4844252	3235454	2391174	2359321	219194	2597816	960382	1198404	1207257	1310526
241.083	5.60993	Thymidine	C00214	Pyrimidine metabolism	4926680	6036794	2596116	423962	523854	1198457	190946	100558	601729	617311	1780023	92844.7	128197	151484	191848	585262	778997
125.035	3.50218	Thymine	C00178	Pyrimidine metabolism	16786100	22047280	9349463	75372470	114818700	153698300	11285170	8025677	1553545	2725596	997467	174145	1100631	64032.1	80446640	150641	264684
421.075	7.31969	Trehalose 6-phosphate	C00689	Phosphotransferase system	6547482	8442672	4960724	8233182	8345759	9822154	8257613	7518926	14981110	6587941	6453002	1025326	10309700	3939784	7702030	3669844	4831739
341.109	1.25158	Trehalose/Sucrose	C00089|C01083	Phosphotransferase system	50327.7	43860.7	96364.3	0	77131.2	81954.5	246884	133961	569139	960311	1293418	166981	4869390	2279116	19043.2	1054013	1741125
175.024	12.878	tricarballylic acid	C00158	Citrate cycle (TCA cycle)	1543470	2976230	1676090	419735	805553	652458	3698920	1817316	1330018	974753	1093068	97192.7	1568863	3119572	1145747	3041755	1634477
203.083	7.56992	Tryptophan	C00078	Tryptophan metabolism	3913432	6210992	3323719	2983794	2771570	4133011	8151404	4298266	4567780	3414221	2514682	447292	8413663	10266320	3111598	10257160	9176195
180.066	2.71334	Tyrosine	C00082	Tyrosine metabolism	417622	239034	210696	227074	491288	815226	1567958	1298326	1399887	2038288	3292934	43126.5	3003452	2356818	1760390	527150	1672885
402.995	12.8305	UDP	C00015	Pyrimidine metabolism	13737590	12816290	6643340	11619820	17092860	27810030	22995770	14963830	24425840	13016060	19650130	1206981	29483560	22893320	17961300	8017270	13708590
565.048	12.3985	UDP-glucose	C00029	Pyrimidine metabolism	208398	195762	228128	318753	320196	450172	883330	387077	597993	287053	462414	20413.5	2926559	1990543	341610	320580	907320
579.027	14.6538	UDP-glucuronate	C00167	Pyrimidine metabolism	8181563	7650870	4332545	9051044	9419963	14695420	13317320	10487990	14351880	7976830	12597780	1725422	16321580	15012350	13401920	22472360	64988850
606.074	12.4436	UDP-N-acetylglucosamine	C00043	Pyrimidine metabolism	13627130	14014300	12839750	8394078	15312700	8355434	11639500	40243740	15354230	42277540	30832840	4498390	11126200	14262810	33254110	8361837	17904770
323.029	9.51576	UMP	C00105	Pyrimidine metabolism	420337	146543	653901	64201.5	51728.6	78247.5	175009	279604	149929	120096	825681	58909.2	110467	277689	1152054	213990	194758
111.02	1.89956	Uracil	C00106	Pyrimidine metabolism	283687	469813	194351	154228	169997	293850	39658.2	19204.5	247481	107677	18646	6431.33	92487.5	153070	20383.8	83473.6	62740.5
243.062	1.8355	Uridine	C00299	Pyrimidine metabolism	63300	0	0	8175.15	9797.84	142438	7703.82	29791.5	186563	234765	621928	9162.31	6430257	5272195	506903	148339	822294
482.961	15.0384	UTP	C00075	Pyrimidine metabolism	5426658	5961390	4810372	5460128	8525808	7493190	9269520	5015532	9028307	7539368	5634745	1379998	52625800	21641050	10681360	23021480	20404760
116.072	1.47986	Valine/betaine	C00183/C00719	Valine, leucine and isoleucine degradation	35297.1	61880.2	20401.7	34409.2	24531.8	66188.4	81902.9	110404	41770.5	28210.5	37918.2	17339.7	31378.3	48051.5	64671.5	134656	227855
283.068	7.77489	Xanthosine	C01762	Purine metabolism	59299.7	71767.9	20976.5	308123	161402	487103	92807.1	496611	198880	170690	127022	35989	88855.9	134141	435959	205185	604376
363.035	11.9519	Xanthosine 5-phosphate	C00655	Purine metabolism
